# Supplementary material for: Extraction efficiency and bioactive evaluation of Tamarix nilotica and Arthrocnemum macrostachyum extracts for anti-cancer potential
Source: PLoS One. 2025 Jan 21;20(1):e0311567. doi: 10.1371/journal.pone.0311567 (PMC11750082; doi:10.1371/journal.pone.0311567)
Supplement: S1 Table — (XLSX) [file pone.0311567.s001.xlsx]

## Sheet: AM-Spectrallibrary
POSITIVE
m/z meas.	M meas.	RT [min]	ΔRT	Δm/z [mDa]	mSigma	MS/MS score	Include	Molecular Formula	Annotations	Ions	AQ	Boxplot	Flags	MS/MS	Name	Δm/z [ppm]	Annotation Source	AM10-1_P1-B-6_1_1475	AM10-1_P1-B-6_1_1476	AM10-2_P1-B-7_1_1477	AM10-2_P1-B-7_1_1478	AM10-3_P1-B-8_1_1479	AM10-3_P1-B-8_1_1480	AM100_P1-A-1_1_1432	AM100_P1-A-1_1_1433	AM100_P1-A-1_1_1434	AM20-1_P1-B-3_1_1468	AM20-1_P1-B-3_1_1469	AM20-2_P1-B-4_1_1470	AM20-2_P1-B-4_1_1471	AM20-3_P1-B-5_1_1472	AM20-3_P1-B-5_1_1473	AM30-1_P1-C-3_1_1489	AM30-1_P1-C-3_1_1490	AM30-2_P1-C-4_1_1491	AM30-2_P1-C-4_1_1492	AM30-3_P1-C-5_1_1493	AM30-3_P1-C-5_1_1494	AM40-1_P1-C-6_1_1496	AM40-1_P1-C-6_1_1497	AM40-2_P1-C-7_1_1498	AM40-2_P1-C-7_1_1499	AM40-3_P1-C-8_1_1500	AM40-3_P1-C-8_1_1501	AM50-1_P1-B-9_1_1482	AM50-1_P1-B-9_1_1483	AM50-2_P1-C-1_1_1484	AM50-2_P1-C-1_1_1485	AM50-3_P1-C-2_1_1486
377.147	376.14	3.44		1.111	36.2	740	TRUE	C17H20N4O6	Spectral Library - Primary-Database, Analyte List - Analytelist_PhA	[M+H]+	2011	0	[]	TRUE	RIBOFLAVIN	2.947	Primary-Database	0	0	0	0	0	0	0	0	0	0	0	0	0	0	0	10926	11914	13334	13384	5552	5452	18376	23944	36522	37882	10386	11182	2934	2172	0	2204	0
154.086	153.079	0.5		-0.219	4.4	950.9	TRUE	C8H11NO2	Analyte List - Analytelist_PhA, Spectral Library - Primary-Database	[M+H]+	2022	1274	[]	TRUE	DOPAMINE	-1.419	Primary-Database	135592	136172	96036	94990	86128	61424	0	0	0	113234	99966	111552	114096	59364	57262	2588	2246	3204	3384	1204	0	872	0	2422	2300	0	1142	602	1028	700	0	1118
165.054	164.047	0.5		-0.35	∞	909.9	TRUE	C9H8O3	Spectral Library - Bruker MetaboBASE Personal Library 2.0, Analyte List - Analytelist_PhA	[M+H]+	2002	552	[]	TRUE	p-Coumaric acid	-2.12	Bruker MetaboBASE Personal Library 2.0	14740	17762	16966	18096	15794	13228	0	352	312	5696	5740	3696	3736	4978	5012	2732	1854	2966	2682	1740	0	1528	0	0	0	0	0	0	612	862	0	0
168.102	167.094	0.6		-0.181	3	751.2	TRUE	C9H13NO2	Analyte List - Analytelist_PhA, Spectral Library - Bruker MetaboBASE Personal Library 2.0	[M+H]+	2021	13896	[]	TRUE	3-Methoxytyramine	-1.079	Bruker MetaboBASE Personal Library 2.0	33962	34836	14822	13896	11284	13600	0	836	974	320754	335870	457586	480166	515074	513078	224856	222008	300758	315170	64112	62534	25878	39028	98376	95274	23888	24238	0	0	0	0	0
245.185	244.178	2.94		-1.466	29.1	782.9	TRUE	C12H24N2O3	Spectral Library - Bruker MetaboBASE Personal Library 2.0	[M+H]+	1021	0	[]	TRUE	NH-DVal(NMe)-Val-OMe	-5.979	Bruker MetaboBASE Personal Library 2.0	0	0	0	0	0	0	0	0	0	19060	17548	0	0	7618	10222	5596	5304	4902	4878	0	0	934	0	1830	1804	1344	0	0	0	0	0	0
147.044	164.047	3.44		-0.197	9	933	TRUE	C9H8O3	Spectral Library - Primary-Database, Analyte List - Analytelist_PhA	[M-H2O+H]+, [M+H]+	2022	1870	[]	TRUE	4-COUMARATE	-1.34	Primary-Database	13090	11776	8886	7728	7048	7580	0	0	0	43484	46624	49618	51722	39700	40284	5952	8168	7272	7536	4322	5298	0	1880	2644	1870	1602	1664	536	0	0	644	0
203.127	202.12	4.85		-0.528	8	713.3	TRUE	C10H18O4	Spectral Library - Bruker MetaboBASE Personal Library 2.0, Analyte List - Analytelist_PhA	[M+H]+	2021	0	[]	TRUE	Sebacic acid	-2.597	Bruker MetaboBASE Personal Library 2.0	0	0	0	0	0	0	0	0	0	6152	9576	13388	12212	4574	4114	4978	5570	5816	6490	0	0	0	0	0	0	0	0	0	0	0	0	0
229.143	228.136	5.7		-0.532	9.5	833	TRUE	C12H20O4	Spectral Library - Bruker MetaboBASE Personal Library 2.0, Analyte List - Analytelist_PhA	[M+H]+, [M-H2O+H]+, [M+Na]+	2021	2170	[]	TRUE	Traumatic acid	-2.323	Bruker MetaboBASE Personal Library 2.0	0	0	0	0	0	0	0	0	0	8034	7812	13922	14050	4548	5522	33728	35374	37514	42488	19254	18272	11196	8530	14126	17000	10828	11664	0	3184	0	3406	1872
389.231	388.224	6.21		-1.45	∞	769.4	TRUE	C23H32O5	Spectral Library - Bruker MetaboBASE Personal Library 2.0	[M+H]+	2001	0	[]	TRUE	15-keto Latanoprost (free acid)	-3.725	Bruker MetaboBASE Personal Library 2.0	0	0	0	0	0	0	0	0	0	0	0	0	0	0	0	0	0	0	0	0	0	0	0	0	0	0	0	0	0	0	0	0
151.075	150.068	0.61		-0.355	1.2	855.2	TRUE	C9H10O2	Analyte List - Analytelist_PhA, Spectral Library - Bruker MetaboBASE Personal Library 2.0	[M+H]+	2021	0	[]	TRUE	2'-Hydroxy-5'-methylacetophenone	-2.351	Bruker MetaboBASE Personal Library 2.0	89950	93148	0	0	0	40350	2676	3680	0	929268	946126	1257018	1282970	1411888	1412842	847488	843482	1114556	1175034	254344	247430	0	0	0	0	0	94172	32610	31572	31454	29230	30524
208.134	207.126	0.79		0.169	9.9	779.8	TRUE	C12H17NO2	Analyte List - Analytelist_PhA, Spectral Library - Bruker MetaboBASE Personal Library 2.0	[M+H]+	2021	9352	[]	TRUE	SALSOLIDINE	0.81	Bruker MetaboBASE Personal Library 2.0	1332	0	2068	1254	1706	0	1036	1270	1636	0	0	9352	0	11856	11936	143998	136488	160380	159108	81802	84512	69370	81622	99616	101292	63778	72586	20520	0	15442	15258	14310
205.097	204.09	1.17		-0.386	45	929.2	TRUE	C11H12N2O2	Analyte List - Analytelist_PhA, Spectral Library - Bruker MetaboBASE Personal Library 2.0	[M+H]+	2012	0	[]	TRUE	L-Tryptophan	-1.884	Bruker MetaboBASE Personal Library 2.0	12216	10188	11038	11638	9176	8812	0	0	0	135680	130034	0	0	152556	148050	20154	19438	19536	18874	10990	9932	0	0	0	0	0	0	0	0	0	0	0
190.049	189.042	1.52		-0.414	7	879.1	TRUE	C10H7NO3	Spectral Library - Primary-Database, Analyte List - Analytelist_PhA	[M+H]+, [M-H2O+H]+	2021	1014	[]	TRUE	4-HYDROXY-2-QUINOLINECARBOXYLIC ACID	-2.179	Primary-Database	15986	15714	11832	10064	12086	9484	0	0	0	178008	182788	209614	203242	127968	117110	8894	8692	14166	11838	4540	5490	1502	1330	1820	1634	570	1000	550	0	0	0	0
177.054	194.057	2.93		-0.505	9.7	921	TRUE	C10H10O4	Spectral Library - Primary-Database, Analyte List - Analytelist_PhA	[M-H2O+H]+, [M+H]+	2022	0	[]	TRUE	FERULATE	-2.85	Primary-Database	24692	25752	18746	20142	15770	15082	0	0	0	24830	0	33322	35806	0	0	0	0	0	0	0	0	0	0	0	0	0	0	0	0	0	0	0
153.054	152.047	3.19		-0.31	13.7	844.5	TRUE	C8H8O3	Analyte List - Analytelist_PhA, Spectral Library - Bruker MetaboBASE Personal Library 2.0	[M+H]+	2021	2784	[]	TRUE	Vanillin	-2.026	Bruker MetaboBASE Personal Library 2.0	3480	0	0	0	0	0	0	0	0	0	0	11442	11146	8474	10844	25352	22000	26436	25328	15670	15308	10600	10422	22098	20310	9818	11352	2874	2784	2566	2552	2636
195.064	194.057	3.59		-0.468	8.5	909.4	TRUE	C10H10O4	Analyte List - Analytelist_PhA, Spectral Library - Bruker MetaboBASE Personal Library 2.0	[M+H]+	2022	0	[]	TRUE	ferulic acid	-2.397	Bruker MetaboBASE Personal Library 2.0	0	0	0	0	0	0	0	0	0	0	0	0	0	0	48068	7412	0	0	8746	0	0	3330	0	3772	3130	0	3548	1408	0	0	0	0
195.065	194.057	3.82		-0.457	8	911.3	TRUE	C10H10O4	Spectral Library - Bruker MetaboBASE Personal Library 2.0, Analyte List - Analytelist_PhA	[M+H]+	2022	5190	[]	TRUE	ferulic acid	-2.343	Bruker MetaboBASE Personal Library 2.0	12930	15094	10462	11906	5994	9658	0	0	0	165884	177390	204018	192544	133688	125078	17116	19374	21952	20278	14154	13936	4524	6012	6388	6258	5190	4806	0	0	0	0	0
167.07	166.063	4.21		-0.436	10.9	793.8	TRUE	C9H10O3	Analyte List - Analytelist_PhA, Spectral Library - Bruker MetaboBASE Personal Library 2.0	[M+H]+	2021	3066	[]	TRUE	3,4-Dimethoxy-benzaldehyde	-2.608	Bruker MetaboBASE Personal Library 2.0	2746	3066	2478	1868	1772	1966	0	0	0	14574	17022	16126	15402	14138	12650	14152	16972	15826	16324	10678	9656	12438	13250	18712	18402	12334	11792	0	0	0	0	0
479.118	478.111	4.23		0.003	17.5	908	TRUE	C22H22O12	Analyte List - Analytelist_PhA, Spectral Library - Bruker MetaboBASE Personal Library 2.0	[M+H]+	2022	0	[]	TRUE	Petunidin 3-glucoside	0.006	Bruker MetaboBASE Personal Library 2.0	0	0	0	0	0	0	0	0	0	0	0	0	0	0	0	0	0	0	0	0	0	0	0	0	0	0	0	24140	19004	20452	17736	17190
137.06	136.053	4.84		0.062	5.5	804.1	TRUE	C8H8O2	Analyte List - Analytelist_PhA, Spectral Library - Bruker MetaboBASE Personal Library 2.0	[M+H]+	2021	4012	[]	TRUE	2-Methylbenzoic acid	0.453	Bruker MetaboBASE Personal Library 2.0	0	1964	0	0	0	0	12802	11520	14148	5344	4448	7494	5858	4152	4012	3802	3930	0	4830	0	3098	0	0	0	0	0	4180	6056	6820	7424	5762	5868
149.06	148.052	5.01		-0.083	6	968.3	TRUE	C9H8O2	Spectral Library - Bruker MetaboBASE Personal Library 2.0, Analyte List - Analytelist_PhA	[M+H]+	2022	1700	[]	TRUE	trans-Cinnamic acid	-0.556	Bruker MetaboBASE Personal Library 2.0	0	0	0	1392	0	0	0	0	0	62898	67374	87166	84194	39746	0	29458	31496	35490	36156	18508	18766	4336	5456	4068	5042	5942	4532	0	0	0	0	0
297.242	314.246	7.16		-0.302	20.6	707.8	TRUE	C18H34O4	Analyte List - Analytelist_PhA, Spectral Library - Bruker MetaboBASE Personal Library 2.0	[M-H2O+H]+, [M+Na]+, [M+H]+	2021	984	[]	TRUE	(±)12,13-DiHOME	-1.018	Bruker MetaboBASE Personal Library 2.0	512	0	0	0	0	0	2356	2370	2742	0	0	3448	0	730	1644	0	0	0	0	0	0	0	0	1366	1292	0	0	0	3946	2266	0	0
279.231	296.235	8.05		-0.359	14.5	818.7	TRUE	C18H32O3	Analyte List - Analytelist_PhA, Spectral Library - Bruker MetaboBASE Personal Library 2.0	[M-H2O+H]+, [M+Na]+	2021	85168	[]	TRUE	9(S)-HODE	-1.284	Bruker MetaboBASE Personal Library 2.0	3386	4312	3086	2276	2582	2130	62552	70442	63692	16794	18866	20402	19424	11692	12248	24364	24776	31626	32054	11490	10864	99694	116326	248202	259176	101564	102846	114482	83940	76880	73490	85168
281.247	280.24	8.31		-0.273	13.5	783	TRUE	C18H32O2	Spectral Library - Bruker MetaboBASE Personal Library 2.0, Analyte List - Analytelist_PhA	[M+H]+	2021	730	[]	TRUE	Linoelaidic Acid	-0.971	Bruker MetaboBASE Personal Library 2.0	0	0	0	0	0	0	127934	134540	129402	0	0	804	1478	0	0	0	0	1894	0	0	730	2724	3506	0	6000	2726	2334	0	0	0	0	0
263.237	262.23	8.34		-0.061	12.1	803.8	TRUE	C18H30O	Spectral Library - Bruker MetaboBASE Personal Library 2.0, Analyte List - Analytelist_PhA	[M+H]+	2021	432	[]	TRUE	Farnesyl acetone	-0.231	Bruker MetaboBASE Personal Library 2.0	0	0	0	0	0	0	57150	55624	57954	0	0	0	0	0	328	636	576	0	0	0	0	1226	0	2990	0	1530	1440	0	520	0	432	522
293.247	292.24	9.2		-0.258	15	837.4	TRUE	C19H32O2	Analyte List - Analytelist_PhA, Spectral Library - Bruker MetaboBASE Personal Library 2.0	[M+H]+	2021	408	[]	TRUE	Methyl linolenate	-0.879	Bruker MetaboBASE Personal Library 2.0	0	0	0	0	0	268	582	390	0	434	0	0	422	0	0	0	0	0	0	392	424	0	0	9858	10344	4788	0	1434	540	408	450	568
NEGATIVE
m/z meas.	M meas.	RT [min]	ΔRT	Δm/z [mDa]	mSigma	MS/MS score	Include	Molecular Formula	Annotations	Ions	AQ	Boxplot	Flags	MS/MS	Name	Δm/z [ppm]	Annotation Source	AM10-1_P1-B-6_1_926	AM10-1_P1-B-6_1_927	AM10-2_P1-B-7_1_928	AM10-2_P1-B-7_1_929	AM10-3_P1-B-8_1_930	AM10-3_P1-B-8_1_931	AM100_P1-A-1_1_883	AM100_P1-A-1_1_884	AM100_P1-A-1_1_885	AM20-1_P1-B-3_1_919	AM20-1_P1-B-3_1_920	AM20-2_P1-B-4_1_921	AM20-2_P1-B-4_1_922	AM20-3_P1-B-5_1_923	AM20-3_P1-B-5_1_924	AM30-1_P1-C-3_1_940	AM30-1_P1-C-3_1_941	AM30-2_P1-C-4_1_942	AM30-2_P1-C-4_1_943	AM30-3_P1-C-5_1_944	AM30-3_P1-C-5_1_945	AM40-1_P1-C-6_1_947	AM40-1_P1-C-6_1_948	AM40-2_P1-C-7_1_949	AM40-2_P1-C-7_1_950	AM40-3_P1-C-8_1_951	AM40-3_P1-C-8_1_952	AM50-1_P1-B-9_1_933	AM50-1_P1-B-9_1_934	AM50-2_P1-C-1_1_935	AM50-2_P1-C-1_1_936	AM50-3_P1-C-2_1_937
227.129	228.136	3.57		-0.172	16	972.4	TRUE	C12H20O4	Analyte List - Analytelist_PhA, Spectral Library - Bruker MetaboBASE Personal Library 2.0	[M-H]-	2022	0	[]	TRUE	Traumatic acid	-0.759	Bruker MetaboBASE Personal Library 2.0	2146	1968	1680	2056	728	1488	0	0	0	11086	9874	15216	11950	10052	9070	0	1842	0	0	0	912	0	0	782	594	736	794	360	0	0	0	0
213.113	214.121	5.16		0.019	8.7	897.9	TRUE	C11H18O4	Spectral Library - Bruker MetaboBASE Personal Library 2.0	[M-H]-	2021	0	[]	TRUE	2,2'-(3-methylcyclohexane-1,1-diyl)diacetic acid	0.087	Bruker MetaboBASE Personal Library 2.0	604	0	0	0	0	0	0	0	0	22884	22206	38794	19266	13854	14730	19814	17554	23532	23860	14624	13126	1836	2102	4602	0	2008	1980	0	0	0	1340	754
215.165	216.173	7.59		0.254	8.8	982	TRUE	C12H24O3	Analyte List - Analytelist_PhA, Spectral Library - Bruker MetaboBASE Personal Library 2.0	[M-H]-	2022	0	[]	TRUE	12-Hydroxydodecanoic acid	1.183	Bruker MetaboBASE Personal Library 2.0	0	0	0	0	0	0	998	1518	0	0	0	0	0	0	0	0	0	0	0	0	0	0	444	1106	0	656	0	0	0	0	0	0
175.061	176.068	1.67		-0.476	∞	912.9	TRUE	C7H12O5	Spectral Library - Bruker MetaboBASE Personal Library 2.0, Analyte List - Analytelist_PhA	[M-H]-	2002	0	[]	TRUE	2-Isopropylmalic acid	-2.719	Bruker MetaboBASE Personal Library 2.0	32968	33376	19648	19288	12938	17778	0	0	0	2430	0	2718	0	2632	0	0	0	0	0	0	0	0	0	0	0	0	0	0	0	0	0	0
164.072	165.079	3.46		-0.094	∞	777.9	TRUE	C9H11NO2	Analyte List - Analytelist_PhA, Spectral Library - Bruker MetaboBASE Personal Library 2.0	[M-H]-	2001	0	[]	TRUE	DL-Phenylalanine	-0.576	Bruker MetaboBASE Personal Library 2.0	34614	32712	24542	23336	19946	20890	0	0	0	4112	3818	4390	1940	4162	3496	0	0	0	368	0	0	0	0	0	0	0	0	0	0	0	0	0
245.093	246.101	3.71		0.091	10	948.7	TRUE	C13H14N2O3	Spectral Library - Primary-Database, Analyte List - Analytelist_PhA	[M-H]-	2022	4458	[]	TRUE	N-Acetyl-D-tryptophan	0.37	Primary-Database	500860	523092	379412	375040	331670	315698	0	0	0	347170	384910	316262	161568	411840	419462	21422	19572	0	26460	15662	14224	3698	4854	0	0	5880	4194	1444	0	0	0	0
201.113	202.12	4.74		-0.308	∞	861.5	TRUE	C10H18O4	Spectral Library - Bruker MetaboBASE Personal Library 2.0, Analyte List - Analytelist_PhA	[M-H]-	2001	1320	[]	TRUE	Sebacic acid	-1.531	Bruker MetaboBASE Personal Library 2.0	0	2988	0	3034	1982	1916	0	1832	1812	141518	156192	227556	102352	115064	123694	56722	54946	69832	73580	32190	37594	0	9828	12434	0	7584	7164	0	0	3252	4366	0
227.129	228.136	5.62		0.128	12.7	973.6	TRUE	C12H20O4	Analyte List - Analytelist_PhA, Spectral Library - Bruker MetaboBASE Personal Library 2.0	[M-H]-	2022	0	[]	TRUE	Traumatic acid	0.566	Bruker MetaboBASE Personal Library 2.0	0	0	0	490	0	0	0	0	0	10764	7972	19268	37552	3340	3590	30866	34344	46564	40642	22580	21856	15038	9594	24150	23062	8418	12274	0	0	2554	0	0
195.051	196.058	0.38		-0.162	13.7	775.6	TRUE	C6H12O7	Spectral Library - Primary-Database, Analyte List - Analytelist_PhA	[M-H]-	2021	0	[]	TRUE	Gluconic acid	-0.831	Primary-Database	11318	12188	14434	14588	15544	14536	0	0	0	0	0	0	0	0	0	0	2556	0	0	2238	0	0	0	0	0	0	0	0	0	0	0	0
181.05	182.058	1.14		-0.262	10.4	935.9	TRUE	C9H10O4	Analyte List - Analytelist_PhA, Spectral Library - Bruker MetaboBASE Personal Library 2.0	[M-H]-	2022	0	[]	TRUE	Hydroxyphenyllactic acid	-1.446	Bruker MetaboBASE Personal Library 2.0	15750	14384	10136	11446	8160	0	0	0	0	0	0	4220	5432	2316	0	0	0	1784	0	0	0	0	0	0	1040	1070	0	688	0	0	0	668
172.098	173.105	2.94		0.04	8	964.8	TRUE	C8H15NO3	Spectral Library - Primary-Database, Analyte List - Analytelist_PhA	[M-H]-	2022	0	[]	TRUE	N-ACETYL-L-LEUCINE	0.231	Primary-Database	11434	11146	8326	7952	7122	4570	0	0	0	0	0	0	1408	1422	910	0	0	0	0	0	0	0	0	0	0	0	0	0	0	0	0	0
609.146	610.154	3.57		-0.021	33.8	930.1	TRUE	C27H30O16	Analyte List - Analytelist_PhA, Spectral Library - Bruker Sumner MetaboBASE Plant Library - confirmed standards	[M-H]-	2012	0	[]	TRUE	Rutin	-0.034	Bruker Sumner MetaboBASE Plant Library - confirmed standards	0	0	0	0	0	0	0	0	0	0	0	0	0	0	0	0	0	0	0	0	0	5594	0	4178	0	5794	6538	35284	0	33304	35252	35686
137.024	138.031	4.1		-0.313	5.2	999.9	TRUE	C7H6O3	Spectral Library - Primary-Database, Analyte List - Analytelist_PhA	[M-H]-	2022	168	[]	TRUE	4-HYDROXYBENZOATE	-2.285	Primary-Database	0	77534	46310	46768	37552	36792	0	0	598	70360	79652	105990	71116	77854	81256	2188	2106	3108	3102	1748	1910	0	0	0	0	0	0	0	0	0	0	0
243.16	244.167	6.46		-0.028	∞	955.3	TRUE	C13H24O4	Analyte List - Analytelist_PhA, Spectral Library - Bruker MetaboBASE Personal Library 2.0	[M-H]-	2002	0	[]	TRUE	1,11-Undecanedicarboxylic acid	-0.117	Bruker MetaboBASE Personal Library 2.0	0	0	0	0	0	0	0	362	0	0	0	258	0	0	0	0	0	0	0	174	0	0	0	402	0	0	0	0	0	0	0	0
313.239	314.246	7.69		0.151	5.4	807	TRUE	C18H34O4	Analyte List - Analytelist_PhA, Spectral Library - Bruker MetaboBASE Personal Library 2.0	[M-H]-	2021	0	[]	TRUE	9,10-DiHOME	0.482	Bruker MetaboBASE Personal Library 2.0	0	0	0	0	0	0	2718	3002	0	0	0	0	0	382	0	0	0	0	0	0	0	0	0	0	0	0	0	10704	13116	10020	0	5292
295.228	296.235	8.83		0.327	14.5	861.1	TRUE	C18H32O3	Analyte List - Analytelist_PhA, Spectral Library - Bruker MetaboBASE Personal Library 2.0	[M-H]-	2021	11924	[]	TRUE	(±)12(13)-EpOME	1.108	Bruker MetaboBASE Personal Library 2.0	2202	0	0	0	0	848	0	2828	9834	0	0	9072	0	0	3840	0	5964	12002	11924	0	0	47340	0	70378	70338	28570	37190	0	31310	26216	32242	0
153.019	154.026	9.67		-0.344	∞	884	TRUE	C7H6O4	Analyte List - Analytelist_PhA, Spectral Library - Primary-Database	[M-H]-	2001	0	[]	TRUE	2,3-DIHYDROXYBENZOATE	-2.249	Primary-Database	0	0	0	0	0	0	0	0	0	0	0	0	0	1794	0	0	0	0	0	1498	0	0	0	0	0	0	0	0	0	0	0	1280
133.014	134.021	0.47		-0.363	7.5	912.2	TRUE	C4H6O5	Spectral Library - Primary-Database, Analyte List - Analytelist_PhA	[M-H]-, [M-H-H2O]-	2022	0	[]	TRUE	(S)-MALATE	-2.732	Primary-Database	70308	60962	59470	50138	39086	48938	0	0	0	0	0	0	0	0	0	6226	10892	10204	12380	0	7274	0	0	5160	0	0	0	0	0	0	0	0
191.019	192.027	0.51		-0.293	10.4	980.1	TRUE	C6H8O7	Analyte List - Analytelist_PhA, Spectral Library - Primary-Database	[M-H]-	2022	0	[]	TRUE	CITRATE	-1.534	Primary-Database	126316	129334	105046	111120	97604	94318	0	0	0	0	27626	4232	0	0	0	0	0	18438	0	17472	19440	0	0	0	0	0	0	0	0	0	0	0
137.024	138.031	1.41		-0.352	10.8	915.1	TRUE	C7H6O3	Spectral Library - Bruker Sumner MetaboBASE Plant Library - confirmed standards, Analyte List - Analytelist_PhA	[M-H]-	2022	8446	[]	TRUE	Protocatechuic aldehyde	-2.568	Bruker Sumner MetaboBASE Plant Library - confirmed standards	14406	13366	9008	9650	7150	7408	1338	1128	776	33576	31938	0	0	34256	34432	0	33026	40070	39204	27364	25966	16830	17120	30450	31694	21722	18286	8446	9390	7806	7658	7984
163.04	164.047	3.33		-0.267	6.4	870	TRUE	C9H8O3	Spectral Library - Primary-Database, Analyte List - Analytelist_PhA	[M-H]-	2021	1086	[]	TRUE	4-COUMARATE	-1.638	Primary-Database	13860	14658	10468	10196	9132	8922	0	0	0	26366	33264	19478	0	36350	32030	0	2930	2772	2772	2508	2892	0	1748	2602	2198	1098	970	0	0	0	0	0
206.082	207.09	3.46		-0.091	7.8	989.2	TRUE	C11H13NO3	Spectral Library - Primary-Database, Analyte List - Analytelist_PhA	[M-H]-	2022	1064	[]	TRUE	N-ACETYL-L-PHENYLALANINE	-0.442	Primary-Database	405600	420466	285130	280292	248200	236118	416	0	508	37796	46656	51250	22492	47362	44508	3208	0	3032	2502	0	0	0	1640	1096	968	1444	0	0	434	638	550	0
173.082	174.089	3.49		-0.162	7	775.5	TRUE	C8H14O4	Spectral Library - Primary-Database, Analyte List - Analytelist_PhA	[M-H]-	2021	422	[]	TRUE	SUBERIC ACID	-0.934	Primary-Database	12332	10338	10132	9368	6954	8684	0	0	0	5400	4870	7972	22888	4652	3390	524	0	646	0	0	0	0	0	0	0	0	0	316	0	294	406	0
593.152	594.159	4.08		0.646	17.4	897.4	TRUE	C27H30O15	Analyte List - Analytelist_PhA, Spectral Library - Bruker Sumner MetaboBASE Plant Library - confirmed standards	[M-H]-	2021	0	[]	TRUE	Kaempferol-3-O-rutinoside	1.088	Bruker Sumner MetaboBASE Plant Library - confirmed standards	0	0	0	0	0	0	0	0	0	0	0	0	0	0	0	0	0	0	0	0	0	0	0	0	0	0	0	33878	44242	40694	39924	36806
187.097	188.105	4.11		-0.096	7.4	998.8	TRUE	C9H16O4	Analyte List - Analytelist_PhA, Spectral Library - Primary-Database	[M-H]-, [M-H-H2O]-	2022	15058	[]	TRUE	AZELAIC ACID	-0.512	Primary-Database	81958	78660	51464	75892	42170	41302	3756	5828	3750	665244	679284	920528	527516	558420	562702	39336	41936	51590	53050	46724	43964	16532	20212	0	0	20884	18210	3332	1976	0	2410	2044
263.129	264.136	4.68		0.152	15.1	800.8	TRUE	C15H20O4	Spectral Library - Bruker MetaboBASE Personal Library 2.0, Analyte List - Analytelist_PhA	[M-H]-	2021	0	[]	TRUE	(+)-Abscisic Acid	0.579	Bruker MetaboBASE Personal Library 2.0	0	0	0	0	0	0	0	0	0	2876	0	0	11880	0	0	12858	10486	10030	11068	4922	6476	3630	1418	0	2646	0	0	0	0	0	0	0
285.208	286.215	6.53		0.43	16.3	753.4	TRUE	C16H30O4	Analyte List - Analytelist_PhA, Spectral Library - Bruker MetaboBASE Personal Library 2.0	[M-H]-	2021	0	[]	TRUE	Hexadecanedioic acid	1.509	Bruker MetaboBASE Personal Library 2.0	0	0	0	0	0	0	0	0	312	0	0	210	0	0	0	0	0	0	0	0	142	0	0	0	1150	0	0	0	0	0	0	0
285.207	286.215	8.08		0.484	22.2	749.1	TRUE	C16H30O4	Spectral Library - Bruker MetaboBASE Personal Library 2.0, Analyte List - Analytelist_PhA	[M-H]-	2021	0	[]	TRUE	Hexadecanedioic acid	1.696	Bruker MetaboBASE Personal Library 2.0	0	0	0	0	0	0	2324	0	0	0	0	0	0	0	0	0	0	0	0	0	0	0	2966	0	0	0	0	0	25104	0	16446	0
311.223	312.23	8.58		0.318	18.3	857.6	TRUE	C18H32O4	Analyte List - Analytelist_PhA, Spectral Library - Bruker MetaboBASE Personal Library 2.0	[M-H]-	2021	0	[]	TRUE	(±)9-HpODE	1.022	Bruker MetaboBASE Personal Library 2.0	0	0	0	0	0	0	0	2130	2616	0	0	0	0	0	504	0	0	0	996	0	0	0	0	0	15708	0	4158	0	14238	10268	11016	0
297.244	298.251	9.11		0.185	19.5	963.7	TRUE	C18H34O3	Analyte List - Analytelist_PhA, Spectral Library - Bruker MetaboBASE Personal Library 2.0	[M-H]-	2022	0	[]	TRUE	Ricinoleic acid	0.622	Bruker MetaboBASE Personal Library 2.0	0	0	0	0	0	0	0	0	46592	0	0	0	0	0	0	0	0	0	0	0	0	0	0	0	0	0	0	0	0	0	0	0
297.244	298.251	9.3		0.235	15.5	963.6	TRUE	C18H34O3	Spectral Library - Bruker MetaboBASE Personal Library 2.0, Analyte List - Analytelist_PhA	[M-H]-	2022	2020	[]	TRUE	Ricinoleic acid	0.789	Bruker MetaboBASE Personal Library 2.0	0	0	0	422	390	694	36652	74846	0	2020	0	2624	2290	1408	2176	3170	2840	0	4544	1400	2002	0	7664	14966	17816	8030	6590	3718	3288	2974	0	3970
271.228	272.235	10.48		0.144	∞	892.6	TRUE	C16H32O3	Spectral Library - Bruker MetaboBASE Personal Library 2.0, Analyte List - Analytelist_PhA	[M-H]-	2001	0	[]	TRUE	2-hydroxyhexadecanoic acid	0.532	Bruker MetaboBASE Personal Library 2.0	0	0	0	0	0	0	0	2468	2408	0	0	0	0	1956	2154	0	2578	3410	0	0	1272	3488	0	0	9688	3690	0	1564	0	0	1774	1288
[truncated: 34 more columns]

## Sheet: AM-Analytelist
POSITIVE
m/z meas.	M meas.	RT [min]	ΔRT	Δm/z [mDa]	mSigma	MS/MS score	Include	Molecular Formula	Annotations	Ions	AQ	Boxplot	Flags	MS/MS	Name	Δm/z [ppm]	Annotation Source	AM10-1_P1-B-6_1_1475	AM10-1_P1-B-6_1_1476	AM10-2_P1-B-7_1_1477	AM10-2_P1-B-7_1_1478	AM10-3_P1-B-8_1_1479	AM10-3_P1-B-8_1_1480	AM100_P1-A-1_1_1432	AM100_P1-A-1_1_1433	AM100_P1-A-1_1_1434	AM20-1_P1-B-3_1_1468	AM20-1_P1-B-3_1_1469	AM20-2_P1-B-4_1_1470	AM20-2_P1-B-4_1_1471	AM20-3_P1-B-5_1_1472	AM20-3_P1-B-5_1_1473	AM30-1_P1-C-3_1_1489	AM30-1_P1-C-3_1_1490	AM30-2_P1-C-4_1_1491	AM30-2_P1-C-4_1_1492	AM30-3_P1-C-5_1_1493	AM30-3_P1-C-5_1_1494	AM40-1_P1-C-6_1_1496	AM40-1_P1-C-6_1_1497	AM40-2_P1-C-7_1_1498	AM40-2_P1-C-7_1_1499	AM40-3_P1-C-8_1_1500	AM40-3_P1-C-8_1_1501	AM50-1_P1-B-9_1_1482	AM50-1_P1-B-9_1_1483	AM50-2_P1-C-1_1_1484	AM50-2_P1-C-1_1_1485	AM50-3_P1-C-2_1_1486
257.247	256.24	0.2		-0.202	43	0	TRUE	C16H32O2	Analyte List - Analytelist_PhA	[M+H]+	2010	0	[]	FALSE	PALMITATE	-0.785	Analytelist_PhA	0	0	0	0	0	0	0	1802	0	0	1114	0	0	0	870	0	0	0	0	0	0	892	0	868	926	0	0	0	0	0	0	0
467.117	466.11	0.36		-1.574	∞	0	TRUE	C21H22O12	Analyte List - Analytelist_PhA	[M+H]+	1000	0	[]	FALSE	Glucodistylin	-3.369	Analytelist_PhA	0	0	0	0	0	0	0	0	0	2272	0	0	2808	0	2862	4052	4458	4398	4450	4570	0	0	0	0	0	0	0	0	0	0	0	0
102.128	101.121	0.45		0.427	∞	0	TRUE	C6H15N	Analyte List - Analytelist_PhA	[M+H]+	1000	580	[]	FALSE	Hexylamine	4.18	Analytelist_PhA	1128	1112	878	858	1204	0	1288	1332	1830	1700	2274	1808	2174	1380	938	800	368	0	0	0	0	720	342	1242	0	0	250	0	986	0	856	800
158.581	315.147	0.75		-0.214	34.2	0	TRUE	C18H21NO4	Analyte List - Analytelist_PhA	[M+H+H]2+	2010	0	[]	TRUE	N-Dihydroferuloyltyramine	-1.35	Analytelist_PhA	0	0	0	0	0	0	0	0	0	0	0	0	0	0	0	6546	6378	2668	0	0	0	0	0	5798	6412	0	0	6974	6688	0	0	0
373.056	372.049	0.9		0.949	24.5	0	TRUE	C18H12O9	Analyte List - Analytelist_PhA	[M+H]+	1020	0	[]	FALSE	Gomphidic acid	2.543	Analytelist_PhA	3306	2862	1658	1690	914	0	0	0	0	0	1140	0	0	984	960	0	0	0	0	0	0	0	0	0	0	0	0	0	0	0	0	0
122.06	121.053	1.52		-0.048	∞	0	TRUE	C7H7NO	Analyte List - Analytelist_PhA	[M+H]+	2000	0	[]	FALSE	3-Acetylpyridine	-0.393	Analytelist_PhA	0	0	484	0	0	0	0	0	0	5974	5650	6178	6984	3408	0	0	0	2462	2412	1130	0	0	0	0	466	0	0	0	0	0	0	0
353.343	352.335	1.55		1.24	36.2	0	TRUE	C23H44O2	Analyte List - Analytelist_PhA	[M+H]+	1010	0	[]	FALSE	6,8-Tricosanedione	3.51	Analytelist_PhA	0	0	0	0	0	0	1016	0	730	158	0	0	0	0	0	0	0	0	0	0	0	0	0	0	0	0	322	0	0	0	0	186
155.033	154.026	1.58		-0.47	∞	0	TRUE	C7H6O4	Analyte List - Analytelist_PhA	[M+H]+	1000	0	[]	FALSE	3,4 Dihyrdoxybenzoic Acid	-3.034	Analytelist_PhA	0	0	0	0	0	0	0	0	0	0	0	1510	1886	0	0	1334	0	0	1012	1094	0	0	0	0	0	0	0	0	0	0	0	0
285.279	284.272	1.62		0.047	33	0	TRUE	C18H36O2	Analyte List - Analytelist_PhA	[M+H]+	2010	0	[]	TRUE	STEARATE	0.163	Analytelist_PhA	0	0	0	0	0	0	0	0	0	0	0	0	0	0	0	0	0	0	0	0	0	0	0	0	0	0	806	1112	0	0	0	0
347.128	346.121	1.97		0.108	∞	0	TRUE	C22H18O4	Analyte List - Analytelist_PhA	[M+H]+	2000	0	[]	FALSE	9-(3,4-Dimethoxyphenyl)-2-methoxy-1H-phenalen-1-one	0.311	Analytelist_PhA	3418	0	2326	2210	0	2132	0	0	0	0	0	0	0	0	0	0	0	0	0	0	0	0	0	0	0	0	0	0	0	0	0	0
355.101	354.094	2.03		-1.212	∞	0	TRUE	C16H18O9	Analyte List - Analytelist_PhA	[M+H]+	1000	0	[]	FALSE	trans-Chlorogenic acid	-3.412	Analytelist_PhA	0	1226	0	0	1102	0	0	0	0	0	2160	3452	4156	1814	1740	0	0	0	0	0	0	0	0	0	0	0	0	0	0	0	0	0
144.08	143.073	2.1		-0.498	16.6	0	TRUE	C10H9N	Analyte List - Analytelist_PhA	[M+H]+	1020	0	[]	FALSE	1-NAPHTHYLAMINE	-3.457	Analytelist_PhA	0	0	0	0	0	0	0	0	0	3536	3930	4280	4304	2152	2248	4052	3378	3072	0	2134	2004	0	0	0	0	0	0	0	0	0	0	0
257.247	256.24	2.12		-0.146	43.1	0	TRUE	C16H32O2	Analyte List - Analytelist_PhA	[M+H]+	2010	0	[]	TRUE	PALMITATE	-0.568	Analytelist_PhA	0	0	0	0	0	0	1700	0	0	0	0	0	0	0	0	0	0	0	0	0	0	0	0	0	0	0	0	0	0	0	878	0
160.075	159.068	2.16		-0.295	∞	0	TRUE	C10H9NO	Analyte List - Analytelist_PhA	[M+H]+	2000	0	[]	FALSE	INDOLE-3-ACETALDEHYDE	-1.84	Analytelist_PhA	3074	2252	2098	0	1760	1336	0	0	0	0	0	0	0	0	0	0	0	0	0	484	0	0	0	0	0	0	0	0	0	0	0	0
323.103	322.096	2.24		0.553	∞	0	TRUE	C18H14N2O4	Analyte List - Analytelist_PhA	[M+H]+	2000	0	[]	FALSE	Flazine methyl ether	1.71	Analytelist_PhA	0	0	0	0	0	0	0	0	0	0	0	0	0	0	0	0	0	0	0	0	0	0	0	3280	2814	2332	0	0	0	0	0	0
135.117	134.11	2.37		0.02	4.8	0	TRUE	C10H14	Analyte List - Analytelist_PhA	[M+H]+	2020	0	[]	FALSE	1-Methyl-2-propylbenzene	0.151	Analytelist_PhA	0	0	0	0	456	0	0	218	0	3262	3242	3822	4234	2606	0	0	0	0	2118	0	0	0	0	0	0	0	0	0	0	0	0	0
333.134	332.127	2.42		0.786	∞	0	TRUE	C18H20O6	Analyte List - Analytelist_PhA	[M+H]+	1000	0	[]	FALSE	Byssochlamic acid	2.358	Analytelist_PhA	0	0	0	0	0	0	0	0	0	4588	5738	7064	7206	3760	4160	0	0	0	3658	0	0	0	0	0	0	0	0	0	0	0	0	0
308.15	307.142	2.61		0.415	∞	0	TRUE	C16H21NO5	Analyte List - Analytelist_PhA	[M+H]+	2000	0	[]	FALSE	5-Amino-2,3-dihydro-6-(3-hydroxy-4-methoxy-1-oxobutyl)-2,2-dimethyl-4H-1-benzopyran-4-one	1.346	Analytelist_PhA	0	0	0	0	0	0	0	0	0	2456	3266	0	0	2592	2636	2280	2622	3286	3612	0	0	0	0	0	0	0	0	0	0	0	0	0
252.088	251.08	2.67		0.88	∞	0	TRUE	C12H13NO5	Analyte List - Analytelist_PhA	[M+H]+	1000	0	[]	FALSE	N-Carboxyacetyl-D-phenylalanine	3.492	Analytelist_PhA	53068	51814	41536	41200	33344	0	0	0	0	16794	0	26216	25838	11370	0	1224	1148	0	0	0	0	0	0	0	0	0	0	0	0	0	0	0
399.163	398.156	2.8		-1.588	∞	0	TRUE	C19H26O9	Analyte List - Analytelist_PhA	[M+H]+	1000	0	[]	FALSE	Methyl 3,4-dihydroxy-5-prenylbenzoate 3-glucoside	-3.979	Analytelist_PhA	0	0	0	0	0	0	0	0	0	1326	0	0	1642	754	0	3734	4146	4682	5588	2304	1980	0	0	0	0	0	0	0	0	0	0	0
338.138	337.131	2.82		-0.391	∞	0	TRUE	C20H19NO4	Analyte List - Analytelist_PhA	[M+H]+	2000	0	[]	FALSE	Lambertine	-1.155	Analytelist_PhA	0	0	0	0	0	0	0	0	0	0	0	0	0	0	0	0	0	0	0	0	0	3318	2860	5670	0	2784	3092	0	4004	2832	0	0
152.016	151.009	2.92		-0.349	32.4	0	TRUE	C7H5NOS	Analyte List - Analytelist_PhA	[M+H]+	1010	0	[]	FALSE	1,2-Benzisothiazol-3(2H)-one	-2.299	Analytelist_PhA	0	0	0	0	0	0	0	0	0	0	0	0	0	0	0	570	0	676	610	0	0	490	0	0	1028	0	568	0	0	176	0	0
99.0444	98.0371	3.12		0.305	8.8	0	TRUE	C5H6O2	Analyte List - Analytelist_PhA	[M+H]+	1020	0	[]	FALSE	5-Hydroxy-4-pentenoic acid d-lactone	3.08	Analytelist_PhA	1710	0	0	0	0	0	0	0	0	0	0	3800	4088	2092	0	0	0	0	3620	1738	1814	0	0	0	0	0	0	0	0	0	0	0
379.14	378.133	3.31		1.604	∞	0	TRUE	C19H22O8	Analyte List - Analytelist_PhA	[M+H]+	1000	0	[]	FALSE	Gibberellin A32	4.232	Analytelist_PhA	0	0	0	0	0	0	0	0	0	0	0	0	0	0	0	0	0	1732	1390	0	0	0	0	0	2274	0	0	0	0	0	0	0
419.169	418.162	3.31		-0.699	∞	0	TRUE	C22H26O8	Analyte List - Analytelist_PhA	[M+H]+	2000	0	[]	FALSE	Lirioresinol A	-1.667	Analytelist_PhA	0	0	0	0	0	0	0	0	0	5492	4894	5150	4512	2524	2266	0	0	0	0	0	0	0	0	0	0	0	0	0	0	0	0	0
369.117	368.11	3.56		-0.711	∞	0	TRUE	C17H20O9	Analyte List - Analytelist_PhA	[M+H]+	2000	0	[]	FALSE	3-O-Caffeoyl-1-O-methylquinic acid	-1.927	Analytelist_PhA	0	0	0	0	0	0	0	0	0	6702	8034	9438	8468	5334	5766	1414	1238	2076	1506	1244	0	0	0	0	1224	750	0	0	0	0	0	0
504.194	503.187	3.66		1.616	∞	0	TRUE	C18H33NO15	Analyte List - Analytelist_PhA	[M+H]+	1000	0	[]	FALSE	beta-D-Galactopyranosyl-(1->4)-2-amino-2-deoxy-beta-D-glucopyranosyl-(1->6)-D-mannose	3.205	Analytelist_PhA	0	0	0	0	0	0	0	0	0	0	0	0	0	0	0	0	0	0	0	0	0	1324	1312	0	0	0	1176	0	0	618	0	654
475.146	474.138	3.7		0.904	∞	0	TRUE	C20H26O13	Analyte List - Analytelist_PhA	[M+H]+	2000	0	[]	FALSE	trans-Caffeic acid [apiosyl-(1->6)-glucosyl] ester	1.902	Analytelist_PhA	0	0	0	0	0	0	0	0	0	2750	0	0	3496	2392	0	0	3900	0	4744	0	0	0	0	0	0	0	0	0	0	0	0	0
933.291	932.283	3.81		3.535	∞	0	TRUE	C40H52O25	Analyte List - Analytelist_PhA	[M+H]+	1000	0	[]	FALSE	Torososide B	3.787	Analytelist_PhA	0	0	0	0	0	0	0	0	0	0	0	0	0	0	0	0	166	0	0	0	0	710	794	0	0	0	1028	982	0	744	808	0
771.235	770.227	3.95		0.381	5.9	0	TRUE	C34H42O20	Analyte List - Analytelist_PhA	[M+H]+	2020	0	[]	TRUE	Isorhamnetin 3-rutinoside 4'-rhamnoside	0.494	Analytelist_PhA	0	0	0	0	0	0	0	0	0	0	0	0	0	0	0	0	9604	0	6546	0	0	42990	45928	37578	32320	27602	28484	122242	87058	80072	69184	75694
149.045	148.037	3.96		0.28	∞	0	TRUE	C5H8O5	Analyte List - Analytelist_PhA	[M+H]+	2000	0	[]	TRUE	CITRAMALATE	1.876	Analytelist_PhA	21210	19004	0	0	0	0	0	0	0	0	0	0	0	0	0	4294	4724	0	0	0	0	0	0	0	0	0	5658	0	0	3044	0	0
303.013	302.006	4.01		-0.228	∞	0	TRUE	C14H6O8	Analyte List - Analytelist_PhA	[M+H]+	2000	0	[]	FALSE	Ellagic acid	-0.752	Analytelist_PhA	1216	1458	0	1070	0	1200	0	0	0	0	0	1348	0	1560	2192	2332	0	2004	2042	3662	3684	0	1728	0	1112	0	0	0	1400	0	1132	0
303.05	302.042	4.07		-0.296	∞	0	TRUE	C15H10O7	Analyte List - Analytelist_PhA	[M+H]+	2000	0	[]	FALSE	2',4',5,7,8-Pentahydroxyisoflavone	-0.978	Analytelist_PhA	0	0	0	0	0	0	0	0	0	0	0	0	0	0	0	0	452	0	0	0	0	1328	1506	1442	0	1100	0	6038	5526	0	0	4490
339.108	338.1	4.38		-0.049	31.2	0	TRUE	C16H18O8	Analyte List - Analytelist_PhA	[M+H]+	2010	0	[]	FALSE	alpha-Hydrojuglone 4-O-b-D-glucoside	-0.145	Analytelist_PhA	0	0	0	0	0	0	0	0	0	0	0	0	0	0	0	0	0	0	0	0	0	0	0	0	0	1992	0	7950	5616	6008	4930	6094
593.187	592.18	4.46		0.457	∞	0	TRUE	C28H32O14	Analyte List - Analytelist_PhA	[M+H]+	2000	0	[]	FALSE	Liquiritigenin 4'-[3-acetylapiosyl-(1->2)-glucoside]	0.77	Analytelist_PhA	0	0	0	0	0	0	0	0	0	0	0	0	0	0	0	3020	2098	2668	2868	0	1832	4896	0	0	3880	4108	3346	0	0	0	0	0
423.129	422.122	4.47		0.264	∞	0	TRUE	C20H22O10	Analyte List - Analytelist_PhA	[M+H]+	2000	0	[]	FALSE	Rumexoside	0.623	Analytelist_PhA	0	0	0	0	0	0	0	0	0	4784	4958	7890	7526	4166	0	6096	5940	7546	6894	4040	5316	0	0	1932	0	0	0	0	0	0	0	0
144.175	143.167	4.53		0.151	17.2	0	TRUE	C9H21N	Analyte List - Analytelist_PhA	[M+H]+	2020	568	[]	FALSE	Tripropylamine	1.045	Analytelist_PhA	1288	1216	1250	912	1082	1478	0	592	970	748	584	446	440	754	0	582	448	614	720	0	696	0	0	538	502	568	0	340	0	500	0	0
159.028	158.021	4.72		-0.625	∞	0	TRUE	C6H6O5	Analyte List - Analytelist_PhA	[M+H]+	1000	0	[]	FALSE	2-Methylene-4-oxopentanedioic acid	-3.932	Analytelist_PhA	0	0	0	0	0	0	0	0	0	0	0	0	0	1184	0	2934	3268	4008	4010	2312	2208	0	2622	0	0	0	0	0	0	0	0	0
312.087	311.079	4.85		-0.026	∞	0	TRUE	C17H13NO5	Analyte List - Analytelist_PhA	[M+H]+	2000	0	[]	FALSE	Furoparadine	-0.084	Analytelist_PhA	0	0	0	0	0	0	0	0	0	2210	1946	6472	5782	0	2288	0	0	0	1074	0	696	0	0	0	0	0	0	0	0	0	0	0
163.023	162.016	5.24		-0.338	∞	0	TRUE	C5H6O6	Analyte List - Analytelist_PhA	[M+H]+	1000	0	[]	FALSE	4-Hydroxy-2-oxoglutaric acid	-2.074	Analytelist_PhA	0	0	0	0	0	0	0	0	0	0	0	0	0	0	0	0	0	0	0	0	0	3116	0	0	2460	3400	3202	4122	3614	3082	3400	3062
163.039	162.031	5.24		-0.239	6.8	0	TRUE	C9H6O3	Analyte List - Analytelist_PhA	[M+H]+	2020	17928	[]	TRUE	3 Hydroxycoumarin	-1.467	Analytelist_PhA	41528	46760	0	44168	26704	28080	18058	21392	20854	22014	19282	17270	12398	26694	29296	16862	17192	8286	6646	17928	14308	10246	0	9768	9468	12646	12850	0	0	7480	10550	0
203.091	202.084	5.37		-0.544	∞	0	TRUE	C9H14O5	Analyte List - Analytelist_PhA	[M+H]+	1000	0	[]	FALSE	DIETHYL 2-METHYL-3-OXOSUCCINATE	-2.676	Analytelist_PhA	1786	1284	1030	934	998	1396	0	0	0	1772	0	0	0	0	0	938	0	0	0	0	0	0	0	0	0	0	0	0	0	0	0	0
203.109	404.203	5.78		-0.848	25.6	0	TRUE	C19H32O9	Analyte List - Analytelist_PhA	[M+H+H]2+	1020	0	[]	TRUE	Pisumionoside	-4.177	Analytelist_PhA	0	0	0	0	0	0	0	0	0	0	0	0	0	0	0	0	0	0	0	0	0	0	0	0	0	0	0	0	0	0	0	0
575.32	574.312	5.91		-1.743	∞	0	TRUE	C32H46O9	Analyte List - Analytelist_PhA	[M+H]+	1000	0	[]	FALSE	Ganoderic acid alpha	-3.03	Analytelist_PhA	0	0	0	0	0	0	0	0	0	0	0	0	0	0	0	0	0	0	0	0	0	0	0	0	0	0	0	0	0	0	0	0
479.3	478.293	6.01		-0.221	∞	0	TRUE	C27H42O7	Analyte List - Analytelist_PhA	[M+H]+	2000	0	[]	TRUE	25-Acetylvulgaroside	-0.46	Analytelist_PhA	0	0	0	0	0	0	0	0	0	0	0	0	0	0	0	0	0	0	0	0	0	0	0	0	0	0	0	0	0	0	0	0
315.087	314.079	6.13		0.81	19.6	0	TRUE	C17H14O6	Analyte List - Analytelist_PhA	[M+H]+	1020	0	[]	TRUE	3,4-Dihydroxycinnamoyl-(Z)-2-(3,4-dihydroxyphenyl)ethenol	2.571	Analytelist_PhA	0	0	0	0	0	0	0	0	0	0	0	0	0	0	0	0	0	0	0	0	0	0	0	0	0	0	0	0	0	0	0	592
633.4	632.393	6.14		-0.22	35.2	0	TRUE	C36H56O9	Analyte List - Analytelist_PhA	[M+H]+	2010	0	[]	FALSE	Cloversaponin I	-0.348	Analytelist_PhA	0	0	0	0	0	0	0	0	0	0	0	0	0	0	0	0	0	0	0	0	0	0	0	0	0	0	0	0	0	0	0	0
313.107	312.1	6.14		-0.087	∞	0	TRUE	C18H16O5	Analyte List - Analytelist_PhA	[M+H]+	2000	0	[]	FALSE	3',4',5'-Trimethoxyflavone	-0.279	Analytelist_PhA	0	0	0	0	0	0	0	0	0	0	0	0	0	0	0	0	0	0	0	0	0	0	0	0	0	0	0	0	0	0	0	0
299.148	298.141	6.26		-0.99	∞	0	TRUE	C15H22O6	Analyte List - Analytelist_PhA	[M+H]+	1000	0	[]	FALSE	Toxin T2 tetrol	-3.309	Analytelist_PhA	0	0	0	0	0	0	0	0	0	0	0	0	0	0	0	0	0	0	0	0	0	0	0	0	0	0	0	0	0	0	0	0
125.096	124.089	6.39		0.093	16	0	TRUE	C8H12O	Analyte List - Analytelist_PhA	[M+H]+	2020	0	[]	FALSE	trans, trans-3,5-Octadien-2-one	0.74	Analytelist_PhA	0	0	0	0	0	0	0	0	0	0	0	0	0	0	0	0	0	0	0	0	0	0	0	0	0	0	0	0	0	0	0	0
281.101	280.094	6.52		-0.942	∞	0	TRUE	C14H16O6	Analyte List - Analytelist_PhA	[M+H]+	1000	0	[]	TRUE	Gravolenic acid	-3.349	Analytelist_PhA	0	0	0	0	0	0	0	3042	0	0	4016	0	0	0	0	0	0	0	0	0	0	0	0	2864	0	3230	0	0	1506	0	0	0
105.07	104.063	6.52		0.293	2	0	TRUE	C8H8	Analyte List - Analytelist_PhA	[M+H]+	1020	23672	[]	TRUE	Styrene	2.791	Analytelist_PhA	23410	23880	25056	22086	17428	21668	23672	20402	24298	28792	32386	26352	25966	25436	23016	44476	52174	30964	29466	36058	36154	21958	23002	22248	23066	23274	20888	23520	10462	26084	15562	19858
183.064	182.057	6.64		-0.713	∞	0	TRUE	C9H10O4	Analyte List - Analytelist_PhA	[M+H]+	1000	0	[]	FALSE	METHYL VANILLATE	-3.896	Analytelist_PhA	0	0	0	0	0	0	780	0	1406	0	0	0	0	0	0	0	662	0	0	0	0	0	0	0	0	0	0	376	0	298	0	600
98.9845	97.9772	6.77		0.311	∞	0	TRUE	H3O4P	Analyte List - Analytelist_PhA	[M+H]+	1000	1238	[]	FALSE	Phosphoric acid	3.144	Analytelist_PhA	1628	1838	874	1238	1290	1768	816	1440	1376	1306	0	0	1488	1394	1630	0	1694	0	0	1168	1500	0	0	0	0	1198	0	0	0	2414	1780	1544
329.102	328.094	7.03		-0.329	45.8	0	TRUE	C18H16O6	Analyte List - Analytelist_PhA	[M+H]+	2010	0	[]	TRUE	Garbogiol	-0.999	Analytelist_PhA	0	0	0	0	0	0	0	0	0	0	0	0	0	0	0	0	0	0	0	0	0	0	0	0	0	0	0	0	0	0	0	0
367.247	366.239	7.15		-1.22	∞	0	TRUE	C21H34O5	Analyte List - Analytelist_PhA	[M+H]+	1000	0	[]	FALSE	3-ALPHA,11-BETA,17-ALPHA,21-TETRAHYDROXY- 5-ALPHA-PREGNAN-20-ONE	-3.321	Analytelist_PhA	0	0	0	0	0	0	0	820	1226	0	0	0	0	0	0	0	0	0	0	0	0	0	0	0	0	0	0	0	0	0	0	0
302.305	301.298	7.16		0.107	∞	0	TRUE	C18H39NO2	Analyte List - Analytelist_PhA	[M+H]+	2000	0	[]	FALSE	SPHINGANINE	0.353	Analytelist_PhA	0	6740	0	0	0	0	0	0	0	6622	0	0	0	0	0	5842	0	0	0	6882	6180	6190	0	5832	0	0	0	0	0	0	0	0
439.357	438.35	7.28		0.007	40.4	0	TRUE	C30H46O2	Analyte List - Analytelist_PhA	[M+H]+	2010	1550	[]	TRUE	Momordicinin	0.015	Analytelist_PhA	0	0	0	0	0	0	0	0	0	0	0	0	0	0	0	0	0	0	748	0	0	0	2250	3576	4764	1550	0	15460	3526	4142	2200	6266
207.174	206.167	7.67		-0.324	∞	0	TRUE	C14H22O	Analyte List - Analytelist_PhA	[M+H]+	2000	3014	[]	TRUE	Methyl-delta-ionone	-1.562	Analytelist_PhA	0	3710	0	3178	2904	3562	2718	3876	3274	0	3258	3670	3490	2808	3162	3320	3840	0	0	0	3758	3482	2778	2372	2800	0	3158	3014	3174	3252	0	0
167.034	166.027	7.79		0.185	∞	0	TRUE	C8H6O4	Analyte List - Analytelist_PhA	[M+H]+	2000	0	[]	FALSE	3,4-Methylenedioxybenzoic acid	1.105	Analytelist_PhA	0	0	0	0	0	404	452	0	0	0	0	0	0	0	0	0	0	0	0	0	0	0	0	0	0	0	0	0	0	0	0	0
340.358	339.35	7.79		0.206	∞	0	TRUE	C22H45NO	Analyte List - Analytelist_PhA	[M+H]+	2000	542	[]	FALSE	Docosanamide	0.606	Analytelist_PhA	542	558	822	768	654	806	1092	0	826	0	0	1002	0	982	620	1148	554	768	0	676	834	464	1200	0	0	0	570	462	394	376	0	0
323.185	322.178	7.8		-0.153	17.2	0	TRUE	C18H26O5	Analyte List - Analytelist_PhA	[M+H]+	2020	0	[]	TRUE	Zeranol	-0.474	Analytelist_PhA	0	0	0	0	0	0	10482	9358	7734	0	0	0	0	0	0	0	0	0	0	0	0	0	0	0	0	0	0	220	0	0	0	0
98.9846	97.9773	7.92		0.391	∞	0	TRUE	H3O4P	Analyte List - Analytelist_PhA	[M+H]+	1000	8400	[]	TRUE	Phosphoric acid	3.952	Analytelist_PhA	6172	6972	10418	9714	5392	8220	12988	11846	13136	8400	8646	8608	9768	9774	9310	8848	10900	11012	8086	9676	7712	5964	9464	9628	11718	9740	7894	9616	3162	3536	1448	6744
313.107	312.1	8.18		0.042	19.5	0	TRUE	C18H16O5	Analyte List - Analytelist_PhA	[M+H]+	2020	0	[]	TRUE	3',4',5'-Trimethoxyflavone	0.135	Analytelist_PhA	0	0	0	0	0	0	0	0	0	0	0	0	0	0	0	0	0	0	0	0	0	0	0	0	0	0	0	0	0	0	0	0
293.174	292.167	8.36		-0.695	26.8	0	TRUE	C17H24O4	Analyte List - Analytelist_PhA	[M+H]+	1020	0	[]	FALSE	9-Acetoxyfukinanolide	-2.369	Analytelist_PhA	0	0	0	0	510	0	0	0	0	492	0	0	0	0	0	0	0	0	0	0	0	0	0	0	0	0	0	0	0	0	0	0
167.055	166.048	8.56		-0.111	15.8	0	TRUE	C5H10O6	Analyte List - Analytelist_PhA	[M+H]+	2020	0	[]	FALSE	Arabinonic acid	-0.666	Analytelist_PhA	0	0	0	0	0	0	0	0	0	0	0	0	0	1596	0	0	0	0	0	0	0	0	12106	6474	0	0	0	0	0	0	0	0
205.195	204.187	8.69		-0.449	∞	0	TRUE	C15H24	Analyte List - Analytelist_PhA	[M+H]+	1000	0	[]	TRUE	alpha-Santalene	-2.187	Analytelist_PhA	1234	910	348	0	0	0	0	312	0	0	0	0	430	0	0	0	0	0	0	0	0	0	0	1486	0	580	642	0	0	0	0	0
237.148	236.14	8.82		-0.976	∞	0	TRUE	C14H20O3	Analyte List - Analytelist_PhA	[M+H]+	1000	0	[]	TRUE	Heptyl 4-hydroxybenzoate	-4.116	Analytelist_PhA	0	0	542	0	0	0	0	0	0	0	0	0	0	0	0	0	0	0	452	0	0	0	0	0	0	0	0	0	0	0	0	0
235.132	234.124	8.96		-1.124	∞	0	TRUE	C14H18O3	Analyte List - Analytelist_PhA	[M+H]+	1000	0	[]	TRUE	Dehydrooreadone	-4.779	Analytelist_PhA	0	0	0	0	0	0	0	608	1062	0	0	0	0	0	0	0	0	0	0	0	0	0	0	564	0	0	0	0	0	0	0	0
443.3	442.293	8.99		-0.053	∞	0	TRUE	C24H42O7	Analyte List - Analytelist_PhA	[M+H]+	2000	0	[]	FALSE	Ascorbyl stearate	-0.12	Analytelist_PhA	0	0	0	0	0	0	0	0	0	0	0	0	0	0	0	0	0	0	0	0	0	0	0	0	0	692	0	0	0	0	784	0
111.117	110.11	9.2		0.25	3.5	0	TRUE	C8H14	Analyte List - Analytelist_PhA	[M+H]+	1020	24038	[]	TRUE	1,3-Octadiene	2.251	Analytelist_PhA	28980	28598	26074	26518	26500	23220	17914	19352	16968	30846	27460	34888	33320	26370	28424	22668	21584	17632	23588	21440	24640	23672	19418	35740	35112	23992	26204	18680	28906	25392	26626	24450
213.076	212.068	9.24		-0.059	∞	0	TRUE	C10H12O5	Analyte List - Analytelist_PhA	[M+H]+	2000	0	[]	FALSE	Vanillactic Acid	-0.276	Analytelist_PhA	646	530	268	356	634	0	686	0	0	500	744	0	0	0	0	0	0	0	0	0	422	0	512	0	0	0	0	508	0	0	0	0
300.29	299.282	9.33		-0.151	∞	0	TRUE	C18H37NO2	Analyte List - Analytelist_PhA	[M+H]+	2000	0	[]	FALSE	Sphingosine	-0.503	Analytelist_PhA	0	0	0	0	0	1424	0	428	0	0	0	930	0	1102	0	0	540	0	1228	0	0	0	0	1048	0	0	0	0	932	0	0	0
369.262	368.255	9.45		-1.701	∞	0	TRUE	C21H36O5	Analyte List - Analytelist_PhA	[M+H]+	1000	0	[]	FALSE	gamma-Eudesmol rhamnoside	-4.607	Analytelist_PhA	0	0	0	0	0	0	0	0	0	0	0	0	824	694	0	0	0	0	0	0	0	1212	0	0	0	0	0	0	0	0	0	0
431.28	430.273	9.46		0.707	41.7	0	TRUE	C26H38O5	Analyte List - Analytelist_PhA	[M+H]+	2010	0	[]	FALSE	2-(2-Methylbutanoyl)-9-(3-methyl-2E-pentenoyl)-2b,9a-dihydroxy-4Z,10(14)-oplopadien-3-one	1.639	Analytelist_PhA	0	0	0	0	2828	2094	0	0	0	0	0	0	0	0	0	0	0	0	0	0	0	0	0	0	0	0	0	0	0	0	0	0
252.158	502.301	9.46		1.077	32.6	0	TRUE	C22H46O12	Analyte List - Analytelist_PhA	[M+H+H]2+	1010	1136	[]	FALSE	Polyethylene glycol 500	4.273	Analytelist_PhA	0	1076	1236	0	1554	1668	1342	1778	1936	1238	1362	0	1780	0	0	1644	0	2062	1826	0	1482	0	1046	0	1442	0	1986	1358	0	1472	1086	0
311.295	310.288	9.56		0.431	∞	0	TRUE	C20H38O2	Analyte List - Analytelist_PhA	[M+H]+	2000	0	[]	FALSE	11-Eicosenoic acid	1.383	Analytelist_PhA	0	0	0	0	0	0	0	808	0	0	288	0	0	0	0	0	0	0	0	218	0	0	262	0	0	0	222	0	0	0	0	0
269.137	268.13	9.58		-1.174	∞	0	TRUE	C14H20O5	Analyte List - Analytelist_PhA	[M+H]+	1000	0	[]	TRUE	Kamahine C	-4.363	Analytelist_PhA	0	0	0	0	0	0	1006	0	0	0	0	1214	1352	898	0	942	0	1718	1114	854	0	0	1496	1246	0	970	0	0	0	0	0	888
477.358	476.35	9.84		0.269	∞	0	TRUE	C29H48O5	Analyte List - Analytelist_PhA	[M+H]+	2000	0	[]	FALSE	Homodolichosterone	0.563	Analytelist_PhA	0	0	0	0	0	4342	0	0	0	0	3880	3600	0	3228	4002	0	0	0	0	0	0	3742	4222	0	0	3570	0	0	0	0	0	0
722.514	721.507	9.96		2.204	∞	0	TRUE	C41H72NO7P	Analyte List - Analytelist_PhA	[M+H]+	1000	1414	[]	FALSE	PE(18:4(6Z,9Z,12Z,15Z)/P-18:1(11Z))	3.051	Analytelist_PhA	1856	1622	1516	0	2060	1316	3558	3402	3720	1510	1314	1496	1214	0	1598	0	1144	860	0	1432	1328	0	0	848	0	1288	1054	1414	1298	1766	1278	0
766.537	765.53	9.96		-0.838	∞	0	TRUE	C43H76NO8P	Analyte List - Analytelist_PhA	[M+H]+	2000	0	[]	FALSE	PC(15:0/20:5(5Z,8Z,11Z,14Z,17Z))	-1.094	Analytelist_PhA	756	914	0	524	452	0	1156	1594	1806	0	400	324	0	420	388	0	0	0	276	0	270	0	380	0	0	0	452	0	0	498	0	0
243.232	242.224	9.97		-0.215	∞	0	TRUE	C15H30O2	Analyte List - Analytelist_PhA	[M+H]+	2000	0	[]	FALSE	Pentadecanoic acid	-0.883	Analytelist_PhA	1664	0	0	0	1016	0	1462	1930	1776	0	1080	0	0	0	1326	0	0	0	0	958	0	1586	0	0	1844	1330	0	0	1292	994	0	1002
371.229	370.222	9.97		-1.563	17.6	0	TRUE	C15H35N2O6P	Analyte List - Analytelist_PhA	[M+H]+	1020	0	[]	FALSE	SN-GLYCEROL 3-PHOSPHATE	-4.211	Analytelist_PhA	0	3060	2636	3500	0	0	0	3768	0	0	0	0	0	0	3122	3122	2526	0	0	0	0	0	0	0	0	0	3254	0	0	2762	0	2478
139.148	138.14	9.97		-0.516	∞	0	TRUE	C10H18	Analyte List - Analytelist_PhA	[M+H]+	1000	0	[]	FALSE	xi-p-Menth-3-ene	-3.705	Analytelist_PhA	0	290	0	0	0	0	0	0	0	0	0	0	0	0	0	0	0	0	0	0	0	0	0	0	0	0	0	0	0	0	0	0
389.306	388.299	9.97		1.296	∞	0	TRUE	C25H40O3	Analyte List - Analytelist_PhA	[M+H]+	1000	0	[]	FALSE	Methyl 2-(10-heptadecenyl)-6-hydroxybenzoate	3.328	Analytelist_PhA	0	0	0	0	0	0	592	738	0	0	0	0	0	0	0	472	0	0	0	0	0	0	0	364	0	542	514	484	0	0	0	0
127.148	126.141	10.21		0.065	4.6	0	TRUE	C9H18	Analyte List - Analytelist_PhA	[M+H]+	2020	2554	[]	FALSE	Isopropylcyclohexane	0.507	Analytelist_PhA	0	2356	1802	2348	2846	3122	3062	2614	2780	2368	2304	1876	3078	2040	3144	3206	2710	2476	3104	3108	2454	3188	2754	2260	2152	3264	3248	2532	2630	3056	3106	2192
471.366	470.358	10.41		-2.259	32.5	0	TRUE	C27H50O6	Analyte List - Analytelist_PhA	[M+H]+	1010	0	[]	FALSE	TG(8:0/8:0/8:0)	-4.792	Analytelist_PhA	0	4224	4350	0	0	0	0	4654	5306	4972	0	0	0	0	0	0	0	0	0	0	5176	0	0	0	0	0	0	0	6080	0	0	0
98.9845	97.9773	10.48		0.371	∞	0	TRUE	H3O4P	Analyte List - Analytelist_PhA	[M+H]+	1000	0	[]	FALSE	Phosphoric acid	3.747	Analytelist_PhA	0	0	0	0	0	0	0	0	0	0	316	0	0	0	0	0	0	176	0	0	0	0	0	0	230	0	0	0	0	0	0	0
297.279	296.271	10.48		-0.11	∞	0	TRUE	C19H36O2	Analyte List - Analytelist_PhA	[M+H]+	2000	0	[]	FALSE	4,6-Nonadecanedione	-0.369	Analytelist_PhA	0	0	0	0	0	0	592	1040	798	0	0	0	0	0	0	186	220	0	156	0	222	0	0	0	0	0	0	0	212	224	0	0
284.295	283.287	10.62		-0.027	∞	0	TRUE	C18H37NO	Analyte List - Analytelist_PhA	[M+H]+	2000	6830	[]	FALSE	Octadecanamide	-0.096	Analytelist_PhA	19484	18360	12890	12512	12766	11100	4096	5038	4876	9548	9824	8062	7954	7716	7926	5652	6520	4754	5180	4650	4856	6384	4834	0	6422	5814	6966	4830	4246	6902	7714	4900
310.31	309.303	10.73		-0.131	22.7	0	TRUE	C20H39NO	Analyte List - Analytelist_PhA	[M+H]+	2020	0	[]	TRUE	N-Hexadecanoylpyrrolidine	-0.421	Analytelist_PhA	3146	0	4066	3166	3346	3220	1912	2398	0	1940	0	0	2742	3074	0	0	980	0	0	1346	1854	0	2632	956	0	0	0	0	2650	0	0	0
353.342	352.335	10.8		0.607	38.4	0	TRUE	C23H44O2	Analyte List - Analytelist_PhA	[M+H]+	2010	2116	[]	FALSE	6,8-Tricosanedione	1.717	Analytelist_PhA	2030	2246	0	2352	2116	1624	2528	0	2614	2184	1974	2126	1828	2416	2218	0	2114	2506	1950	2206	1728	1690	1782	1786	1902	1792	2360	1880	1894	1918	2002	2162
583.494	582.487	11.08		1.266	∞	0	TRUE	C35H66O6	Analyte List - Analytelist_PhA	[M+H]+	1000	0	[]	FALSE	TG(8:0/14:0/10:0)	2.169	Analytelist_PhA	0	0	0	0	0	0	0	0	0	4120	0	3722	0	0	0	0	0	0	3334	0	0	0	0	0	0	0	0	0	0	0	2192	0
309.167	308.16	11.1		1.433	∞	0	TRUE	C12H24N2O7	Analyte List - Analytelist_PhA	[M+H]+	1000	0	[]	FALSE	1-[(5-Amino-5-carboxypentyl)amino]-1-deoxyfructose	4.637	Analytelist_PhA	0	0	380	506	0	0	0	582	0	0	406	0	0	0	0	0	454	0	456	458	586	512	0	0	0	0	614	334	0	0	338	0
329.159	328.152	11.11		-0.302	∞	0	TRUE	C16H24O7	Analyte List - Analytelist_PhA	[M+H]+	2000	0	[]	FALSE	3-Hydroxy-4-isopropylbenzyl alcohol 3-glucoside	-0.917	Analytelist_PhA	0	0	0	0	0	812	0	0	0	0	0	534	0	922	0	0	0	572	868	0	0	0	778	0	0	0	586	0	826	590	0	0
403.231	402.224	11.11		-1.044	32.6	0	TRUE	C20H34O8	Analyte List - Analytelist_PhA	[M+H]+	1010	0	[]	FALSE	Acetyl tributyl citrate	-2.588	Analytelist_PhA	0	0	0	0	1296	0	1636	1954	0	0	1802	958	0	1566	1386	1434	1240	0	1198	0	0	0	0	0	0	0	0	0	0	0	0	1426
301.075	300.068	11.12		-0.347	∞	0	TRUE	C14H12N4O2S	Analyte List - Analytelist_PhA	[M+H]+	2000	0	[]	FALSE	Sulfaquinoxaline	-1.152	Analytelist_PhA	0	0	0	0	0	0	1870	0	2356	0	0	0	0	0	0	0	0	2124	0	0	1982	0	0	1506	0	0	0	0	0	2008	0	0
257.135	256.128	11.25		-0.487	∞	0	TRUE	C9H16N6O3	Analyte List - Analytelist_PhA	[M+H]+	2000	0	[]	FALSE	Decarbamoylsaxitoxin	-1.895	Analytelist_PhA	0	778	0	0	0	0	0	0	0	636	0	648	0	1082	666	0	0	0	0	0	0	0	830	0	1254	904	826	0	0	0	0	0
280.096	279.089	11.76		-0.762	∞	0	TRUE	C17H13NO3	Analyte List - Analytelist_PhA	[M+H]+	1000	0	[]	FALSE	Graveoline	-2.72	Analytelist_PhA	660	0	0	0	0	0	0	0	0	586	0	0	0	0	0	0	684	0	524	0	1050	0	0	674	646	0	0	690	0	0	572	0
581.512	580.505	11.79		-1.881	∞	0	TRUE	C36H68O5	Analyte List - Analytelist_PhA	[M+H]+	1000	0	[]	FALSE	DG(15:0/18:1(11Z)/0:0)	-3.235	Analytelist_PhA	0	882	752	0	0	910	0	1456	1276	0	0	0	1002	730	870	946	0	0	0	0	624	812	616	0	0	0	0	1214	0	0	784	0
122.097	121.089	11.85		0.126	∞	0	TRUE	C8H11N	Analyte List - Analytelist_PhA	[M+H]+	2000	0	[]	FALSE	PHENETHYLAMINE	1.034	Analytelist_PhA	0	0	2318	2114	0	1952	0	0	2446	2136	0	0	0	0	0	1828	0	2312	2282	2868	2828	0	0	0	2546	2708	0	0	0	2548	0	0
445.293	444.286	11.87		-1.403	∞	0	TRUE	C27H40O5	Analyte List - Analytelist_PhA	[M+H]+	1000	0	[]	FALSE	1,25-Dihydroxyvitamin D3-26,23-lactone	-3.152	Analytelist_PhA	2014	0	0	1408	0	0	0	0	0	0	0	1814	0	0	0	0	0	0	0	0	0	1718	0	0	0	0	0	0	0	1598	0	0
407.206	406.199	11.88		-0.646	∞	0	TRUE	C22H30O7	Analyte List - Analytelist_PhA	[M+H]+	2000	0	[]	FALSE	(1R,3R,4R,5S,6S,8x)-1-Acetoxy-8-angeloyloxy-3,4-epoxy-5-hydroxy-7(14),10-bisaboladien-2-one	-1.587	Analytelist_PhA	928	0	0	0	0	0	0	1330	0	0	0	0	0	0	0	0	0	0	0	0	0	0	0	0	0	0	0	0	882	0	0	0
738.504	737.496	11.88		-3.21	∞	0	TRUE	C41H72NO8P	Analyte List - Analytelist_PhA	[M+H]+	1000	0	[]	FALSE	PE(14:0/22:5(4Z,7Z,10Z,13Z,16Z))	-4.346	Analytelist_PhA	0	0	0	0	0	424	0	0	0	0	0	410	0	0	0	0	0	0	0	0	0	0	0	0	0	0	0	0	0	0	0	0
132.102	131.095	11.9		0.283	9.2	0	TRUE	C6H13NO2	Analyte List - Analytelist_PhA	[M+H]+	1020	0	[]	FALSE	L-ISOLEUCINE	2.142	Analytelist_PhA	0	0	0	0	0	0	0	0	0	0	0	0	0	0	0	0	0	0	0	0	0	0	790	0	0	0	0	0	0	0	0	0
145.05	144.042	0.21		0.034	∞	0	TRUE	C6H8O4	Analyte List - Analytelist_PhA	[M+H]+	2000	0	[]	FALSE	3-Hexenedioic acid	0.231	Analytelist_PhA	0	0	0	0	0	0	1648	0	0	0	0	0	0	0	0	0	0	0	0	2228	0	0	0	0	0	0	0	0	0	0	2136	0
224.128	223.121	0.24		-0.104	10.2	0	TRUE	C12H17NO3	Analyte List - Analytelist_PhA	[M+H]+	2020	0	[]	TRUE	2-octynoyl-HSL	-0.466	Analytelist_PhA	5780	0	5794	5452	5144	4714	0	0	0	0	0	0	0	0	0	0	0	0	0	0	0	0	0	0	0	0	0	0	0	0	0	0
140.068	117.078	0.37		-0.407	1.9	0	TRUE	C5H11NO2	Analyte List - Analytelist_PhA	[M+Na]+, [M+K]+	1020	290586	[]	TRUE	L-VALINE	-2.906	Analytelist_PhA	913360	942440	1208116	1155016	1135770	1294346	4132	0	0	663318	737602	613096	611712	654926	697390	420436	417926	474726	438254	2938	409068	275366	237564	290180	285542	274968	278160	86710	116052	67876	80904	76352
116.107	115.1	0.38		-0.01	∞	0	TRUE	C6H13NO	Analyte List - Analytelist_PhA	[M+H]+	2000	0	[]	FALSE	N-(2-Methylpropyl)acetamide	-0.09	Analytelist_PhA	2190	2730	2788	0	0	0	0	454	0	0	0	0	0	0	0	252	478	0	336	0	0	0	0	0	0	0	0	0	0	0	0	0
256.133	255.125	0.4		-0.577	14.6	0	TRUE	C16H17NO2	Analyte List - Analytelist_PhA	[M+H]+	1020	0	[]	TRUE	N-Methylschinifoline	-2.252	Analytelist_PhA	0	0	0	0	0	0	0	10118	0	0	0	0	0	0	0	0	0	0	0	0	0	0	0	0	0	54514	0	0	0	0	0	0
269.063	268.055	0.37		0.329	∞	0	TRUE	C8H16N2O4S2	Analyte List - Analytelist_PhA	[M+H]+	2000	0	[]	FALSE	HOMOCYSTINE	1.222	Analytelist_PhA	0	0	0	0	0	0	0	0	0	0	0	0	0	0	0	0	0	1656	0	1520	0	1312	2462	1506	1848	1706	1160	970	664	0	800	0
182.117	181.11	0.41		-0.083	∞	0	TRUE	C10H15NO2	Analyte List - Analytelist_PhA	[M+H]+, [M-H2O+H]+	2000	0	[]	TRUE	beta-O-Methylynephrine	-0.455	Analytelist_PhA	0	0	0	0	0	0	2362	3730	3428	0	0	0	0	0	0	0	0	3684	2788	2858	0	0	0	3154	0	0	0	0	870	0	1000	722
168.138	167.131	0.4		-0.132	∞	0	TRUE	C10H17NO	Analyte List - Analytelist_PhA	[M+H]+	2000	0	[]	FALSE	Buccoxime	-0.783	Analytelist_PhA	0	0	0	0	0	0	0	0	0	0	0	0	0	0	0	0	0	0	0	0	0	0	0	0	0	1446	0	4770	4900	0	4888	5870
180.138	179.131	0.41		-0.119	∞	0	TRUE	C11H17NO	Analyte List - Analytelist_PhA	[M+H]+	2000	0	[]	FALSE	3-Ethyl-2-(1-pyrrolidinyl)-2-cyclopenten-1-one	-0.663	Analytelist_PhA	0	0	0	0	0	0	0	0	1428	0	0	0	0	0	0	0	0	0	0	0	0	0	0	0	0	0	0	0	0	452	0	0
194.117	193.11	0.41		-0.132	∞	0	TRUE	C11H15NO2	Analyte List - Analytelist_PhA	[M+H]+	2000	0	[]	TRUE	2-Methylpropyl 2-aminobenzoate	-0.679	Analytelist_PhA	0	0	0	0	0	0	1870	2354	2244	0	0	0	0	0	0	0	0	0	0	0	0	0	0	0	0	0	0	0	0	0	8282	6722
146.081	145.074	0.42		0.1	∞	0	TRUE	C6H11NO3	Analyte List - Analytelist_PhA	[M+H]+	2000	0	[]	FALSE	4-ACETAMIDOBUTANOATE	0.684	Analytelist_PhA	0	0	0	0	0	0	930	1264	990	0	0	0	0	0	0	0	0	0	0	0	0	0	0	0	0	0	0	0	0	618	0	744
264.159	263.152	0.4		-0.013	12.1	0	TRUE	C15H21NO3	Analyte List - Analytelist_PhA	[M+H]+	2020	0	[]	TRUE	N-(Heptan-4-yl)benzo[d][1,3]dioxole-5-carboxamide	-0.05	Analytelist_PhA	0	0	0	0	0	0	0	2440	0	0	0	0	0	0	0	0	0	0	0	0	0	0	45988	0	0	0	0	142868	149870	126938	136150	127434
132.102	131.095	0.42		0.047	2.9	0	TRUE	C6H13NO2	Analyte List - Analytelist_PhA	[M+H]+	2020	31264	[]	TRUE	L-ISOLEUCINE	0.355	Analytelist_PhA	80704	81238	80912	85462	68750	81854	21660	26674	28872	34980	35106	62398	60918	31264	29288	19352	19482	26130	22866	9068	10302	19278	18322	28256	27418	19122	17234	51678	59012	45894	50054	48772
178.086	177.079	0.41		-0.124	5.6	0	TRUE	C10H11NO2	Analyte List - Analytelist_PhA	[M+H]+	2020	0	[]	TRUE	Plantagonine	-0.696	Analytelist_PhA	0	0	0	0	0	0	11332	14080	15702	0	0	0	0	0	0	0	0	0	0	0	0	0	0	0	0	0	0	33904	32256	28840	35178	36684
178.122	177.115	0.42		-0.209	∞	0	TRUE	C11H15NO	Analyte List - Analytelist_PhA	[M+H]+	2000	0	[]	FALSE	(S)-Valerianine	-1.175	Analytelist_PhA	0	0	0	0	0	0	0	0	410	0	0	468	0	0	0	0	0	0	0	0	0	582	0	0	0	0	0	1370	0	1134	1272	0
122.097	121.09	0.41		0.398	∞	0	TRUE	C8H11N	Analyte List - Analytelist_PhA	[M+H]+	1000	0	[]	FALSE	PHENETHYLAMINE	3.26	Analytelist_PhA	0	0	0	0	0	0	2636	2622	1832	0	0	0	0	0	0	0	0	0	0	0	0	0	0	0	0	0	0	0	0	0	0	0
168.102	167.095	0.41		-0.042	18.5	0	TRUE	C9H13NO2	Analyte List - Analytelist_PhA	[M+H]+, [M-H2O+H]+	2020	0	[]	FALSE	3-METHOXYTYRAMINE	-0.25	Analytelist_PhA	0	0	0	0	0	0	0	0	0	0	0	0	0	0	0	0	0	0	0	0	0	0	0	0	0	0	0	7094	7144	7372	6566	7590
192.102	191.094	0.41		-0.234	∞	0	TRUE	C11H13NO2	Analyte List - Analytelist_PhA	[M+H]+	2000	0	[]	FALSE	(E)-5-(3,4,5,6-Tetrahydro-3-pyridylidenemethyl)-2-furanmethanol	-1.218	Analytelist_PhA	0	0	0	0	0	0	0	0	0	0	0	0	0	0	0	0	0	0	0	0	0	0	0	0	0	0	0	0	4022	0	0	0
208.097	207.089	0.42		-0.105	∞	0	TRUE	C11H13NO3	Analyte List - Analytelist_PhA	[M+H]+	2000	0	[]	FALSE	N-ACETYL-L-PHENYLALANINE	-0.506	Analytelist_PhA	4688	0	4306	4070	0	4078	520	596	0	0	0	0	0	0	0	7860	0	0	0	0	0	0	0	5572	0	0	0	0	0	0	2014	1704
300.123	299.116	0.41		-0.084	∞	0	TRUE	C17H17NO4	Analyte List - Analytelist_PhA	[M+H]+	2000	0	[]	TRUE	N-trans-p-Coumaroyloctopamine	-0.281	Analytelist_PhA	0	0	0	0	0	0	0	1312	962	0	0	0	0	0	0	0	0	0	0	0	0	0	0	0	0	0	0	0	0	0	0	0
278.175	277.168	0.41		0.018	∞	0	TRUE	C16H23NO3	Analyte List - Analytelist_PhA	[M+H]+	2000	0	[]	FALSE	Dinorcapsaicin	0.066	Analytelist_PhA	0	0	0	0	0	0	0	0	0	0	0	0	0	0	0	0	0	0	0	0	0	0	1884	0	0	0	0	2672	3392	3718	3566	3788
220.133	219.126	0.41		0.088	∞	0	TRUE	C13H17NO2	Analyte List - Analytelist_PhA	[M+H]+	2000	0	[]	TRUE	Tanakamine	0.398	Analytelist_PhA	0	0	0	0	0	0	0	726	632	0	2464	0	0	0	0	0	0	0	0	0	0	0	0	0	0	0	0	13882	14248	12974	14008	12874
152.107	151.1	0.46		-0.205	∞	0	TRUE	C9H13NO	Analyte List - Analytelist_PhA	[M+H]+	2000	880	[]	FALSE	N-Methylphenylethanolamine	-1.349	Analytelist_PhA	0	0	0	0	300	0	0	0	1752	0	0	1508	0	0	0	2446	2208	2234	1554	1584	1384	1612	1276	3112	3310	1662	1700	0	1148	880	892	0
138.054	137.047	0.45		-0.529	∞	0	TRUE	C7H7NO2	Analyte List - Analytelist_PhA	[M+H]+	1000	0	[]	FALSE	TRIGONELLINE	-3.83	Analytelist_PhA	0	0	0	4340	4546	4868	0	714	642	0	0	0	0	0	0	0	0	0	0	0	0	1804	0	2712	0	0	2236	0	0	0	0	0
158.117	157.11	0.45		-0.231	5.7	0	TRUE	C8H15NO2	Analyte List - Analytelist_PhA	[M+H]+	2020	4042	[]	TRUE	(S)-Homostachydrine	-1.461	Analytelist_PhA	3454	2788	2674	2596	2200	2236	0	654	0	4336	4008	0	0	3550	4042	9354	10136	10056	9936	5402	6618	5290	6822	12306	14336	5172	7362	14052	13602	12236	12420	12338
172.133	171.126	0.43		-0.256	∞	0	TRUE	C9H17NO2	Analyte List - Analytelist_PhA	[M+H]+	2000	0	[]	FALSE	Gabapentin	-1.488	Analytelist_PhA	0	0	0	0	0	0	0	0	0	0	0	0	0	0	0	2106	1972	2514	2900	1342	0	0	1218	2702	3056	0	1322	3110	3952	2928	0	0
118.086	117.079	0.42		0.095	3.1	0	TRUE	C5H11NO2	Analyte List - Analytelist_PhA	[M+H]+	2020	270464	[]	TRUE	L-VALINE	0.802	Analytelist_PhA	0	0	0	0	0	657770	595320	635754	675664	497362	539500	415354	408478	518962	530644	258856	253470	274942	268662	270464	263488	213642	369904	150556	154626	252276	250730	410588	297486	400244	381596	363420
189.124	188.117	0.48		0.933	∞	0	TRUE	C8H16N2O3	Analyte List - Analytelist_PhA	[M+H]+	1000	0	[]	FALSE	NALPHA-ACETYL-L-LYSINE	4.934	Analytelist_PhA	2866	0	3550	0	0	0	0	0	0	0	0	0	0	0	0	0	0	0	0	0	0	708	0	0	0	0	0	0	0	0	0	0
144.102	143.095	0.46		-0.073	2.4	0	TRUE	C7H13NO2	Analyte List - Analytelist_PhA	[M+H]+	2020	14668	[]	TRUE	3beta,6beta-Dihydroxynortropane	-0.506	Analytelist_PhA	14668	14754	11202	12962	10260	9954	2274	1578	2438	30436	27752	24340	22868	29862	29280	48812	46492	51260	57386	26434	22136	19010	12856	59030	53546	20336	21356	24450	26160	23784	23848	26498
136.075	135.068	0.49		-0.415	∞	0	TRUE	C8H9NO	Analyte List - Analytelist_PhA	[M+H]+	1000	1396	[]	TRUE	N-Acetylarylamine	-3.05	Analytelist_PhA	12352	12066	12574	11476	12502	9658	0	0	0	0	5586	6618	6658	5802	5696	2824	3012	3976	3222	2006	2108	2164	2044	3116	3396	1710	1396	1396	0	0	1380	0
130.086	129.079	0.47		0.178	∞	0	TRUE	C6H11NO2	Analyte List - Analytelist_PhA	[M+H]+	2000	2350	[]	TRUE	PIPECOLATE	1.372	Analytelist_PhA	8480	7854	7124	6488	6690	6680	0	1668	0	3918	3604	4146	4732	0	3528	2318	1792	1782	1926	0	0	0	1504	1832	1774	0	0	2808	1820	1870	2380	2120
124.076	123.069	0.47		0.367	∞	0	TRUE	C7H9NO	Analyte List - Analytelist_PhA	[M+H]+	1000	3360	[]	TRUE	2-Propionylpyrrole	2.959	Analytelist_PhA	9076	0	9064	8598	6012	8166	0	0	0	37342	37810	35706	41212	40170	37902	20918	19558	23780	22768	11050	12420	3202	3360	10748	8684	4172	4266	1246	1454	1112	1258	1196
113.023	112.016	0.46		-0.259	∞	0	TRUE	C5H4O3	Analyte List - Analytelist_PhA	[M+H]+	1000	0	[]	FALSE	3-Furoic acid	-2.296	Analytelist_PhA	0	0	0	0	0	1140	0	0	0	0	0	0	0	0	0	0	0	0	0	0	0	0	0	0	0	0	0	0	0	0	0	0
138.091	137.084	0.49		-0.061	∞	0	TRUE	C8H11NO	Analyte List - Analytelist_PhA	[M+H]+	2000	668	[]	TRUE	TYRAMINE	-0.441	Analytelist_PhA	14108	15238	14320	14330	12188	14466	0	0	0	26590	31076	49460	50840	33234	35188	0	0	20734	0	0	12170	0	5476	12358	0	5512	5674	0	0	0	0	0
130.05	129.043	0.49		0.066	6.6	0	TRUE	C5H7NO3	Analyte List - Analytelist_PhA	[M+H]+	2020	1422	[]	TRUE	5-OXO-D-PROLINE	0.508	Analytelist_PhA	32566	32088	31634	33498	35914	27620	0	0	0	6494	0	5438	5476	6514	5954	4310	0	4074	4278	0	2298	0	0	3002	0	0	0	0	0	0	1044	0
224.091	223.084	0.49		-0.32	∞	0	TRUE	C11H13NO4	Analyte List - Analytelist_PhA	[M+H]+	2000	5148	[]	TRUE	N-Acetyl-L-tyrosine	-1.43	Analytelist_PhA	142242	136520	125692	129292	133304	102304	0	826	0	33814	32998	34426	33588	27894	25854	9636	8840	8716	9354	5596	6000	4926	0	7624	8326	5754	4910	3766	3478	0	0	2880
140.107	139.099	0.49		-0.237	∞	0	TRUE	C8H13NO	Analyte List - Analytelist_PhA	[M+H]+	2000	0	[]	FALSE	1,2,3,4-Tetrahydro-6-propanoylpyridine	-1.692	Analytelist_PhA	0	432	880	0	538	646	0	0	0	4508	0	0	886	0	5192	0	0	0	5026	0	0	0	0	4834	4550	0	0	0	0	0	0	1064
175.118	174.111	0.45		-0.758	∞	0	TRUE	C6H14N4O2	Analyte List - Analytelist_PhA	[M+H]+	1000	0	[]	FALSE	L-ARGININE	-4.33	Analytelist_PhA	0	0	0	3166	0	0	0	0	0	0	0	0	0	0	0	0	1922	0	0	0	0	0	2288	0	0	0	1492	0	2380	0	2590	0
206.117	205.11	0.45		-0.083	∞	0	TRUE	C12H15NO2	Analyte List - Analytelist_PhA	[M+H]+	2000	0	[]	FALSE	1-(2,3-Dihydro-1H-pyrrolizin-5-yl)-1,4-pentanedione	-0.401	Analytelist_PhA	0	0	0	0	0	0	352	0	0	0	0	0	3502	0	3934	0	0	0	6734	0	0	3176	0	6076	6184	3294	0	3882	3248	2892	3350	3398
337.139	336.132	0.49		-0.546	∞	0	TRUE	C16H20N2O6	Analyte List - Analytelist_PhA	[M+H]+	2000	0	[]	FALSE	Semilepidinoside A	-1.62	Analytelist_PhA	0	1408	0	1152	0	0	0	0	0	2922	2330	0	0	2500	2724	1908	1988	0	1936	1420	0	0	0	0	2268	0	0	0	0	0	0	0
229.154	228.147	0.5		-0.352	10	0	TRUE	C11H20N2O3	Analyte List - Analytelist_PhA	[M+H]+	2020	0	[]	TRUE	Isoleucylproline	-1.537	Analytelist_PhA	42464	40276	39814	36170	30676	31920	0	0	0	0	0	0	0	0	0	0	0	2806	0	0	0	0	0	0	0	0	0	0	0	0	908	0
136.062	135.054	0.5		-0.129	∞	0	TRUE	C5H5N5	Analyte List - Analytelist_PhA	[M+H]+	2000	4130	[]	TRUE	ADENINE	-0.952	Analytelist_PhA	24532	23962	17474	18134	16346	11956	0	0	1132	261678	238698	0	0	70074	65766	15190	16384	17860	15802	10560	10210	0	4130	0	9340	0	5730	3410	2764	2352	0	2736
96.0448	95.0375	0.48		0.436	∞	0	TRUE	C5H5NO	Analyte List - Analytelist_PhA	[M+H]+	1000	848	[]	FALSE	2-HYDROXYPYRIDINE	4.543	Analytelist_PhA	4438	0	3630	3546	3000	4016	0	634	504	5664	4490	7828	8912	4106	0	826	1360	1488	1654	0	848	866	758	768	0	638	712	1014	1034	982	920	862
202.143	201.136	0.5		-0.35	∞	0	TRUE	C10H19NO3	Analyte List - Analytelist_PhA	[M+H]+	2000	0	[]	FALSE	Capryloylglycine	-1.733	Analytelist_PhA	1358	1508	2080	1016	1848	1724	0	0	302	1104	0	1502	0	0	856	0	0	646	0	0	0	0	0	0	0	0	0	0	0	0	362	0
275.072	274.064	0.5		1.367	∞	0	TRUE	C18H10O3	Analyte List - Analytelist_PhA	[M+H]+	1000	0	[]	FALSE	4-Phenyl-1H,3H-naphtho[1,8-cd]pyran-1,3-dione	4.97	Analytelist_PhA	2752	0	0	0	2054	0	0	0	0	0	0	0	0	0	0	0	0	0	0	0	0	0	0	0	0	416	0	0	0	0	0	0
196.097	195.089	0.49		-0.296	9.2	0	TRUE	C10H13NO3	Analyte List - Analytelist_PhA	[M+H]+	2020	5020	[]	TRUE	hexynoyl-HSL	-1.512	Analytelist_PhA	45644	44316	28672	34448	31670	21882	1048	1472	1378	44396	38342	58300	60572	35758	29710	10972	10222	0	0	0	0	4770	6972	8412	7184	0	6406	3142	3524	2056	0	2580
135.044	134.037	0.49		-0.035	∞	0	TRUE	C8H6O2	Analyte List - Analytelist_PhA	[M+H]+	2000	0	[]	FALSE	Phthalide	-0.26	Analytelist_PhA	0	0	0	0	0	1132	0	0	0	0	1376	0	0	1618	0	0	0	1362	1650	0	650	0	542	1092	0	0	558	0	0	0	614	624
235.143	234.136	0.5		-0.667	∞	0	TRUE	C13H18N2O2	Analyte List - Analytelist_PhA	[M+H]+	1000	0	[]	FALSE	4-Coumaroylputrescine	-2.838	Analytelist_PhA	0	0	0	0	0	0	0	0	0	8230	7722	7364	7182	6432	6428	17744	16714	18250	19718	12132	12404	7888	5886	15636	14386	8280	8264	0	0	0	0	0
344.133	343.126	0.49		-0.628	21	0	TRUE	C15H21NO8	Analyte List - Analytelist_PhA	[M+H]+	2020	0	[]	TRUE	N-(1-Deoxy-1-fructosyl)tyrosine	-1.826	Analytelist_PhA	15064	14976	12922	13794	11044	12200	0	0	0	6616	0	6710	7232	0	0	0	0	0	0	0	0	0	0	0	0	0	0	0	0	0	0	0
282.097	281.09	0.5		0.065	∞	0	TRUE	C13H15NO6	Analyte List - Analytelist_PhA	[M+H]+	2000	0	[]	FALSE	4-Hydroxyphenylacetylglutamine	0.23	Analytelist_PhA	6194	7134	0	6592	4414	0	0	0	0	5094	4774	3388	0	5032	4462	0	0	0	0	2050	0	3176	0	0	0	0	0	0	0	0	0	0
313.118	312.111	0.46		-0.069	∞	0	TRUE	C17H16N2O4	Analyte List - Analytelist_PhA	[M+H]+	2000	0	[]	FALSE	Dictyoquinazol A	-0.219	Analytelist_PhA	0	0	0	0	0	0	0	0	0	0	0	0	0	0	0	1806	0	0	0	0	1420	0	0	1710	0	0	0	1422	0	0	1784	0
140.034	139.027	0.5		0.068	∞	0	TRUE	C6H5NO3	Analyte List - Analytelist_PhA	[M+H]+	2000	0	[]	FALSE	6-HYDROXYNICOTINATE	0.487	Analytelist_PhA	0	0	0	0	0	0	0	0	0	0	0	0	0	0	0	0	0	0	0	0	0	0	0	0	3386	2904	0	0	0	0	0	2238
142.05	141.042	0.5		-0.129	∞	0	TRUE	C6H7NO3	Analyte List - Analytelist_PhA	[M+H]+	2000	0	[]	FALSE	2-Aminomuconic acid semialdehyde	-0.909	Analytelist_PhA	0	0	4248	0	0	3606	0	0	0	6198	0	0	0	0	0	3756	3714	3470	0	2046	2504	0	0	0	0	0	0	0	0	0	0	0
224.055	223.047	0.5		-0.634	∞	0	TRUE	C10H9NO5	Analyte List - Analytelist_PhA	[M+H]+	1000	0	[]	FALSE	(R)-2,3-Dihydro-3,5-dihydroxy-2-oxo-3-indoleacetic acid	-2.828	Analytelist_PhA	1522	1168	0	1004	1312	1888	0	0	0	0	0	0	0	0	540	0	0	0	0	0	0	0	0	0	0	0	0	0	0	0	0	0
296.113	295.106	0.5		-0.065	18.4	0	TRUE	C14H17NO6	Analyte List - Analytelist_PhA	[M+H]+	2020	0	[]	FALSE	Prunasin	-0.22	Analytelist_PhA	15878	15440	0	12970	10972	12016	0	0	0	27882	29242	22800	22492	30632	31374	0	0	0	15754	0	0	0	0	0	0	0	0	0	0	0	0	0
233.026	232.018	0.49		-1.064	∞	0	TRUE	C12H8O3S	Analyte List - Analytelist_PhA	[M+H]+	1000	0	[]	TRUE	Chrycolide	-4.564	Analytelist_PhA	0	0	0	0	1360	0	978	956	1088	0	0	0	0	0	0	0	0	0	0	0	0	0	0	0	0	0	0	0	284	0	0	0
200.128	199.121	0.49		-0.231	∞	0	TRUE	C10H17NO3	Analyte List - Analytelist_PhA	[M+H]+	2000	964	[]	TRUE	C6-HSL	-1.156	Analytelist_PhA	2640	2252	2726	2000	2084	1974	0	0	0	2942	0	0	0	2522	2422	1786	1600	1810	2172	1532	1428	0	0	2120	1544	0	1228	1318	1228	1574	1106	1312
146.118	145.11	0.48		-0.031	∞	0	TRUE	C7H15NO2	Analyte List - Analytelist_PhA	[M+H]+	2000	0	[]	FALSE	DEOXYCARNITINE	-0.212	Analytelist_PhA	1520	2102	1128	1422	932	0	0	0	0	0	0	2338	1830	0	0	0	0	782	0	0	0	0	0	0	0	0	0	0	0	0	0	0
295.169	294.161	0.48		-0.605	∞	0	TRUE	C20H22O2	Analyte List - Analytelist_PhA	[M+H]+	1000	0	[]	FALSE	(E,E)-1,6-bis(4-methoxyphenyl)-1,5-hexadiene	-2.05	Analytelist_PhA	0	0	0	0	3912	0	0	0	0	5206	5176	4818	0	0	5482	4492	2500	4028	0	2688	0	1842	0	0	3730	0	1660	0	0	0	0	0
166.086	165.079	0.48		-0.249	5	0	TRUE	C9H11NO2	Analyte List - Analytelist_PhA	[M+H]+	2020	34698	[]	TRUE	L-PHENYLALANINE	-1.498	Analytelist_PhA	608406	606510	460642	485270	450896	363572	4936	6822	6176	649998	585012	949964	973132	498728	477128	107986	98320	112914	132556	53956	0	34698	21914	73698	69008	30580	30124	22368	28494	19976	0	24176
104.071	103.064	0.48		0.501	∞	0	TRUE	C4H9NO2	Analyte List - Analytelist_PhA	[M+H]+	1000	0	[]	FALSE	4-AMINOBUTANOATE	4.815	Analytelist_PhA	0	0	0	1374	0	0	0	756	0	0	0	0	0	0	0	0	0	0	0	0	0	0	0	0	0	0	0	0	0	0	0	0
274.107	273.1	0.48		-0.54	21.9	0	TRUE	C15H15NO4	Analyte List - Analytelist_PhA	[M+H]+	2020	30358	[]	TRUE	L-Thyronine	-1.97	Analytelist_PhA	15718	0	18936	16116	16066	0	10914	12116	9924	757110	790730	0	0	299064	296612	106398	116640	152900	151736	71676	81388	33220	82680	67596	62992	32960	37296	10034	0	0	0	6940
204.101	203.094	0.49		-0.46	∞	0	TRUE	C12H13NO2	Analyte List - Analytelist_PhA	[M+H]+	1000	0	[]	FALSE	ETHYL 3-INDOLEACETATE	-2.254	Analytelist_PhA	0	0	0	0	0	0	0	0	0	1210	0	1116	0	0	0	6102	2926	0	2850	1726	5240	1922	1746	3946	3826	2468	0	1376	1518	0	1216	1522
143.034	142.027	0.51		0.208	∞	0	TRUE	C6H6O4	Analyte List - Analytelist_PhA	[M+H]+	2000	0	[]	FALSE	Kojic acid	1.452	Analytelist_PhA	1432	0	0	0	1474	1294	0	730	0	0	0	0	0	0	0	0	0	0	0	0	0	1576	0	0	0	0	0	0	0	0	0	0
97.0289	96.0216	0.49		0.451	∞	0	TRUE	C5H4O2	Analyte List - Analytelist_PhA	[M+H]+	1000	0	[]	TRUE	2-Furancarboxaldehyde	4.649	Analytelist_PhA	2358	2508	1962	2150	2082	2280	0	1030	854	0	0	0	0	0	0	0	0	0	0	0	0	0	0	0	0	0	0	0	0	0	0	0
180.065	179.058	0.49		-0.189	∞	0	TRUE	C9H9NO3	Analyte List - Analytelist_PhA	[M+H]+	2000	0	[]	FALSE	HIPPURATE	-1.048	Analytelist_PhA	0	0	0	0	0	0	800	842	0	0	0	0	0	0	0	0	0	0	0	0	0	0	0	0	0	0	0	3680	3406	0	0	2944
166.05	165.042	0.5		-0.235	∞	0	TRUE	C8H7NO3	Analyte List - Analytelist_PhA	[M+H]+	2000	986	[]	TRUE	6-Methoxy-2(3H)-benzoxazolone	-1.418	Analytelist_PhA	4500	3706	0	4958	0	3672	0	0	0	0	0	3326	0	2008	2888	1518	0	1076	1664	1142	0	1106	0	1170	1730	798	1174	1290	1512	660	506	1404
170.082	169.074	0.5		0.501	∞	0	TRUE	C8H11NO3	Analyte List - Analytelist_PhA	[M+H]+	1000	0	[]	FALSE	PYRIDOXINE	2.948	Analytelist_PhA	0	0	0	0	2234	0	0	0	0	2946	3446	2954	3642	2040	2306	0	1560	0	0	748	0	0	0	0	0	0	0	0	0	0	0	0
164.07	181.074	0.52		-0.308	5.1	0	TRUE	C9H11NO3	Analyte List - Analytelist_PhA	[M-H2O+H]+, [M+H]+	2020	117182	[]	TRUE	L-TYROSINE	-1.876	Analytelist_PhA	76112	84048	101830	91252	88414	106702	22030	19586	24724	193378	210870	277484	286898	217924	242418	255434	262558	292414	259528	254114	265574	196838	258562	241140	252210	198420	206532	151750	134232	129774	0	108808
147.065	146.058	0.5		-0.387	∞	0	TRUE	C6H10O4	Analyte List - Analytelist_PhA	[M+H]+	1000	0	[]	TRUE	3-METHYGLUTARIC ACID	-2.629	Analytelist_PhA	0	5086	3986	3510	4490	4338	0	776	0	0	0	0	0	0	0	0	0	0	0	0	0	0	0	1038	0	0	0	0	0	426	804	484
238.107	237.1	0.5		-0.147	17.3	0	TRUE	C12H15NO4	Analyte List - Analytelist_PhA	[M+H]+	2020	5618	[]	TRUE	3-oxo-7-octynoyl-HSL	-0.617	Analytelist_PhA	118530	119060	98486	103718	90112	85840	1074	0	1482	40546	42710	30968	0	44450	47904	15484	12072	15172	16148	9908	10942	5618	5356	8254	8480	6072	0	3226	0	3004	3058	2380
177.091	176.083	0.53		-0.387	∞	0	TRUE	C11H12O2	Analyte List - Analytelist_PhA	[M+H]+	1000	0	[]	FALSE	Ethyl cinnamate	-2.185	Analytelist_PhA	0	0	0	0	0	0	0	0	0	7412	7706	0	11650	9450	8672	0	9928	0	12706	5424	0	0	0	0	0	0	3436	0	0	0	0	0
210.076	209.069	0.5		0.033	∞	0	TRUE	C10H11NO4	Analyte List - Analytelist_PhA	[M+H]+	2000	1394	[]	FALSE	Hydroxyphenylacetylglycine	0.155	Analytelist_PhA	12188	11228	10442	10006	10942	9346	0	0	0	5984	5198	6310	5562	4872	5664	1654	2718	2778	3434	2164	1712	0	1490	2046	0	2380	0	714	0	0	1394	0
249.123	248.116	0.52		-0.094	∞	0	TRUE	C13H16N2O3	Analyte List - Analytelist_PhA	[M+H]+	2000	0	[]	FALSE	6-Hydroxymelatonin	-0.376	Analytelist_PhA	0	0	0	0	0	0	0	0	0	0	5106	4750	4590	0	0	6438	6312	8142	7630	4216	3044	1946	0	2968	3882	0	2022	0	0	0	0	0
180.102	179.094	0.52		-0.36	6.1	0	TRUE	C10H13NO2	Analyte List - Analytelist_PhA	[M+H]+	2020	97686	[]	TRUE	1-METHYL-6,7-DIHYDROXY-1,2,3,4-TETRAHYDROISOQUINOLINE	-2	Analytelist_PhA	753858	742842	547672	589020	524876	427130	16012	19452	18544	1479882	1484714	1213842	1247302	1438400	1429660	485894	476660	531462	563368	287004	281912	97384	82210	205442	200340	104296	102192	26732	32714	24622	23734	23054
212.091	211.084	0.52		-0.31	∞	0	TRUE	C10H13NO4	Analyte List - Analytelist_PhA	[M+H]+	2000	0	[]	FALSE	3-Methoxytyrosine	-1.459	Analytelist_PhA	5848	6474	6070	6008	4474	5546	0	0	0	0	0	0	4342	0	0	0	0	0	0	0	0	0	0	1644	0	958	880	0	0	778	0	0
226.07	225.063	0.5		-1.012	∞	0	TRUE	C10H11NO5	Analyte List - Analytelist_PhA	[M+H]+	1000	0	[]	FALSE	2-Hydroxy-4,7-dimethoxy-2H-1,4-benzoxazin-3(4H)-one	-4.476	Analytelist_PhA	1894	3052	1998	2172	1818	1930	0	0	0	0	0	0	0	0	0	0	0	0	0	0	0	0	0	0	684	0	0	1190	1144	0	840	0
103.039	102.032	0.5		0.351	∞	0	TRUE	C4H6O3	Analyte List - Analytelist_PhA	[M+H]+	1000	394	[]	FALSE	SUCCINATE SEMIALDEHYDE	3.409	Analytelist_PhA	1254	0	1108	1132	1192	1312	0	652	0	0	0	0	676	0	0	0	0	0	648	346	512	0	470	440	374	700	0	894	0	0	0	474
168.066	167.059	0.5		0.313	∞	0	TRUE	C8H9NO3	Analyte List - Analytelist_PhA	[M+H]+	2000	0	[]	FALSE	4-HYDROXY-L-PHENYLGLYCINE	1.864	Analytelist_PhA	4632	4866	4550	3784	3266	3434	300	330	0	0	0	0	0	0	0	0	0	0	0	0	0	0	0	1642	1312	1228	1702	1444	1286	0	670	524
163.06	162.052	0.51		-0.447	∞	0	TRUE	C6H10O5	Analyte List - Analytelist_PhA	[M+H]+	1000	6814	[]	TRUE	3-HYDROXY-3-METHYLGLUTARATE	-2.741	Analytelist_PhA	11058	11932	8916	7726	7374	9158	740	648	0	0	0	5550	5180	5140	4142	10962	10552	10394	10004	9256	9402	9184	7200	14920	15210	8938	9648	6952	6874	5784	5676	6262
247.129	246.122	0.52		0.23	∞	0	TRUE	C10H18N2O5	Analyte List - Analytelist_PhA	[M+H]+	2000	0	[]	FALSE	L-beta-aspartyl-L-leucine	0.929	Analytelist_PhA	0	2856	1922	1978	2414	1994	0	0	0	0	0	0	0	0	0	0	0	0	0	0	0	0	0	0	0	0	0	0	0	0	1020	1102
134.06	133.052	0.52		-0.393	∞	0	TRUE	C8H7NO	Analyte List - Analytelist_PhA	[M+H]+	1000	0	[]	FALSE	INDOXYL SULFATE	-2.934	Analytelist_PhA	0	0	0	0	0	0	0	0	200	1512	1426	0	1766	1714	856	1436	1388	0	2002	1494	0	0	1512	1238	1654	0	1448	0	0	0	536	0
124.039	123.032	0.5		-0.044	∞	0	TRUE	C6H5NO2	Analyte List - Analytelist_PhA	[M+H]+	2000	2720	[]	TRUE	NICOTINATE	-0.351	Analytelist_PhA	9736	11748	9258	9832	9138	6420	1090	0	0	4280	4280	4770	4744	2758	3966	4416	0	3734	3616	0	3150	2338	2100	4238	4436	2618	3236	1490	2688	2138	1722	2362
129.054	128.047	0.5		-0.643	∞	0	TRUE	C6H8O3	Analyte List - Analytelist_PhA	[M+H]+	1000	0	[]	TRUE	L-erythro-5-(1-Hydroxyethyl)-2(5H)-furanone	-4.98	Analytelist_PhA	2610	3338	2370	0	3334	3092	0	0	1032	0	0	0	0	0	0	0	0	0	0	0	0	0	0	0	1210	0	0	0	0	0	0	0
194.081	193.074	0.5		-0.102	∞	0	TRUE	C10H11NO3	Analyte List - Analytelist_PhA	[M+H]+	2000	3320	[]	TRUE	Phenylacetylglycine	-0.527	Analytelist_PhA	5312	6200	5732	4648	4454	4664	730	1034	922	0	0	0	0	6754	6048	7716	9148	0	7986	8794	7836	6836	5092	8218	7268	5198	6570	2668	3310	0	0	2818
133.05	132.042	0.51		0.201	∞	0	TRUE	C5H8O4	Analyte List - Analytelist_PhA	[M+H]+	2000	490	[]	FALSE	GLUTARIC ACID	1.513	Analytelist_PhA	2390	2668	3154	2148	2764	2278	996	0	488	1274	0	0	0	0	1612	1020	1320	1096	0	0	870	0	0	0	1454	0	0	624	594	684	0	0
121.065	120.058	0.5		0.018	2.3	0	TRUE	C8H8O	Analyte List - Analytelist_PhA	[M+H]+	2020	27624	[]	TRUE	PHENYLACETALDEHYDE	0.145	Analytelist_PhA	60640	65500	58242	60618	53156	56664	0	0	0	131714	144866	170080	175670	161772	174686	81476	76066	95344	0	55714	68446	28504	23594	0	50872	26728	27624	9912	9746	8264	7622	8144
145.049	144.042	0.51		-0.183	∞	0	TRUE	C6H8O4	Analyte List - Analytelist_PhA	[M+H]+	2000	0	[]	TRUE	3-Hexenedioic acid	-1.259	Analytelist_PhA	7270	6686	6568	7520	5790	7056	0	0	0	0	0	5412	4196	0	0	2860	0	3126	3056	0	0	2804	0	0	0	2474	0	2466	2170	2116	0	2164
196.061	195.054	0.53		0.735	∞	0	TRUE	C9H9NO4	Analyte List - Analytelist_PhA	[M+H]+	1000	0	[]	FALSE	Salicyluric acid	3.75	Analytelist_PhA	0	0	1904	0	0	0	0	0	0	0	0	0	1120	1024	0	0	0	0	0	0	0	0	0	0	0	0	0	0	0	0	0	0
314.123	313.116	0.53		-0.244	∞	0	TRUE	C14H19NO7	Analyte List - Analytelist_PhA	[M+H]+	2000	0	[]	FALSE	Tyramine glucuronide	-0.777	Analytelist_PhA	2080	3398	2748	3292	2684	0	0	0	0	3936	3200	3466	3980	0	0	0	0	0	0	0	0	0	0	0	0	0	0	0	0	0	0	0
224.128	223.121	0.53		-0.144	8.3	0	TRUE	C12H17NO3	Analyte List - Analytelist_PhA	[M+H]+	2020	7366	[]	TRUE	2-octynoyl-HSL	-0.644	Analytelist_PhA	0	0	0	0	0	0	6928	9160	7906	11894	15506	13192	13506	16054	15180	6920	7962	8438	7718	9128	8830	6184	6550	5008	5982	7526	6518	7718	7056	7462	8400	8510
222.076	221.069	0.53		-0.269	∞	0	TRUE	C11H11NO4	Analyte List - Analytelist_PhA	[M+H]+	2000	2420	[]	TRUE	Methyl 5-hydroxyoxindole-3-acetate	-1.209	Analytelist_PhA	7880	9410	9258	8016	8792	11464	0	0	0	7600	7768	8250	9232	7146	7138	0	0	0	0	6568	0	0	0	0	13864	8438	6178	0	5042	0	0	3160
117.055	116.048	0.54		0.175	∞	0	TRUE	C5H8O3	Analyte List - Analytelist_PhA	[M+H]+	2000	0	[]	FALSE	METHYL ACETOACETATE	1.495	Analytelist_PhA	0	0	3450	2792	3142	0	0	0	0	1452	1154	0	1892	1314	0	0	0	0	0	1158	0	0	0	0	0	0	0	0	0	0	0	0
131.07	130.063	0.57		0.191	∞	0	TRUE	C6H10O3	Analyte List - Analytelist_PhA	[M+H]+	2000	2648	[]	TRUE	MEVALOLACTONE	1.459	Analytelist_PhA	8338	10120	7470	7824	7634	0	0	0	0	2632	2606	0	0	2974	2854	4442	4748	1768	3398	2742	2648	3914	6312	7642	7354	3908	4734	6286	0	4084	0	4756
279.135	278.127	0.6		0.751	∞	0	TRUE	C14H18N2O4	Analyte List - Analytelist_PhA	[M+H]+	1000	0	[]	FALSE	N1-(alpha-D-ribosyl)-5,6-dimethyl-benzimidazole	2.689	Analytelist_PhA	0	0	0	0	0	0	0	0	0	3176	3228	0	0	2376	0	3400	3802	3950	4120	0	2044	1138	0	2666	2332	0	1086	0	0	0	0	0
128.071	127.063	0.55		-0.037	∞	0	TRUE	C6H9NO2	Analyte List - Analytelist_PhA	[M+H]+	2000	0	[]	TRUE	D-1-Piperideine-2-carboxylic acid	-0.285	Analytelist_PhA	15616	17356	11534	11584	8932	10024	0	0	0	0	0	7182	0	0	0	0	0	1242	1566	1340	0	0	1614	1708	1352	0	0	1708	0	1422	0	0
109.029	108.022	0.57		0.377	∞	0	TRUE	C6H4O2	Analyte List - Analytelist_PhA	[M+H]+	1000	0	[]	FALSE	Quinone	3.459	Analytelist_PhA	1814	0	0	1650	1904	1616	0	0	796	0	0	0	0	0	0	0	0	0	0	0	712	682	740	0	0	0	0	0	0	0	0	0
127.039	126.032	0.56		0.135	11.8	0	TRUE	C6H6O3	Analyte List - Analytelist_PhA	[M+H]+	2020	0	[]	TRUE	(Z)-Tamarindienal	1.065	Analytelist_PhA	7766	7232	7674	7000	5542	5662	0	0	0	0	0	0	0	0	0	0	0	0	0	0	0	0	0	0	0	0	0	0	0	0	0	0
178.05	177.043	0.57		0.393	∞	0	TRUE	C9H7NO3	Analyte List - Analytelist_PhA	[M+H]+	1000	0	[]	FALSE	4-Acetyl-2(3H)-benzoxazolone	2.208	Analytelist_PhA	0	0	0	828	0	0	0	0	0	0	0	0	0	0	0	0	0	0	0	0	0	0	0	0	0	0	0	0	722	0	0	0
168.138	167.131	0.57		-0.377	∞	0	TRUE	C10H17NO	Analyte List - Analytelist_PhA	[M+H]+	1000	0	[]	FALSE	Buccoxime	-2.239	Analytelist_PhA	0	0	0	0	0	0	0	0	0	0	1034	0	0	968	0	1782	2098	3182	2492	842	1064	0	2500	6602	7138	0	1780	0	0	0	0	0
149.06	148.052	0.63		-0.196	∞	0	TRUE	C9H8O2	Analyte List - Analytelist_PhA	[M+H]+, [M-H2O+H]+	2000	0	[]	TRUE	TRANS-CINNAMATE	-1.314	Analytelist_PhA	14842	15778	0	12960	10464	13154	0	0	0	12212	13230	0	0	0	0	0	0	0	0	0	0	0	0	0	0	0	0	0	0	0	0	0
98.0605	97.0532	0.62		0.48	∞	0	TRUE	C5H7NO	Analyte List - Analytelist_PhA	[M+H]+	1000	286	[]	FALSE	2,4-Dimethyloxazole	4.899	Analytelist_PhA	2650	3008	2072	1502	2352	1784	372	0	0	1742	0	3338	2954	0	0	0	0	268	0	0	0	0	422	0	0	286	358	454	0	0	382	0
99.0444	98.0372	0.59		0.386	27.6	0	TRUE	C5H6O2	Analyte List - Analytelist_PhA	[M+H]+	1020	0	[]	FALSE	5-Hydroxy-4-pentenoic acid d-lactone	3.895	Analytelist_PhA	5988	5634	4658	4532	4570	4290	0	1010	1098	0	0	0	0	0	0	0	0	0	0	0	0	0	0	0	0	0	0	0	0	0	0	0
164.107	163.1	0.62		-0.044	∞	0	TRUE	C10H13NO	Analyte List - Analytelist_PhA	[M+H]+	2000	0	[]	FALSE	2,3,6,7-Tetrahydro-7-methylcyclopent[b]azepin-8(1H)-one	-0.266	Analytelist_PhA	576	0	0	0	0	0	0	0	0	0	1646	2874	2558	1832	1628	3664	0	0	0	0	0	0	0	9716	8474	0	0	0	0	0	0	0
328.139	327.131	0.61		-0.46	19.2	0	TRUE	C15H21NO7	Analyte List - Analytelist_PhA	[M+H]+	2020	0	[]	TRUE	N-(1-Deoxy-1-fructosyl)phenylalanine	-1.403	Analytelist_PhA	39820	41734	0	33796	30456	32368	0	0	0	59764	60576	69252	59720	43686	46670	0	7380	9006	0	0	0	0	0	0	0	0	0	0	0	0	0	0
173.132	172.124	0.59		-0.836	∞	0	TRUE	C13H16	Analyte List - Analytelist_PhA	[M+H]+	1000	0	[]	FALSE	1,2-Dihydro-1,1,6-trimethylnaphthalene	-4.829	Analytelist_PhA	2338	0	1214	1378	0	1364	0	438	0	0	0	0	0	0	0	0	718	0	0	0	0	0	0	0	0	0	0	0	0	0	0	0
143.07	142.062	0.58		-0.503	∞	0	TRUE	C7H10O3	Analyte List - Analytelist_PhA	[M+H]+	1000	0	[]	FALSE	5-Ethyl-3-hydroxy-4-methyl-2(5H)-furanone	-3.515	Analytelist_PhA	3850	4278	4846	3120	3504	3130	0	736	746	0	0	0	0	0	0	0	0	0	1462	0	860	0	0	3262	3490	898	0	0	0	0	0	0
101.024	100.016	0.58		0.453	∞	0	TRUE	C4H4O3	Analyte List - Analytelist_PhA	[M+H]+	1000	704	[]	FALSE	Succinic anhydride	4.487	Analytelist_PhA	0	0	892	1190	0	702	0	0	518	0	602	982	944	522	496	588	638	1112	526	0	648	826	704	2284	1120	900	994	838	0	718	924	502
144.048	143.04	0.59		-0.084	∞	0	TRUE	C6H9NOS	Analyte List - Analytelist_PhA	[M+H]+	2000	0	[]	FALSE	2-Propionyl-2-thiazoline	-0.585	Analytelist_PhA	0	0	0	0	0	0	0	0	0	10232	9372	32944	29596	5938	4620	5648	5836	8390	8180	3764	4494	0	0	0	0	0	0	0	0	0	0	0
107.049	106.042	0.6		0.184	∞	0	TRUE	C7H6O	Analyte List - Analytelist_PhA	[M+H]+	2000	312	[]	FALSE	BENZALDEHYDE	1.719	Analytelist_PhA	3904	3536	2920	0	2984	3660	0	274	0	3184	2846	0	0	3542	2738	0	1252	1782	2090	1158	912	0	0	0	0	846	780	0	734	0	1874	312
178.086	177.079	0.63		-0.337	5.9	0	TRUE	C10H11NO2	Analyte List - Analytelist_PhA	[M+H]+	2020	54502	[]	TRUE	Plantagonine	-1.891	Analytelist_PhA	121192	115220	58038	60874	52094	37120	0	0	0	158830	157660	198672	206834	287446	275076	386032	371228	423962	424082	170270	155052	80626	54502	253066	252306	87960	87990	0	27828	0	23606	0
229.117	228.11	0.63		-1.098	∞	0	TRUE	C10H16N2O4	Analyte List - Analytelist_PhA	[M+H]+	1000	0	[]	FALSE	Tetraacetylethylenediamine	-4.792	Analytelist_PhA	7552	7932	6368	7392	6166	5526	0	0	0	12888	0	0	0	0	0	0	0	0	0	0	0	0	0	0	0	0	0	0	0	0	0	0
343.129	342.122	0.63		0.115	∞	0	TRUE	C18H18N2O5	Analyte List - Analytelist_PhA	[M+H]+	2000	0	[]	FALSE	Dictyoquinazol C	0.334	Analytelist_PhA	0	0	0	0	0	0	0	0	0	0	0	0	0	0	0	0	6098	6674	6562	0	3978	1556	2136	3482	3390	1710	2010	0	614	0	0	0
148.075	147.068	0.63		-0.492	∞	0	TRUE	C9H9NO	Analyte List - Analytelist_PhA	[M+H]+	1000	0	[]	FALSE	3-METHYL-2-OXINDOLE	-3.323	Analytelist_PhA	0	0	0	0	0	0	0	0	0	3430	0	0	0	3760	3910	3200	4824	0	5104	0	3392	1440	1084	0	0	2072	1342	0	840	0	0	0
194.117	193.11	0.63		-0.15	9.4	0	TRUE	C11H15NO2	Analyte List - Analytelist_PhA	[M+H]+	2020	7358	[]	TRUE	2-Methylpropyl 2-aminobenzoate	-0.771	Analytelist_PhA	7358	9116	5284	5344	3932	5990	0	0	0	118208	115560	162154	169770	168860	166996	102312	98378	129264	132296	48660	47202	25538	28450	55528	52386	22684	25984	0	0	0	0	0
144.066	143.058	0.61		0.008	∞	0	TRUE	C6H9NO3	Analyte List - Analytelist_PhA	[M+H]+	2000	0	[]	FALSE	Vinylacetylglycine	0.057	Analytelist_PhA	7396	8424	5854	0	5672	5414	0	440	0	0	0	3356	0	0	0	0	0	1130	0	0	790	0	768	0	0	970	1092	0	0	0	0	0
242.139	241.132	0.62		0.751	∞	0	TRUE	C12H19NO4	Analyte List - Analytelist_PhA	[M+H]+	1000	0	[]	FALSE	3-Oxo-C8-HSL	3.101	Analytelist_PhA	0	0	0	0	0	0	0	0	0	4866	5208	2186	2112	2092	1752	0	0	0	0	0	0	0	0	0	0	0	0	0	0	0	0	0
222.112	221.105	0.61		-0.283	∞	0	TRUE	C12H15NO3	Analyte List - Analytelist_PhA	[M+H]+	2000	2362	[]	TRUE	Hydrocotarnine	-1.276	Analytelist_PhA	0	0	0	0	0	0	0	2044	2416	0	15716	15132	15228	0	0	13674	13070	12972	13520	10150	10540	6046	0	9402	8546	0	5424	0	0	0	0	0
100.076	99.0687	0.63		0.322	∞	0	TRUE	C5H9NO	Analyte List - Analytelist_PhA	[M+H]+	1000	1318	[]	FALSE	1-Pyrrolidinecarboxaldehyde	3.213	Analytelist_PhA	7882	6874	5782	7840	0	5306	0	0	802	23060	22192	39672	37072	18054	17804	1566	1524	1894	2588	1258	1316	1570	914	1462	1440	798	1156	1992	1444	1642	938	1382
175.096	174.089	0.62		-0.502	∞	0	TRUE	C8H14O4	Analyte List - Analytelist_PhA	[M+H]+	1000	0	[]	FALSE	SUBERIC ACID	-2.866	Analytelist_PhA	0	3708	3712	3792	2988	3362	0	0	0	0	0	0	1694	0	1094	0	0	0	0	0	0	0	0	0	0	0	0	0	0	0	0	0
192.138	191.131	0.62		-0.183	∞	0	TRUE	C12H17NO	Analyte List - Analytelist_PhA	[M+H]+	2000	0	[]	FALSE	N,N-Diethylbenzeneacetamide	-0.951	Analytelist_PhA	0	0	0	0	0	0	0	0	0	0	0	0	0	0	0	0	0	0	0	0	0	800	0	1946	2230	0	0	0	0	0	0	0
192.065	191.058	0.64		-0.227	∞	0	TRUE	C10H9NO3	Analyte List - Analytelist_PhA	[M+H]+	2000	3438	[]	FALSE	5-HYDROXYINDOLEACETATE	-1.183	Analytelist_PhA	3650	3166	3066	3476	3046	3438	248	0	538	6356	6286	5194	0	4190	3944	0	0	0	0	0	0	7638	5494	9982	10422	7578	7344	4304	5070	4688	5012	4372
139.075	138.068	0.63		-0.248	∞	0	TRUE	C8H10O2	Analyte List - Analytelist_PhA	[M+H]+	2000	0	[]	FALSE	1-(2-Furyl)butan-3-one	-1.78	Analytelist_PhA	2572	2540	2456	0	1880	2548	0	0	0	0	0	0	0	0	0	0	0	0	0	0	0	0	0	0	0	0	0	0	0	0	0	0
122.097	121.089	0.63		0.237	∞	0	TRUE	C8H11N	Analyte List - Analytelist_PhA	[M+H]+	2000	0	[]	FALSE	PHENETHYLAMINE	1.943	Analytelist_PhA	962	820	0	0	0	0	0	0	0	4500	4496	0	0	3748	3718	0	0	0	0	0	0	0	0	0	0	0	0	0	0	0	0	0
98.9844	97.9771	0.63		0.237	∞	0	TRUE	H3O4P	Analyte List - Analytelist_PhA	[M+H]+	1000	0	[]	FALSE	Phosphoric acid	2.395	Analytelist_PhA	0	0	0	0	724	0	0	0	0	0	0	0	0	300	0	0	0	0	0	0	0	0	0	0	0	0	0	0	0	0	0	0
148.096	147.089	0.63		-0.349	∞	0	TRUE	C6H13NO3	Analyte List - Analytelist_PhA	[M+H]+	1000	0	[]	FALSE	Fagomine	-2.356	Analytelist_PhA	0	0	0	1120	0	1252	0	0	0	0	0	0	0	0	0	0	0	0	0	0	0	0	0	0	0	0	0	0	0	0	266	0
206.044	205.037	0.64		-0.398	∞	0	TRUE	C10H7NO4	Analyte List - Analytelist_PhA	[M+H]+	2000	2294	[]	FALSE	XANTHURENIC ACID	-1.934	Analytelist_PhA	4488	5094	0	4464	4236	4226	0	0	0	7988	9376	8708	7844	6036	7458	3460	0	4886	3752	2988	2764	0	2854	3474	3008	0	3454	2454	2294	2564	0	1418
188.07	187.063	0.64		-0.469	25	0	TRUE	C11H9NO2	Analyte List - Analytelist_PhA	[M+H]+	1020	0	[]	FALSE	Indoleacrylic acid	-2.496	Analytelist_PhA	0	11398	0	0	0	0	0	0	0	0	0	0	26784	0	0	0	0	0	0	0	0	5630	0	9666	9876	5706	5852	0	0	3150	2946	3152
127.075	126.067	0.65		-0.598	∞	0	TRUE	C7H10O2	Analyte List - Analytelist_PhA	[M+H]+	1000	0	[]	FALSE	4-Hydroxy-4-methyl-5-hexenoic acid gamma lactone	-4.709	Analytelist_PhA	15616	3202	3782	2852	0	3186	882	1462	0	0	0	0	0	5406	0	0	0	0	0	0	0	0	0	0	0	1172	0	0	0	0	0	0
160.096	159.089	0.65		-0.397	∞	0	TRUE	C7H13NO3	Analyte List - Analytelist_PhA	[M+H]+	1000	0	[]	FALSE	2-Methylbutyrylglycine	-2.48	Analytelist_PhA	2004	1480	1120	1648	1482	0	0	260	0	0	0	0	0	0	0	0	0	0	0	0	0	0	0	0	0	0	0	0	0	0	0	0
278.139	277.131	0.66		0.06	∞	0	TRUE	C15H19NO4	Analyte List - Analytelist_PhA	[M+H]+	2000	0	[]	FALSE	3'-Deaminofusarochromanone	0.214	Analytelist_PhA	0	0	0	0	0	0	0	0	0	3604	0	0	0	0	2910	3276	3564	0	4660	0	2434	2010	1804	0	3474	1684	0	0	0	0	0	0
308.149	307.141	0.66		-0.493	∞	0	TRUE	C16H21NO5	Analyte List - Analytelist_PhA	[M+H]+	2000	0	[]	FALSE	5-Amino-2,3-dihydro-6-(3-hydroxy-4-methoxy-1-oxobutyl)-2,2-dimethyl-4H-1-benzopyran-4-one	-1.599	Analytelist_PhA	0	0	0	0	0	0	0	0	0	0	2304	0	3578	0	0	0	2420	2792	0	1806	0	0	0	0	0	0	0	0	0	0	0	0
207.137	206.13	0.67		-0.78	∞	0	TRUE	C13H18O2	Analyte List - Analytelist_PhA	[M+H]+	1000	0	[]	FALSE	(E)-6-Methyl-6-(5-methyl-2-furanyl)-3-hepten-2-one	-3.763	Analytelist_PhA	0	0	0	0	0	0	0	1100	0	0	0	0	8026	0	0	0	0	0	0	0	0	0	0	0	0	0	0	1170	0	0	0	0
150.091	149.084	0.67		-0.227	3.7	0	TRUE	C9H11NO	Analyte List - Analytelist_PhA	[M+H]+	2020	9522	[]	TRUE	2,3,6,7-Tetrahydrocyclopent[b]azepin-8(1H)-one	-1.515	Analytelist_PhA	4040	5224	0	0	2456	2818	0	0	0	41316	0	34822	34092	42876	39184	113892	111444	125856	117470	54696	52748	38986	42680	84948	83242	37266	38126	13160	12182	12326	9630	9522
194.081	193.074	0.67		-0.263	∞	0	TRUE	C10H11NO3	Analyte List - Analytelist_PhA	[M+H]+	2000	0	[]	FALSE	Phenylacetylglycine	-1.353	Analytelist_PhA	0	0	0	0	0	0	0	0	0	7754	7874	0	9074	0	0	0	0	0	0	0	0	0	0	0	0	0	0	0	0	2312	2674	0
245.095	244.087	0.7		-0.822	∞	0	TRUE	C10H16N2O3S	Analyte List - Analytelist_PhA	[M+H]+	1000	0	[]	FALSE	BIOTIN	-3.353	Analytelist_PhA	0	0	0	0	0	0	0	0	0	0	0	0	0	0	0	0	0	0	2446	0	1534	0	1720	2480	2204	0	0	0	0	870	0	0
118.065	117.058	0.7		-0.075	∞	0	TRUE	C8H7N	Analyte List - Analytelist_PhA	[M+H]+	2000	0	[]	FALSE	INDOLE	-0.633	Analytelist_PhA	0	0	0	0	0	0	0	0	0	1330	1354	1598	0	0	0	2760	3216	4332	3982	0	1002	418	1274	1714	2800	796	0	0	702	0	0	0
178.122	177.115	0.71		-0.335	∞	0	TRUE	C11H15NO	Analyte List - Analytelist_PhA	[M+H]+	2000	0	[]	FALSE	(S)-Valerianine	-1.882	Analytelist_PhA	0	0	0	0	0	0	0	0	0	510	0	0	0	0	0	0	810	0	0	0	0	0	716	0	2478	826	1044	0	1336	0	0	0
171.138	170.13	0.71		-0.338	∞	0	TRUE	C10H18O2	Analyte List - Analytelist_PhA	[M+H]+	2000	0	[]	FALSE	trans-Dec-2-enoic acid	-1.973	Analytelist_PhA	0	0	0	0	0	0	0	0	0	4746	3326	3516	4300	3548	4260	0	0	0	0	0	0	0	0	0	0	0	0	0	0	0	0	0
236.128	235.121	0.72		0.055	∞	0	TRUE	C13H17NO3	Analyte List - Analytelist_PhA	[M+H]+	2000	0	[]	TRUE	p-propylbenzoyl-HSL	0.234	Analytelist_PhA	0	0	0	0	0	0	0	0	0	0	0	0	0	0	0	6998	7340	0	7142	0	0	2942	3852	7062	6132	2920	3972	0	0	0	0	0
238.107	237.1	0.73		-0.364	∞	0	TRUE	C12H15NO4	Analyte List - Analytelist_PhA	[M+H]+	2000	0	[]	FALSE	3-oxo-7-octynoyl-HSL	-1.527	Analytelist_PhA	12070	14488	11222	9386	9282	0	0	0	0	0	0	0	32204	0	0	0	0	0	0	0	0	0	0	0	0	0	0	0	0	0	0	0
222.076	221.068	0.74		-0.279	9.7	0	TRUE	C11H11NO4	Analyte List - Analytelist_PhA	[M+H]+	2020	0	[]	TRUE	Methyl 5-hydroxyoxindole-3-acetate	-1.258	Analytelist_PhA	0	0	0	0	0	0	0	0	0	0	0	0	0	0	0	10228	10362	11874	12244	0	7080	0	0	13216	0	0	0	5260	0	4698	4364	0
226.143	225.136	0.74		-0.292	∞	0	TRUE	C12H19NO3	Analyte List - Analytelist_PhA	[M+H]+	2000	0	[]	FALSE	2-octenoyl-HSL	-1.291	Analytelist_PhA	0	0	0	0	0	0	0	0	0	0	0	0	0	0	0	2784	0	3294	2790	0	0	0	0	1946	0	0	0	0	0	0	0	0
162.091	161.084	0.78		-0.459	∞	0	TRUE	C10H11NO	Analyte List - Analytelist_PhA	[M+H]+	1000	0	[]	FALSE	INDOLE-3-ETHANOL	-2.834	Analytelist_PhA	0	0	0	0	0	0	0	0	0	0	0	0	0	0	426	0	470	898	856	0	0	0	0	1478	1096	0	0	1140	2044	0	1244	1828
220.118	219.11	0.76		-0.403	∞	0	TRUE	C9H17NO5	Analyte List - Analytelist_PhA	[M+H]+	2000	0	[]	FALSE	D-PANTOTHENIC ACID	-1.83	Analytelist_PhA	8948	8070	6142	6614	5612	4620	0	0	0	0	0	0	0	0	0	0	0	0	0	0	0	0	0	0	0	0	0	0	0	0	0	0
136.039	135.032	0.75		-0.129	∞	0	TRUE	C7H5NO2	Analyte List - Analytelist_PhA	[M+H]+	2000	0	[]	FALSE	2-Benzoxazolol	-0.946	Analytelist_PhA	2158	2454	2180	0	1342	2158	0	0	0	4218	3516	4316	4276	2756	2822	624	0	0	0	0	0	0	0	0	0	0	0	0	0	0	0	0
214.144	213.136	0.74		-0.092	∞	0	TRUE	C11H19NO3	Analyte List - Analytelist_PhA	[M+H]+	2000	0	[]	FALSE	C7-HSL	-0.431	Analytelist_PhA	0	566	0	0	0	0	0	0	364	0	0	0	0	0	0	0	620	0	0	400	0	0	0	776	928	0	632	0	0	0	0	0
280.117	279.11	0.78		-0.586	7.1	0	TRUE	C14H17NO5	Analyte List - Analytelist_PhA	[M+H]+	1020	0	[]	TRUE	Niazirin	-2.091	Analytelist_PhA	0	0	0	0	0	0	0	0	0	0	10668	17522	0	21062	22892	35760	34718	33306	34248	27632	28224	0	13236	24572	0	17130	15454	0	0	0	0	0
288.123	287.115	0.77		-0.566	13.5	0	TRUE	C16H17NO4	Analyte List - Analytelist_PhA	[M+H]+	2020	38434	[]	TRUE	Pipermethystine	-1.964	Analytelist_PhA	0	0	0	0	0	0	0	0	4194	22916	23744	0	0	146618	145348	311612	313458	296190	295458	287604	311324	231650	194694	313236	314958	219750	225486	47356	54474	41196	42216	38434
385.112	384.105	0.75		-0.688	∞	0	TRUE	C17H20O10	Analyte List - Analytelist_PhA	[M+H]+	2000	0	[]	FALSE	Tomenin	-1.788	Analytelist_PhA	0	7178	7806	7782	6714	6144	0	0	0	4710	5208	4066	0	0	5200	1764	0	0	0	1304	0	0	0	0	0	0	0	0	0	0	0	0
112.076	111.069	0.75		0.26	∞	0	TRUE	C6H9NO	Analyte List - Analytelist_PhA	[M+H]+	1000	0	[]	FALSE	2-Ethyl-4-methyloxazole	2.324	Analytelist_PhA	16498	18786	14898	16470	13668	12590	0	0	0	5154	4796	4824	0	4838	4210	0	0	0	0	0	0	0	0	0	0	0	0	0	0	0	0	0
164.07	163.063	0.75		-0.184	5.7	0	TRUE	C9H9NO2	Analyte List - Analytelist_PhA	[M+H]+	2020	0	[]	FALSE	4-(3-Pyridyl)-3-butenoic acid	-1.12	Analytelist_PhA	0	0	0	0	0	0	0	0	0	0	0	0	0	0	0	0	0	0	0	16004	0	0	0	22500	0	14038	0	0	0	0	0	0
200.092	199.085	0.75		0.267	∞	0	TRUE	C9H13NO4	Analyte List - Analytelist_PhA	[M+H]+	2000	0	[]	FALSE	2-Acetyl-1,5,6,7-tetrahydro-6-hydroxy-7-(hydroxymethyl)-4H-azepine-4-one	1.332	Analytelist_PhA	11276	9796	10198	9108	4900	7660	0	0	0	0	0	0	0	0	0	0	0	0	0	0	0	0	0	0	0	0	0	0	0	0	0	0
130.065	129.057	0.75		-0.365	∞	0	TRUE	C9H7N	Analyte List - Analytelist_PhA	[M+H]+	1000	0	[]	FALSE	QUINOLINE	-2.805	Analytelist_PhA	0	0	0	0	0	0	0	974	0	0	0	0	0	0	0	0	0	0	0	0	694	0	0	0	1172	1136	0	0	592	0	0	0
216.101	215.094	0.75		-0.608	∞	0	TRUE	C13H13NO2	Analyte List - Analytelist_PhA	[M+H]+	1000	0	[]	FALSE	Acetyl vitamin K5	-2.813	Analytelist_PhA	0	0	0	0	0	0	0	0	0	0	0	0	0	1066	0	3894	0	0	3596	0	0	5578	0	10710	9814	4478	4398	2150	0	0	1584	0
330.134	329.127	0.77		0.285	44.5	0	TRUE	C18H19NO5	Analyte List - Analytelist_PhA	[M+H]+	2010	0	[]	FALSE	N-trans-Feruloyloctopamine	0.864	Analytelist_PhA	0	0	0	0	0	0	0	0	0	0	0	0	0	0	0	7118	6710	10684	11488	5882	5632	7324	0	7114	7386	5500	5640	0	2556	2514	0	0
220.06	219.053	0.78		-0.371	10.3	0	TRUE	C11H9NO4	Analyte List - Analytelist_PhA	[M+H]+	2020	4966	[]	TRUE	Methyl 2,6-dihydroxy-4-quinolinecarboxylate	-1.688	Analytelist_PhA	6538	6694	6150	5384	5920	5264	1026	1344	872	15864	15414	26420	25996	9608	7382	8032	8462	9394	11904	7252	7042	5574	6494	7696	7260	4636	4572	4924	0	3252	3220	4018
176.07	175.063	0.79		-0.45	8	0	TRUE	C10H9NO2	Analyte List - Analytelist_PhA	[M+H]+	1020	13110	[]	TRUE	INDOLE-3-ACETATE	-2.553	Analytelist_PhA	11132	10036	13436	10446	11918	11564	1340	1614	1590	0	0	0	0	11494	13110	79224	77398	83170	79792	42420	45192	60864	74478	77098	64456	59918	62040	66194	62356	52458	49160	48828
191.106	190.099	0.79		-0.311	∞	0	TRUE	C12H14O2	Analyte List - Analytelist_PhA	[M+H]+	2000	0	[]	TRUE	Prenyl benzoate	-1.629	Analytelist_PhA	0	0	0	0	0	0	0	0	0	5126	0	0	7024	0	0	7678	6654	8528	6908	3996	4610	3360	4430	5978	4944	3212	7680	0	1150	3302	0	0
234.076	233.068	0.8		-0.455	∞	0	TRUE	C12H11NO4	Analyte List - Analytelist_PhA	[M+H]+	2000	4392	[]	TRUE	Casimiroin	-1.942	Analytelist_PhA	7288	7016	0	7022	6768	7068	0	0	0	7554	8416	32094	32606	12150	12340	7964	7726	11670	11576	5896	5904	4990	5558	6274	6032	4324	3844	3724	3480	3202	2832	3932
163.132	162.125	0.8		-0.368	∞	0	TRUE	C8H18O3	Analyte List - Analytelist_PhA	[M+H]+	1000	0	[]	FALSE	(3R,7R)-1,3,7-Octanetriol	-2.258	Analytelist_PhA	0	0	0	0	0	0	0	0	0	3680	3786	3588	2710	2720	2586	0	0	0	0	0	0	0	0	0	0	0	0	0	0	0	0	0
145.086	144.078	0.82		-0.293	∞	0	TRUE	C7H12O3	Analyte List - Analytelist_PhA	[M+H]+	1000	0	[]	FALSE	Botryodiplodin	-2.017	Analytelist_PhA	2540	2880	1562	2138	2576	1770	0	0	0	0	2784	3292	2474	2296	2122	0	0	978	0	0	0	0	0	0	0	0	0	0	0	0	0	0
146.117	145.11	0.82		-0.151	∞	0	TRUE	C7H15NO2	Analyte List - Analytelist_PhA	[M+H]+	2000	0	[]	FALSE	DEOXYCARNITINE	-1.036	Analytelist_PhA	0	0	0	0	0	996	0	0	0	1090	802	0	0	808	1062	0	638	0	0	0	0	0	0	0	0	0	0	318	226	0	0	0
337.182	336.175	0.82		-1.386	∞	0	TRUE	C19H28O3S	Analyte List - Analytelist_PhA	[M+H]+	1000	0	[]	FALSE	S-Japonin	-4.111	Analytelist_PhA	0	0	0	0	0	0	0	0	0	0	0	0	0	0	0	0	1900	0	2008	0	0	1116	0	1746	1656	888	0	0	0	0	0	0
231.113	230.105	0.82		-0.242	∞	0	TRUE	C13H14N2O2	Analyte List - Analytelist_PhA	[M+H]+	2000	0	[]	FALSE	(1xi,3xi)-1,2,3,4-Tetrahydro-1-methyl-beta-carboline-3-carboxylic acid	-1.048	Analytelist_PhA	0	0	0	0	0	0	0	0	0	0	0	0	0	0	0	0	7490	8882	7658	5002	5672	7302	0	0	0	6204	7680	0	0	0	0	0
339.106	338.099	0.83		-1.445	40.1	0	TRUE	C16H18O8	Analyte List - Analytelist_PhA	[M+H]+	1010	0	[]	FALSE	alpha-Hydrojuglone 4-O-b-D-glucoside	-4.261	Analytelist_PhA	0	0	0	5428	0	4968	0	0	0	7646	7482	6366	5516	7134	7316	0	0	3910	3008	0	0	0	0	0	0	0	0	0	0	0	0	0
208.096	207.089	0.84		-0.382	27.8	0	TRUE	C11H13NO3	Analyte List - Analytelist_PhA	[M+H]+	2020	0	[]	TRUE	N-ACETYL-L-PHENYLALANINE	-1.836	Analytelist_PhA	0	3722	0	0	3066	0	0	0	628	13862	13908	17958	18768	16446	16384	0	10040	9638	9966	8562	7936	5140	6044	0	5850	5372	5216	0	1854	0	0	0
212.092	211.085	0.84		0.196	∞	0	TRUE	C10H13NO4	Analyte List - Analytelist_PhA	[M+H]+	2000	0	[]	FALSE	3-Methoxytyrosine	0.925	Analytelist_PhA	0	0	0	0	0	0	0	0	0	4758	4386	3992	0	3478	3780	0	5418	2930	3372	0	0	0	0	0	0	0	0	0	0	0	0	0
209.153	208.146	0.84		-0.377	7.9	0	TRUE	C13H20O2	Analyte List - Analytelist_PhA	[M+H]+	2020	0	[]	TRUE	(5alpha,8beta,9beta)-5,9-Epoxy-3,6-megastigmadien-8-ol	-1.801	Analytelist_PhA	6886	6460	7644	8282	8206	7914	0	0	0	55796	57186	18990	21388	30274	33290	0	0	0	0	0	0	0	0	0	0	0	0	0	0	0	0	0
260.043	259.036	0.85		-0.153	14.4	0	TRUE	C6H13NO8S	Analyte List - Analytelist_PhA	[M+H]+	2020	0	[]	FALSE	D-GLUCOSAMINE 6-SULFATE	-0.589	Analytelist_PhA	9292	10746	9498	9264	9504	6890	0	0	0	8664	8200	0	0	8864	8180	0	0	0	858	0	0	0	0	0	0	0	0	176	0	0	0	0
222.112	221.105	0.86		-0.304	∞	0	TRUE	C12H15NO3	Analyte List - Analytelist_PhA	[M+H]+	2000	0	[]	TRUE	Hydrocotarnine	-1.367	Analytelist_PhA	15048	14236	6936	7190	6008	5106	0	0	0	0	0	0	0	0	0	0	0	0	0	0	0	0	0	8766	0	5150	0	4690	3970	0	0	0
337.091	336.083	0.88		-1.519	21.4	0	TRUE	C16H16O8	Analyte List - Analytelist_PhA	[M+H]+	1020	0	[]	FALSE	Juglone glucoside	-4.505	Analytelist_PhA	3058	3302	1832	2062	0	0	0	0	0	0	0	0	0	0	0	904	0	0	0	598	0	0	0	0	0	0	0	0	0	0	0	0
300.123	299.115	0.91		-0.272	17.4	0	TRUE	C17H17NO4	Analyte List - Analytelist_PhA	[M+H]+	2020	13522	[]	TRUE	N-trans-p-Coumaroyloctopamine	-0.908	Analytelist_PhA	0	0	0	0	0	0	1170	0	0	14532	17120	0	0	15730	13522	42806	43686	73608	78722	53260	52078	87282	63582	133472	131768	87652	87664	27448	33998	26614	30188	26292
139.086	138.079	0.88		-0.226	4.4	0	TRUE	C7H10N2O	Analyte List - Analytelist_PhA	[M+H]+	2020	0	[]	TRUE	3-Ethyl-2-methoxypyrazine	-1.622	Analytelist_PhA	0	0	0	0	0	0	0	0	0	22476	18222	16646	17416	18850	20136	0	0	0	0	0	0	0	0	0	0	0	0	0	0	0	0	0
105.07	104.063	0.91		0.26	3.2	0	TRUE	C8H8	Analyte List - Analytelist_PhA	[M+H]+	1020	16314	[]	TRUE	Styrene	2.477	Analytelist_PhA	1570	1540	1524	0	0	1350	2414	2110	1190	0	0	7546	0	9384	10092	71426	67854	70842	73814	56488	60490	81996	91440	121260	115572	90424	86374	71190	79652	61780	55818	53352
239.091	238.083	0.9		-0.818	∞	0	TRUE	C12H14O5	Analyte List - Analytelist_PhA	[M+H]+	1000	0	[]	TRUE	3,4,5-Trimethoxycinnamic acid	-3.423	Analytelist_PhA	7952	7178	6464	6342	4642	4548	0	0	0	4658	5404	5592	5602	3968	3778	0	0	0	0	0	0	0	0	0	0	0	0	0	0	0	0	0
181.085	198.089	0.88		-0.433	∞	0	TRUE	C10H14O4	Analyte List - Analytelist_PhA	[M-H2O+H]+, [M+H]+	1000	0	[]	TRUE	3-(4-Hydroxy-3-methoxyphenyl)-1,2-propanediol	-2.39	Analytelist_PhA	6786	7584	5242	5528	5130	4872	0	0	1254	0	0	0	0	0	0	0	0	0	0	0	0	0	0	0	0	0	0	0	0	0	0	0
205.097	204.089	0.89		-0.442	12.3	0	TRUE	C11H12N2O2	Analyte List - Analytelist_PhA	[M+H]+	1020	0	[]	TRUE	L-TRYPTOPHAN	-2.157	Analytelist_PhA	0	0	0	0	0	0	0	0	0	0	0	0	0	0	0	0	0	0	0	0	0	10380	9586	16092	14970	10300	12012	0	4762	4188	0	4622
167.07	184.073	0.89		-0.418	∞	0	TRUE	C9H12O4	Analyte List - Analytelist_PhA	[M-H2O+H]+, [M+H]+	1000	0	[]	TRUE	1-(3-Hydroxy-4-methoxyphenyl)-1,2-ethanediol	-2.501	Analytelist_PhA	7866	9344	0	6464	7018	7622	0	0	0	36898	39388	41636	45038	40848	41692	0	0	20428	0	0	0	0	0	0	0	0	0	0	0	0	0	0
213.075	212.068	0.89		-0.701	16.4	0	TRUE	C10H12O5	Analyte List - Analytelist_PhA	[M+H]+	1020	0	[]	FALSE	Vanillactic Acid	-3.29	Analytelist_PhA	16246	14740	11248	13176	8586	0	0	330	0	31542	32328	34776	32044	21680	21204	0	0	0	0	0	2928	0	0	0	0	0	0	0	0	0	0	484
172.133	171.125	0.89		-0.644	∞	0	TRUE	C9H17NO2	Analyte List - Analytelist_PhA	[M+H]+	1000	0	[]	FALSE	Gabapentin	-3.741	Analytelist_PhA	0	278	280	0	0	0	310	334	0	0	0	0	0	0	0	0	0	0	0	0	1198	1326	0	0	0	0	0	0	0	0	0	0
99.0808	98.0735	0.88		0.326	∞	0	TRUE	C6H10O	Analyte List - Analytelist_PhA	[M+H]+	1000	0	[]	FALSE	(E)-4-Hexenal	3.288	Analytelist_PhA	0	1242	798	784	0	1080	0	0	0	3466	3154	2792	3452	1888	2600	0	0	0	0	0	0	0	0	0	0	0	0	0	0	278	0	224
233.128	232.121	0.89		-0.6	∞	0	TRUE	C13H16N2O2	Analyte List - Analytelist_PhA	[M+H]+	1000	0	[]	FALSE	MELATONIN	-2.574	Analytelist_PhA	0	0	0	0	0	0	0	0	0	0	0	0	0	0	0	1786	1986	2446	1944	1284	0	1146	0	2104	2110	1404	1420	0	0	0	0	0
276.159	275.152	0.9		-0.608	∞	0	TRUE	C16H21NO3	Analyte List - Analytelist_PhA	[M+H]+	1000	0	[]	FALSE	4,5-Dihydropiperlonguminine	-2.201	Analytelist_PhA	0	0	0	0	0	0	0	0	0	0	0	0	0	0	0	1284	1368	0	0	1066	0	1110	0	1842	0	0	0	0	0	0	0	0
109.065	108.058	0.91		0.164	∞	0	TRUE	C7H8O	Analyte List - Analytelist_PhA	[M+H]+	2000	0	[]	FALSE	BENZYL ALCOHOL	1.501	Analytelist_PhA	0	1542	1250	1268	1278	0	0	0	0	4692	4284	4802	4234	3512	0	0	0	0	0	0	0	0	0	0	0	0	0	0	0	354	0	0
206.081	205.074	0.91		-0.092	∞	0	TRUE	C11H11NO3	Analyte List - Analytelist_PhA	[M+H]+	2000	160	[]	FALSE	Indolelactic acid	-0.449	Analytelist_PhA	0	0	0	0	0	0	160	0	0	4832	4092	0	0	3538	3660	4572	4286	3910	4544	3632	4938	2910	3310	5186	4904	3056	2832	1626	1672	0	1466	1688
194.117	193.11	0.92		-0.305	11.2	0	TRUE	C11H15NO2	Analyte List - Analytelist_PhA	[M+H]+	2020	0	[]	FALSE	2-Methylpropyl 2-aminobenzoate	-1.571	Analytelist_PhA	0	0	0	0	0	0	0	0	0	0	0	0	0	0	0	0	16766	16674	0	0	11280	14934	0	19702	0	14552	14432	9108	8532	7530	6666	6104
220.097	219.089	0.93		-0.142	∞	0	TRUE	C12H13NO3	Analyte List - Analytelist_PhA	[M+H]+	2000	0	[]	FALSE	Nigellimine N-oxide	-0.645	Analytelist_PhA	0	0	0	0	0	0	244	0	0	0	25962	24620	26242	23586	22954	0	0	89548	86508	0	0	12424	11528	0	0	11376	12156	0	2278	2010	0	2070
180.087	179.079	0.95		-0.059	∞	0	TRUE	C6H13NO5	Analyte List - Analytelist_PhA	[M+H]+	2000	0	[]	FALSE	D-(+)-GLUCOSAMINE	-0.325	Analytelist_PhA	10882	11226	8816	0	7788	7340	0	0	0	7110	0	0	0	0	0	0	0	0	0	0	0	0	0	0	0	0	0	0	0	0	0	0
191.143	190.135	0.95		-0.447	21	0	TRUE	C13H18O	Analyte List - Analytelist_PhA	[M+H]+	1020	0	[]	TRUE	2-(3-Phenylpropyl)tetrahydrofuran	-2.339	Analytelist_PhA	1794	0	0	0	1700	0	0	0	0	11512	15870	17360	16054	22282	20608	0	0	0	0	0	0	0	0	0	0	0	0	0	0	0	0	0
285.279	284.272	0.96		0.031	46.5	0	TRUE	C18H36O2	Analyte List - Analytelist_PhA	[M+H]+	2010	0	[]	FALSE	STEARATE	0.107	Analytelist_PhA	0	0	0	0	0	0	0	0	0	0	0	0	0	0	0	0	0	0	0	0	0	0	0	804	0	0	0	0	0	0	0	0
151.075	168.078	1.01		-0.327	5	0	TRUE	C9H12O3	Analyte List - Analytelist_PhA	[M-H2O+H]+, [M+H]+	1020	0	[]	TRUE	Ethyl 2-furanpropionate	-2.166	Analytelist_PhA	0	0	0	0	0	0	0	0	2346	203792	0	0	0	205356	204156	55312	58762	81632	79506	0	0	0	0	0	0	0	0	0	5792	0	6576	0
291.179	290.172	1.01		-0.89	∞	0	TRUE	C14H26O6	Analyte List - Analytelist_PhA	[M+H]+, [M-H2O+H]+	1000	0	[]	FALSE	1-Octen-3-yl glucoside	-3.058	Analytelist_PhA	0	2430	1384	1446	0	0	0	0	0	4036	3898	4976	4970	2606	2534	0	0	0	0	0	0	0	0	0	0	0	0	0	0	0	0	0
383.095	382.087	1.01		0.536	∞	0	TRUE	H20B4Na2O17	Analyte List - Analytelist_PhA	[M+H]+	2000	0	[]	FALSE	Borax	1.399	Analytelist_PhA	17550	16520	9146	11098	8838	8356	0	0	0	0	0	0	0	0	0	0	0	0	0	0	0	0	0	0	0	0	0	0	0	0	0	0
189.112	188.105	1.01		-0.245	∞	0	TRUE	C9H16O4	Analyte List - Analytelist_PhA	[M+H]+	2000	0	[]	FALSE	AZELAIC ACID	-1.296	Analytelist_PhA	1204	2212	1146	1124	0	790	0	0	0	0	0	0	0	2250	0	0	0	0	0	0	0	0	0	0	0	0	0	0	0	0	0	0
193.085	192.078	0.98		-0.781	∞	0	TRUE	C11H12O3	Analyte List - Analytelist_PhA	[M+H]+	1000	0	[]	TRUE	Dehydrozingerone	-4.046	Analytelist_PhA	2208	2384	2062	1988	1426	1738	0	0	0	16148	15016	14946	15204	13000	12062	0	0	0	4558	0	2744	0	0	0	0	0	0	0	0	0	0	0
127.039	126.032	1.01		-0.098	5.3	0	TRUE	C6H6O3	Analyte List - Analytelist_PhA	[M+H]+	2020	5576	[]	TRUE	(Z)-Tamarindienal	-0.769	Analytelist_PhA	0	0	0	0	0	0	0	0	0	24170	22140	31336	30286	20078	18332	20308	25812	26736	25946	12922	13350	15198	14314	26596	0	15874	15154	12710	12018	9462	10276	9734
173.132	172.125	1.01		-0.295	6.4	0	TRUE	C13H16	Analyte List - Analytelist_PhA	[M+H]+	2020	0	[]	FALSE	1,2-Dihydro-1,1,6-trimethylnaphthalene	-1.703	Analytelist_PhA	0	0	0	0	0	0	328	0	0	14206	17780	16882	18958	21252	21732	0	0	0	0	0	0	0	0	0	656	0	0	0	0	0	0	0
199.059	198.052	1.01		-0.814	10.5	0	TRUE	C9H10O5	Analyte List - Analytelist_PhA	[M+H]+	1020	670	[]	TRUE	Syringic acid	-4.087	Analytelist_PhA	36770	40978	30390	35060	26974	26292	0	526	0	7786	8412	8312	9456	8034	7212	2738	1832	0	2782	2098	1540	0	0	0	1786	0	0	0	0	0	0	0
143.034	142.027	1		0.004	∞	0	TRUE	C6H6O4	Analyte List - Analytelist_PhA	[M+H]+	2000	1346	[]	TRUE	Kojic acid	0.03	Analytelist_PhA	0	1346	0	1778	0	0	0	0	0	5794	6644	8082	8744	4354	5242	3412	3398	3712	3760	1588	2234	0	2188	2266	2700	2240	2080	2958	2382	0	2010	1944
109.029	108.021	0.97		0.317	∞	0	TRUE	C6H4O2	Analyte List - Analytelist_PhA	[M+H]+	1000	0	[]	FALSE	Quinone	2.91	Analytelist_PhA	0	1646	1268	0	0	0	0	754	0	0	1114	1020	0	960	0	0	0	0	0	0	0	0	0	0	0	0	0	658	556	0	598	0
345.141	344.134	0.97		1.723	∞	0	TRUE	C12H24O11	Analyte List - Analytelist_PhA	[M+H]+	1000	0	[]	FALSE	Lactitol	4.991	Analytelist_PhA	0	0	0	0	0	0	0	0	0	3412	3146	0	0	2606	2364	0	0	2622	2256	0	1258	0	1132	0	2708	0	0	0	0	0	0	0
114.092	113.084	0.97		0.107	2.1	0	TRUE	C6H11NO	Analyte List - Analytelist_PhA	[M+H]+	2020	0	[]	TRUE	2-Acetylpyrrolidine	0.934	Analytelist_PhA	0	0	0	0	0	0	0	0	0	0	0	46598	49154	0	0	0	0	0	0	0	0	4076	0	0	0	0	0	0	0	0	0	0
344.149	343.142	0.98		-0.323	∞	0	TRUE	C19H21NO5	Analyte List - Analytelist_PhA	[M+H]+	2000	0	[]	FALSE	N-trans-Feruloyl-4-O-methyldopamine	-0.937	Analytelist_PhA	0	0	0	0	0	0	0	0	0	0	0	0	0	0	0	1362	1642	0	0	0	1214	0	0	0	3486	0	1564	0	0	0	0	0
225.148	224.141	0.98		-0.478	11.1	0	TRUE	C13H20O3	Analyte List - Analytelist_PhA	[M+H]+	1020	0	[]	TRUE	METHYL JASMONATE	-2.122	Analytelist_PhA	0	0	0	0	0	0	0	0	0	19070	17180	19348	17562	13914	14736	0	0	0	0	0	0	0	0	0	0	0	0	0	0	0	0	0
205.143	204.136	1.01		-0.552	∞	0	TRUE	C10H20O4	Analyte List - Analytelist_PhA	[M+H]+	1000	0	[]	FALSE	(2xi,6xi)-7-Methyl-3-methylene-1,2,6,7-octanetetrol	-2.692	Analytelist_PhA	0	0	0	306	0	0	0	0	0	2614	2668	3460	3026	1694	1544	0	0	0	0	0	0	0	0	0	0	0	0	0	0	0	0	0
213.148	212.141	1.01		-0.393	∞	0	TRUE	C12H20O3	Analyte List - Analytelist_PhA	[M+H]+	2000	0	[]	TRUE	Dihydrojasmonic acid	-1.845	Analytelist_PhA	0	0	0	0	0	0	0	0	0	5494	5138	6130	5442	3656	3666	0	0	0	0	0	0	0	0	0	0	0	0	0	0	0	0	0
316.082	315.075	1.01		0.349	∞	0	TRUE	C16H13NO6	Analyte List - Analytelist_PhA	[M+H]+	2000	0	[]	FALSE	Avenanthramide C	1.105	Analytelist_PhA	0	0	0	0	0	0	0	0	0	0	1196	0	0	0	0	986	1122	1090	0	0	1118	0	0	1194	1034	0	0	0	0	0	0	0
243.159	242.151	1.01		-0.462	∞	0	TRUE	C13H22O4	Analyte List - Analytelist_PhA	[M+H]+	2000	0	[]	FALSE	(3S,5R,6R,7E)-3,5,6-Trihydroxy-7-megastigmen-9-one	-1.898	Analytelist_PhA	0	0	0	0	0	0	0	0	0	4964	5428	5374	5326	0	0	0	0	0	0	0	0	0	0	0	0	0	0	0	0	0	0	732
281.101	280.093	1.01		-1.247	∞	0	TRUE	C14H16O6	Analyte List - Analytelist_PhA	[M+H]+	1000	0	[]	TRUE	Gravolenic acid	-4.437	Analytelist_PhA	5778	4912	4518	0	3404	2982	0	0	0	6392	7076	8152	10502	5138	5200	0	0	0	0	0	0	0	0	0	0	0	0	0	0	0	0	0
112.076	111.069	1		0.194	6.3	0	TRUE	C6H9NO	Analyte List - Analytelist_PhA	[M+H]+	2020	0	[]	FALSE	2-Ethyl-4-methyloxazole	1.734	Analytelist_PhA	0	0	0	0	0	0	0	0	584	0	0	0	4902	0	0	0	0	0	0	0	0	0	0	0	0	712	0	0	0	0	0	672
187.132	186.125	1		-0.387	∞	0	TRUE	C10H18O3	Analyte List - Analytelist_PhA	[M+H]+	1000	0	[]	FALSE	3-Oxodecanoic acid	-2.071	Analytelist_PhA	0	480	0	0	0	0	0	0	0	3716	3794	4186	4226	2516	2612	0	0	0	0	0	0	0	438	0	0	0	0	0	0	0	0	0
232.133	231.126	1.01		0.011	∞	0	TRUE	C14H17NO2	Analyte List - Analytelist_PhA	[M+H]+	2000	0	[]	FALSE	1-(m-Methoxycinnamoyl)pyrrolidine	0.049	Analytelist_PhA	0	0	0	0	0	0	0	0	0	0	0	0	0	0	0	0	0	0	0	0	0	964	880	0	1650	0	0	0	0	0	0	0
202.144	201.136	1.01		-0.167	∞	0	TRUE	C10H19NO3	Analyte List - Analytelist_PhA	[M+H]+	2000	0	[]	FALSE	Capryloylglycine	-0.825	Analytelist_PhA	0	0	0	0	0	0	354	0	340	0	1090	0	0	0	0	0	0	0	0	440	0	0	0	0	0	444	0	0	0	0	0	0
111.081	110.073	1.03		0.239	∞	0	TRUE	C7H10O	Analyte List - Analytelist_PhA	[M+H]+	1000	0	[]	FALSE	2-Propylfuran	2.153	Analytelist_PhA	0	1474	0	1088	1080	0	300	0	0	5304	6212	5216	5342	4358	4684	0	0	0	0	0	0	0	0	0	0	0	0	0	0	0	0	0
145.049	144.042	1.04		-0.096	∞	0	TRUE	C6H8O4	Analyte List - Analytelist_PhA	[M+H]+	2000	0	[]	FALSE	3-Hexenedioic acid	-0.659	Analytelist_PhA	5100	0	4236	0	0	0	0	1808	0	3824	0	0	0	2984	3416	0	0	0	0	0	0	0	0	0	0	0	0	0	0	0	2092	0
240.158	239.151	1.04		-0.96	∞	0	TRUE	C13H21NO3	Analyte List - Analytelist_PhA	[M+H]+	1000	0	[]	FALSE	3alpha-Tigloyloxytropane N-oxide	-3.996	Analytelist_PhA	394	0	0	0	0	0	0	0	0	0	1090	3684	4994	998	0	1132	0	0	0	0	0	604	772	0	1236	0	550	0	0	0	0	0
167.117	166.11	1.07		-0.593	9.9	0	TRUE	C9H14N2O	Analyte List - Analytelist_PhA	[M+H]+	1020	0	[]	FALSE	2-Methoxy-3-(1-methylpropyl)pyrazine	-3.55	Analytelist_PhA	0	0	0	0	0	0	0	0	0	0	0	0	0	0	0	4884	0	4672	4362	0	4098	4916	4118	10878	11094	4386	3792	3454	0	0	2104	1728
135.08	134.073	1.09		-0.139	∞	0	TRUE	C9H10O	Analyte List - Analytelist_PhA	[M+H]+	2000	0	[]	FALSE	4'-Methylacetophenone	-1.029	Analytelist_PhA	1140	0	0	0	0	0	0	0	0	0	0	0	0	3670	3158	0	0	0	0	0	0	0	0	0	0	0	0	0	3822	0	0	0
169.049	168.042	1.07		-0.542	∞	0	TRUE	C8H8O4	Analyte List - Analytelist_PhA	[M+H]+	1000	0	[]	FALSE	3,4-DIHYDROXYPHENYLACETATE	-3.206	Analytelist_PhA	0	0	0	0	0	8106	0	698	0	6982	7032	0	0	6146	0	0	0	0	0	0	0	3010	0	0	0	0	3674	3206	0	2708	0	0
367.15	366.143	1.09		0.018	∞	0	TRUE	C17H22N2O7	Analyte List - Analytelist_PhA	[M+H]+	2000	0	[]	FALSE	Semilepidinoside B	0.049	Analytelist_PhA	1636	1556	1302	0	0	0	0	0	0	18400	18780	20232	17876	9704	13286	3134	3470	4234	2968	1664	1606	0	0	0	0	0	0	0	0	0	0	0
192.065	191.058	1.07		0.148	9.8	0	TRUE	C10H9NO3	Analyte List - Analytelist_PhA	[M+H]+	2020	0	[]	FALSE	5-HYDROXYINDOLEACETATE	0.771	Analytelist_PhA	0	0	0	0	0	0	0	0	0	3498	3090	0	5592	0	0	11926	11672	14446	14124	8528	8570	0	0	4980	0	0	0	0	0	0	0	0
243.086	242.078	1.07		-0.598	∞	0	TRUE	C11H14O6	Analyte List - Analytelist_PhA	[M+H]+	1000	0	[]	FALSE	Genipinic acid	-2.459	Analytelist_PhA	3502	3776	2224	0	0	1810	0	0	0	0	0	0	0	0	0	0	0	0	0	0	0	0	0	0	0	0	0	0	0	0	0	0
230.081	229.074	1.11		0.388	13.6	0	TRUE	C13H11NO3	Analyte List - Analytelist_PhA	[M+H]+	2020	0	[]	TRUE	Pteleine	1.685	Analytelist_PhA	0	1406	1252	1624	572	928	0	0	0	10842	9566	28006	29058	7094	6254	54076	54688	0	51470	42364	0	0	0	0	0	0	13936	0	0	0	3598	3224
125.06	124.052	1.11		-0.021	∞	0	TRUE	C7H8O2	Analyte List - Analytelist_PhA	[M+H]+	2000	0	[]	TRUE	3-HYDROXYBENZYL ALCOHOL	-0.165	Analytelist_PhA	0	3948	0	4544	3400	0	0	0	0	7234	6710	8364	8164	5594	7148	0	0	0	0	0	0	0	0	0	0	0	0	0	0	0	0	0
206.118	205.11	1.12		-0.023	∞	0	TRUE	C12H15NO2	Analyte List - Analytelist_PhA	[M+H]+	2000	0	[]	FALSE	1-(2,3-Dihydro-1H-pyrrolizin-5-yl)-1,4-pentanedione	-0.112	Analytelist_PhA	0	0	0	0	0	0	0	0	0	0	0	0	0	0	0	0	0	0	0	0	2844	4008	4694	0	0	5522	2834	0	0	0	0	0
195.101	194.093	1.12		-0.84	∞	0	TRUE	C11H14O3	Analyte List - Analytelist_PhA	[M+H]+	1000	0	[]	FALSE	Butylparaben	-4.306	Analytelist_PhA	0	0	0	0	0	0	0	0	0	0	0	0	0	0	0	0	0	0	0	0	2496	0	0	1398	0	0	0	0	0	0	0	0
143.107	142.099	1.14		-0.023	∞	0	TRUE	C8H14O2	Analyte List - Analytelist_PhA	[M+H]+, [M-H2O+H]+	2000	1672	[]	TRUE	2-Octenoic acid	-0.158	Analytelist_PhA	6636	6840	4582	5318	3820	3496	0	0	0	60654	55436	52112	53586	49252	48118	8190	7206	10982	11122	3798	5078	1394	1924	2382	2148	1954	0	0	650	510	0	600
220.133	219.126	1.13		-0.265	16.7	0	TRUE	C13H17NO2	Analyte List - Analytelist_PhA	[M+H]+	2020	0	[]	TRUE	Tanakamine	-1.206	Analytelist_PhA	0	0	0	0	0	0	0	0	0	2780	0	0	0	2892	2522	7452	8298	8172	7508	5520	5804	10256	9322	16970	16480	12248	10434	0	0	0	0	0
308.149	307.142	1.13		-0.416	∞	0	TRUE	C16H21NO5	Analyte List - Analytelist_PhA	[M+H]+	2000	0	[]	FALSE	5-Amino-2,3-dihydro-6-(3-hydroxy-4-methoxy-1-oxobutyl)-2,2-dimethyl-4H-1-benzopyran-4-one	-1.348	Analytelist_PhA	0	0	0	0	0	0	0	0	0	0	0	0	0	0	0	0	0	0	2490	0	0	0	0	1692	0	0	0	644	0	0	0	0
362.144	361.137	1.14		-0.113	27.9	0	TRUE	C15H23NO9	Analyte List - Analytelist_PhA	[M+H]+	2020	0	[]	TRUE	De-O-methylsimmondsin	-0.312	Analytelist_PhA	30838	32318	25746	22012	15876	19480	0	0	0	3760	0	9000	0	0	0	0	0	0	0	0	0	0	0	0	0	0	0	0	0	0	0	0
252.087	251.079	1.13		0.035	∞	0	TRUE	C12H13NO5	Analyte List - Analytelist_PhA	[M+H]+	2000	0	[]	FALSE	N-Carboxyacetyl-D-phenylalanine	0.137	Analytelist_PhA	0	0	0	0	0	0	0	0	0	0	0	8024	0	0	3484	0	0	0	1122	0	0	0	428	0	0	0	0	0	0	0	0	0
141.091	140.084	1.14		-0.066	∞	0	TRUE	C8H12O2	Analyte List - Analytelist_PhA	[M+H]+	2000	0	[]	FALSE	2,4-Hexadienyl acetate	-0.467	Analytelist_PhA	0	2054	1836	1648	0	1432	0	0	0	0	7426	0	0	5278	5464	0	0	0	0	1768	0	860	0	0	0	0	0	0	0	0	0	0
165.091	164.083	1.16		-0.352	∞	0	TRUE	C10H12O2	Analyte List - Analytelist_PhA	[M+H]+	1000	0	[]	TRUE	Benzenebutanoic acid	-2.132	Analytelist_PhA	0	2632	0	0	0	1928	0	0	0	0	0	0	0	0	0	8322	9460	7382	7572	6880	6976	6744	4726	12442	12704	6326	6398	0	2134	2228	2268	2182
144.065	143.058	1.13		-0.632	∞	0	TRUE	C6H9NO3	Analyte List - Analytelist_PhA	[M+H]+	1000	0	[]	FALSE	Vinylacetylglycine	-4.389	Analytelist_PhA	0	0	0	0	0	0	0	0	392	0	0	0	0	0	0	0	0	0	1004	0	0	0	0	0	0	0	0	0	0	0	342	410
185.08	184.073	1.18		-0.629	∞	0	TRUE	C9H12O4	Analyte List - Analytelist_PhA	[M+H]+	1000	0	[]	FALSE	1-(3-Hydroxy-4-methoxyphenyl)-1,2-ethanediol	-3.398	Analytelist_PhA	0	0	0	0	0	0	0	0	0	10182	10848	13020	14516	8996	8976	3008	1752	3502	3410	1466	0	0	0	0	1118	0	0	0	0	0	0	0
138.055	137.048	1.15		-0.088	2.7	0	TRUE	C7H7NO2	Analyte List - Analytelist_PhA	[M+H]+	2020	10624	[]	TRUE	TRIGONELLINE	-0.64	Analytelist_PhA	6488	5424	4552	0	0	0	680	0	0	23298	20834	25778	27292	20720	21394	51694	53048	61946	56288	39586	41740	30692	35982	61072	64800	33354	31338	22216	19874	15952	18014	15320
167.033	166.026	1.13		-0.695	39	0	TRUE	C8H6O4	Analyte List - Analytelist_PhA	[M+H]+	1010	0	[]	FALSE	3,4-Methylenedioxybenzoic acid	-4.159	Analytelist_PhA	0	0	0	0	0	0	0	0	450	0	0	822	0	0	0	0	704	528	0	650	0	0	0	860	1120	0	0	0	652	0	0	552
153.091	152.084	1.14		-0.149	∞	0	TRUE	C9H12O2	Analyte List - Analytelist_PhA	[M+H]+	2000	0	[]	FALSE	3-(4-Hydroxyphenyl)-1-propanol	-0.975	Analytelist_PhA	0	0	0	0	1746	0	0	0	0	0	0	11534	12256	7036	0	0	0	0	0	0	0	0	0	0	0	0	0	0	0	0	0	0
260.185	259.178	1.16		-0.231	∞	0	TRUE	C13H25NO4	Analyte List - Analytelist_PhA	[M+H]+	2000	0	[]	FALSE	Hexanoylcarnitine	-0.887	Analytelist_PhA	0	0	148	306	0	0	0	0	0	2032	1520	3158	2582	0	652	1012	0	770	1032	402	0	0	0	0	674	0	298	0	0	0	0	0
188.07	187.063	1.19		-0.492	13.2	0	TRUE	C11H9NO2	Analyte List - Analytelist_PhA	[M+H]+	1020	0	[]	TRUE	Indoleacrylic acid	-2.617	Analytelist_PhA	11690	0	10508	0	8334	9250	0	0	0	112424	118718	0	0	154978	148744	20658	22542	19696	21714	12362	14130	0	0	0	0	0	0	0	0	0	0	0
245.095	244.088	1.2		-0.143	∞	0	TRUE	C10H16N2O3S	Analyte List - Analytelist_PhA	[M+H]+	2000	0	[]	FALSE	BIOTIN	-0.582	Analytelist_PhA	0	4384	0	0	0	0	0	0	0	3836	4430	5642	6450	0	0	2044	2032	2612	0	0	0	0	0	0	0	0	1454	0	0	0	674	0
300.086	299.079	1.16		-0.211	14.4	0	TRUE	C16H13NO5	Analyte List - Analytelist_PhA	[M+H]+	2020	4316	[]	TRUE	(Z)-N-Coumaroyl-5-hydroxyanthranilic acid	-0.704	Analytelist_PhA	6448	7144	5148	5202	4380	4542	384	0	0	5618	6552	0	7088	5052	5060	6988	7710	4778	5750	4580	4178	4460	4316	6970	6748	5254	5288	2258	3070	2604	2552	2234
314.138	313.131	1.2		-0.38	15.8	0	TRUE	C18H19NO4	Analyte List - Analytelist_PhA	[M+H]+	2020	4962	[]	TRUE	Laurelliptine	-1.21	Analytelist_PhA	0	0	0	0	0	0	0	1096	0	0	0	0	0	0	0	0	0	25618	27164	29280	29670	44560	46718	94720	87306	48406	40052	29798	25368	24284	23640	22592
183.101	182.094	1.18		-0.735	∞	0	TRUE	C10H14O3	Analyte List - Analytelist_PhA	[M+H]+	1000	0	[]	FALSE	(±)-threo-Anethole glycol	-4.011	Analytelist_PhA	12118	10238	7956	6476	6264	6472	0	0	0	0	0	0	0	0	0	0	12286	14314	14356	0	0	2872	2720	5422	0	2456	2494	0	0	0	1044	0
195.065	194.058	1.18		-0.372	∞	0	TRUE	C10H10O4	Analyte List - Analytelist_PhA	[M+H]+	2000	0	[]	FALSE	Ferulic Acid	-1.909	Analytelist_PhA	9000	7834	6700	6116	4138	4594	0	0	0	0	0	0	0	0	0	0	0	0	0	0	0	0	0	0	0	0	0	0	1040	0	0	0
182.117	181.11	1.18		-0.143	∞	0	TRUE	C10H15NO2	Analyte List - Analytelist_PhA	[M+H]+	2000	0	[]	FALSE	beta-O-Methylynephrine	-0.785	Analytelist_PhA	806	898	0	0	0	804	0	0	0	0	1832	0	0	1240	1110	2366	2134	0	0	0	2070	1806	0	3238	4016	1500	0	0	0	820	0	0
221.08	220.073	1.23		-1.045	∞	0	TRUE	C12H12O4	Analyte List - Analytelist_PhA	[M+H]+	1000	0	[]	FALSE	Hispolone	-4.726	Analytelist_PhA	0	0	0	0	634	0	0	0	0	2434	2572	0	2186	2382	0	1822	0	0	0	0	0	0	0	0	0	0	0	0	0	0	0	0
373.143	186.068	1.25		-0.208	∞	0	TRUE	C12H10O2	Analyte List - Analytelist_PhA	[2M+H]+, [M+H]+	2000	0	[]	FALSE	1-Naphthaleneacetic acid	-0.558	Analytelist_PhA	0	0	0	0	0	0	0	0	0	2212	2118	2470	1938	0	0	2374	2756	0	2124	0	0	812	0	0	0	0	920	0	0	0	0	0
337.093	336.085	1.26		0.878	∞	0	TRUE	C16H16O8	Analyte List - Analytelist_PhA	[M+H]+	1000	0	[]	FALSE	Juglone glucoside	2.603	Analytelist_PhA	0	0	0	0	0	1820	0	0	0	3516	3542	3876	4652	2194	0	0	1090	0	0	0	0	0	0	0	0	0	0	0	0	0	0	0
316.154	315.147	1.25		-0.077	∞	0	TRUE	C18H21NO4	Analyte List - Analytelist_PhA	[M+H]+	2000	0	[]	FALSE	N-Dihydroferuloyltyramine	-0.245	Analytelist_PhA	0	0	0	0	0	0	0	0	0	0	0	0	0	0	0	1924	2374	0	0	0	0	1806	2342	3406	3440	1854	1924	0	0	0	0	0
194.044	193.037	1.26		-0.572	∞	0	TRUE	C9H7NO4	Analyte List - Analytelist_PhA	[M+H]+	1000	0	[]	FALSE	5,6-Dihydroxyindole-2-carboxylic acid	-2.945	Analytelist_PhA	3736	4026	0	5298	4256	4894	0	0	0	1638	1534	1402	1352	2344	2304	0	0	0	0	0	0	0	0	0	0	0	380	1046	498	688	0	0
178.05	177.043	1.27		0.534	∞	0	TRUE	C9H7NO3	Analyte List - Analytelist_PhA	[M+H]+	1000	0	[]	FALSE	4-Acetyl-2(3H)-benzoxazolone	3	Analytelist_PhA	0	0	0	0	0	0	0	0	0	9712	9896	9846	11734	7102	7268	5808	6892	7324	7022	4278	4096	1598	1350	1806	2140	1104	1736	0	0	0	0	714
180.102	179.094	1.26		-0.147	∞	0	TRUE	C10H13NO2	Analyte List - Analytelist_PhA	[M+H]+	2000	0	[]	FALSE	1-METHYL-6,7-DIHYDROXY-1,2,3,4-TETRAHYDROISOQUINOLINE	-0.819	Analytelist_PhA	0	4180	4682	0	0	0	0	0	0	18844	20066	22016	21854	13676	0	0	0	0	0	0	0	0	0	0	0	0	0	0	2604	0	0	0
281.15	280.143	1.23		0.526	16.1	0	TRUE	C14H20N2O4	Analyte List - Analytelist_PhA	[M+H]+	2020	0	[]	TRUE	Feruloyl-2-hydroxyputrescine	1.871	Analytelist_PhA	0	0	0	0	0	0	0	0	0	0	0	0	0	0	0	0	0	5064	5384	0	0	11558	0	27852	30124	0	0	0	0	0	0	0
153.102	152.094	1.27		-0.633	4.3	0	TRUE	C8H12N2O	Analyte List - Analytelist_PhA	[M+H]+	1020	0	[]	TRUE	2-Methoxy-(3 or 5 or 6)-isopropylpyrazine	-4.134	Analytelist_PhA	0	0	0	0	0	0	0	0	0	21608	21584	25730	24108	17022	14520	21190	21648	23768	25624	10972	12140	2652	2722	5582	5084	2442	3438	0	0	0	0	0
114.092	113.084	1.25		0.192	6.2	0	TRUE	C6H11NO	Analyte List - Analytelist_PhA	[M+H]+	2020	5576	[]	TRUE	2-Acetylpyrrolidine	1.684	Analytelist_PhA	5160	5192	3506	3462	3464	3466	5576	0	5074	45644	51470	0	0	33760	33374	16968	17588	23988	22318	9722	8374	4256	3764	6400	6508	5000	3710	5816	5002	4678	4336	3504
236.128	235.121	1.29		-0.052	∞	0	TRUE	C13H17NO3	Analyte List - Analytelist_PhA	[M+H]+	2000	0	[]	FALSE	p-propylbenzoyl-HSL	-0.221	Analytelist_PhA	0	0	0	0	0	0	448	0	0	5574	4774	0	0	6492	5298	5844	0	0	0	0	0	0	0	5832	0	2920	0	0	1710	0	0	0
96.0447	95.0375	1.27		0.345	5.1	0	TRUE	C5H5NO	Analyte List - Analytelist_PhA	[M+H]+	1020	0	[]	FALSE	2-HYDROXYPYRIDINE	3.589	Analytelist_PhA	0	0	0	0	0	0	0	0	0	2832	2600	3506	3694	0	2884	0	0	0	0	940	0	0	0	0	0	0	0	0	0	0	0	0
190.086	189.078	1.3		-0.6	∞	0	TRUE	C11H11NO2	Analyte List - Analytelist_PhA	[M+H]+	1000	0	[]	TRUE	METHYL INDOLE-3-ACETATE	-3.154	Analytelist_PhA	0	1178	0	1288	0	0	174	0	0	0	1128	0	0	0	1888	0	0	0	0	0	2372	5994	5806	7626	8510	5556	5902	5716	6300	3560	3506	0
242.175	241.168	1.26		0.046	∞	0	TRUE	C13H23NO3	Analyte List - Analytelist_PhA	[M+H]+	2000	0	[]	FALSE	Dioscoretine	0.189	Analytelist_PhA	0	0	0	0	0	0	0	0	0	0	0	0	1444	864	1144	884	1160	0	0	728	0	0	0	0	0	0	752	0	0	0	0	0
209.153	208.146	1.31		-0.315	∞	0	TRUE	C13H20O2	Analyte List - Analytelist_PhA	[M+H]+	2000	0	[]	FALSE	(5alpha,8beta,9beta)-5,9-Epoxy-3,6-megastigmadien-8-ol	-1.505	Analytelist_PhA	2186	0	1840	0	0	0	0	0	0	0	0	11138	10778	0	0	0	0	6114	0	0	0	0	0	0	0	0	0	0	0	1050	0	0
218.138	217.131	1.33		-0.486	∞	0	TRUE	C10H19NO4	Analyte List - Analytelist_PhA	[M+H]+	1000	0	[]	FALSE	Propionylcarnitine	-2.227	Analytelist_PhA	1610	2442	1440	1320	1208	1088	298	0	0	0	0	6050	0	0	0	0	0	0	0	0	0	0	0	964	1286	0	0	0	0	0	0	898
274.143	273.135	1.33		-1.041	∞	0	TRUE	C16H19NO3	Analyte List - Analytelist_PhA	[M+H]+	1000	0	[]	FALSE	(2E)-Piperamide-C5:1	-3.797	Analytelist_PhA	0	0	0	0	0	0	0	0	0	0	0	0	0	0	0	3334	3566	3276	4016	1898	0	0	0	6928	5450	0	0	2114	0	0	0	0
272.128	271.121	1.35		-0.437	12.8	0	TRUE	C16H17NO3	Analyte List - Analytelist_PhA	[M+H]+	2020	5958	[]	TRUE	(R)-Higenamine	-1.604	Analytelist_PhA	0	0	0	0	0	0	1026	0	0	0	0	0	0	0	0	0	0	0	0	47574	48414	84358	64778	146526	149642	80780	95162	61082	55204	49816	44422	45858
243.085	242.078	1.38		-1.127	∞	0	TRUE	C11H14O6	Analyte List - Analytelist_PhA	[M+H]+	1000	0	[]	FALSE	Genipinic acid	-4.636	Analytelist_PhA	0	0	0	0	2402	0	0	0	0	12216	11838	11282	9948	8862	9790	3308	3208	3956	3660	2206	1896	0	0	0	0	0	818	0	0	0	0	0
278.175	277.168	1.38		-0.286	∞	0	TRUE	C16H23NO3	Analyte List - Analytelist_PhA	[M+H]+	2000	0	[]	FALSE	Dinorcapsaicin	-1.027	Analytelist_PhA	0	0	0	0	0	0	0	0	0	0	0	0	0	0	0	1656	2124	0	0	0	1140	1772	0	3128	3688	2202	1882	0	0	0	0	0
203.091	202.083	1.38		-0.783	∞	0	TRUE	C9H14O5	Analyte List - Analytelist_PhA	[M+H]+	1000	0	[]	FALSE	DIETHYL 2-METHYL-3-OXOSUCCINATE	-3.855	Analytelist_PhA	9374	9254	6210	6730	7278	4922	0	0	0	2916	2802	2584	2868	5034	0	0	0	0	0	0	0	0	0	0	0	0	0	0	0	0	0	0
109.029	108.021	1.39		0.126	∞	0	TRUE	C6H4O2	Analyte List - Analytelist_PhA	[M+H]+	2000	0	[]	FALSE	Quinone	1.157	Analytelist_PhA	0	0	0	0	0	0	0	0	0	962	0	0	942	0	1172	1070	0	1100	0	0	0	0	0	0	0	0	0	0	0	604	0	592
276.123	275.116	1.39		0.19	∞	0	TRUE	C15H17NO4	Analyte List - Analytelist_PhA	[M+H]+	2000	0	[]	FALSE	(±)-Ribaline	0.687	Analytelist_PhA	0	0	0	0	0	0	0	0	0	0	4094	6136	7646	0	0	4458	4186	0	4262	2824	2760	1608	0	0	0	0	1740	0	0	0	1048	776
147.044	146.037	1.4		-0.2	5.4	0	TRUE	C9H6O2	Analyte List - Analytelist_PhA	[M+H]+	2020	0	[]	TRUE	Coumarin	-1.358	Analytelist_PhA	14576	15936	13696	11268	8522	9670	0	0	0	0	2536	0	0	1936	2292	0	0	0	0	0	0	0	0	0	0	718	0	0	0	586	0	0
220.06	219.053	1.43		-0.199	18.4	0	TRUE	C11H9NO4	Analyte List - Analytelist_PhA	[M+H]+	2020	0	[]	FALSE	Methyl 2,6-dihydroxy-4-quinolinecarboxylate	-0.906	Analytelist_PhA	0	2342	0	0	0	0	0	0	0	2764	0	3314	3600	0	3180	0	0	0	5812	3532	0	0	0	0	0	0	0	0	4436	0	0	0
344.149	343.141	1.45		-0.643	∞	0	TRUE	C19H21NO5	Analyte List - Analytelist_PhA	[M+H]+	2000	0	[]	FALSE	N-trans-Feruloyl-4-O-methyldopamine	-1.868	Analytelist_PhA	0	0	0	0	0	0	0	0	0	0	0	0	0	0	0	0	0	1978	2108	1384	0	0	0	3018	3060	0	0	0	0	0	0	0
225.148	224.141	1.46		-0.748	9.8	0	TRUE	C13H20O3	Analyte List - Analytelist_PhA	[M+H]+	1020	0	[]	TRUE	METHYL JASMONATE	-3.322	Analytelist_PhA	2262	0	1898	1652	1408	1622	0	0	0	0	18338	0	0	0	0	0	7912	9674	0	4460	0	0	0	0	0	0	0	0	0	0	0	0
160.133	159.126	1.46		-0.019	∞	0	TRUE	C8H17NO2	Analyte List - Analytelist_PhA	[M+H]+	2000	0	[]	FALSE	DL-2-Aminooctanoic acid	-0.118	Analytelist_PhA	0	0	0	0	0	0	0	0	0	1748	0	0	0	1072	0	0	0	0	0	0	0	276	0	0	408	212	0	0	0	0	0	0
231.113	230.105	1.53		-0.281	10.7	0	TRUE	C13H14N2O2	Analyte List - Analytelist_PhA	[M+H]+	2020	0	[]	TRUE	(1xi,3xi)-1,2,3,4-Tetrahydro-1-methyl-beta-carboline-3-carboxylic acid	-1.214	Analytelist_PhA	0	0	0	0	0	0	0	0	0	0	0	0	0	0	0	0	0	0	0	0	0	10268	10806	17192	15456	9686	9734	11256	9082	0	9140	9664
281.15	280.143	1.54		0.405	16.4	0	TRUE	C14H20N2O4	Analyte List - Analytelist_PhA	[M+H]+	2020	0	[]	TRUE	Feruloyl-2-hydroxyputrescine	1.442	Analytelist_PhA	0	0	0	0	0	0	0	0	0	0	0	0	0	0	0	0	0	0	0	0	0	0	12998	0	0	11566	12580	16618	12978	10628	12202	11720
242.117	241.11	1.52		-0.5	12.1	0	TRUE	C15H15NO2	Analyte List - Analytelist_PhA	[M+H]+	1020	9684	[]	TRUE	2-Phenylethyl 2-aminobenzoate	-2.065	Analytelist_PhA	1826	0	0	0	0	0	1796	0	0	0	0	0	0	0	0	0	23156	22750	21614	29062	30350	158046	136416	234896	240986	144744	152702	118888	120866	95600	101030	97860
144.08	143.073	1.52		-0.493	45.7	0	TRUE	C10H9N	Analyte List - Analytelist_PhA	[M+H]+	1010	0	[]	FALSE	1-NAPHTHYLAMINE	-3.422	Analytelist_PhA	0	0	0	0	0	0	0	0	0	0	0	0	0	0	0	0	0	0	2630	0	0	1164	1414	1620	1660	1212	1656	1686	1482	1264	1402	0
220.133	219.126	1.52		0.291	∞	0	TRUE	C13H17NO2	Analyte List - Analytelist_PhA	[M+H]+	2000	0	[]	FALSE	Tanakamine	1.323	Analytelist_PhA	0	0	0	542	296	0	0	0	0	0	0	4646	4614	0	0	0	0	0	0	0	0	0	0	0	0	3358	4032	0	0	0	0	3234
185.117	184.11	1.51		-0.316	6.9	0	TRUE	C10H16O3	Analyte List - Analytelist_PhA	[M+H]+	2020	0	[]	TRUE	(1'R)-Nepetalic acid	-1.705	Analytelist_PhA	3082	2878	2216	0	1718	0	0	0	0	22340	23290	29882	29212	16130	15134	0	0	8494	8414	0	0	0	0	2704	2546	1864	0	0	874	0	0	0
169.049	168.042	1.52		-0.49	34	0	TRUE	C8H8O4	Analyte List - Analytelist_PhA	[M+H]+	1010	0	[]	TRUE	3,4-DIHYDROXYPHENYLACETATE	-2.9	Analytelist_PhA	0	0	9642	0	0	0	0	0	632	0	0	0	0	0	0	0	0	0	0	3848	3898	0	0	0	0	0	0	0	2860	0	2464	2930
112.076	111.068	1.52		-0.015	15.1	0	TRUE	C6H9NO	Analyte List - Analytelist_PhA	[M+H]+	2020	0	[]	FALSE	2-Ethyl-4-methyloxazole	-0.136	Analytelist_PhA	0	0	0	0	0	0	522	0	0	0	0	4364	0	0	0	0	0	2132	0	0	0	714	0	0	0	0	0	0	0	0	744	0
272.092	271.084	1.56		-0.188	12.9	0	TRUE	C15H13NO4	Analyte List - Analytelist_PhA	[M+H]+	2020	14334	[]	TRUE	Pummeline	-0.691	Analytelist_PhA	3038	3544	0	3286	2838	2444	4010	4788	3222	0	0	14334	12512	11684	0	0	0	19746	17586	34388	32746	73524	82550	113062	118300	73726	64896	83704	74756	68836	69316	69040
122.024	139.027	1.64		0.004	∞	0	TRUE	C6H5NO3	Analyte List - Analytelist_PhA	[M-H2O+H]+, [M+H]+	2000	0	[]	FALSE	6-HYDROXYNICOTINATE	0.035	Analytelist_PhA	0	0	0	0	0	0	0	0	0	4126	3638	4558	4946	2812	3228	8602	7902	9264	9400	0	0	0	1508	0	2678	0	1114	0	0	0	0	0
318.171	317.163	1.66		0.78	∞	0	TRUE	C18H23NO4	Analyte List - Analytelist_PhA	[M+H]+	1000	0	[]	FALSE	Pandamarilactonine A	2.452	Analytelist_PhA	0	0	0	0	0	0	0	0	0	0	0	0	0	0	0	0	878	0	982	0	0	0	0	0	0	0	0	0	0	666	0	0
169.085	168.078	1.65		-0.492	∞	0	TRUE	C9H12O3	Analyte List - Analytelist_PhA	[M+H]+	1000	0	[]	FALSE	Ethyl 2-furanpropionate	-2.912	Analytelist_PhA	0	0	0	0	0	1836	0	0	0	7986	0	0	0	0	0	0	0	4080	4074	2572	0	0	0	0	0	0	0	0	778	0	0	0
167.107	166.1	1.63		0.175	∞	0	TRUE	C10H14O2	Analyte List - Analytelist_PhA	[M+H]+	2000	0	[]	FALSE	Pentyl 2-furyl ketone	1.045	Analytelist_PhA	2318	2416	0	2008	0	1772	0	0	0	11936	0	15370	0	0	0	0	0	0	0	0	0	0	0	2516	0	0	0	0	0	0	0	0
272.127	271.12	1.62		-0.849	23.2	0	TRUE	C16H17NO3	Analyte List - Analytelist_PhA	[M+H]+	1020	0	[]	TRUE	(R)-Higenamine	-3.122	Analytelist_PhA	0	0	0	0	0	0	0	0	0	0	0	9084	10072	0	0	51566	56716	69594	79350	0	0	0	0	0	0	0	0	0	0	0	0	0
154.05	153.043	1.66		-0.011	9.9	0	TRUE	C7H7NO3	Analyte List - Analytelist_PhA	[M+H]+	2020	1068	[]	FALSE	3-AMINO-5-HYDROXYBENZOIC ACID	-0.071	Analytelist_PhA	0	0	1168	0	0	0	0	0	0	19212	19924	20080	21938	15622	15196	32360	30504	44306	36056	18074	14818	4730	5326	9312	8772	5188	4186	1246	1068	0	0	0
295.117	294.11	1.65		-0.5	∞	0	TRUE	C15H18O6	Analyte List - Analytelist_PhA	[M+H]+	2000	0	[]	FALSE	Cyclocalopin F	-1.695	Analytelist_PhA	0	0	0	0	0	0	0	0	0	4076	4294	5952	5890	3974	3094	3058	2774	4504	3318	1562	2086	0	0	0	1458	660	0	0	0	0	0	0
241.107	240.099	1.65		-0.375	∞	0	TRUE	C12H16O5	Analyte List - Analytelist_PhA	[M+H]+	2000	0	[]	FALSE	Ethyl 3,4,5-trimethoxybenzoate	-1.554	Analytelist_PhA	7494	8202	4898	4856	3996	5084	0	0	0	9326	10550	12736	10774	7526	8194	0	2464	0	0	0	0	0	0	0	0	0	0	0	0	0	0	0
232.132	231.125	1.72		-0.995	∞	0	TRUE	C14H17NO2	Analyte List - Analytelist_PhA	[M+H]+	1000	0	[]	FALSE	1-(m-Methoxycinnamoyl)pyrrolidine	-4.287	Analytelist_PhA	0	0	0	0	0	0	0	0	0	0	0	0	0	0	0	0	0	0	0	0	0	532	0	0	0	0	646	0	0	882	0	0
99.0444	98.0371	1.71		0.321	20.3	0	TRUE	C5H6O2	Analyte List - Analytelist_PhA	[M+H]+	1020	0	[]	FALSE	5-Hydroxy-4-pentenoic acid d-lactone	3.238	Analytelist_PhA	0	0	0	0	0	0	0	0	0	2688	2886	3336	3340	2066	2290	0	0	0	0	0	0	0	0	0	0	0	0	0	0	0	0	0
183.101	182.094	1.76		-0.501	14.1	0	TRUE	C10H14O3	Analyte List - Analytelist_PhA	[M+H]+, [M-H2O+H]+	1020	3206	[]	TRUE	(±)-threo-Anethole glycol	-2.735	Analytelist_PhA	7778	6760	5286	4470	4996	4526	0	0	0	94252	90706	133216	135598	70020	65662	17460	27202	28386	30168	15542	13862	3026	3206	7362	7794	2968	3248	0	0	0	0	0
218.138	217.131	1.72		-0.194	∞	0	TRUE	C10H19NO4	Analyte List - Analytelist_PhA	[M+H]+	2000	0	[]	TRUE	Propionylcarnitine	-0.892	Analytelist_PhA	0	0	0	0	0	0	0	0	0	6002	5578	10974	10082	5886	6470	2340	1896	2694	2618	1358	1698	0	0	0	0	0	618	0	0	0	0	0
342.206	341.199	1.78		-0.491	18	0	TRUE	C21H27NO3	Analyte List - Analytelist_PhA	[M+H]+	2020	0	[]	FALSE	Retrofractamide D	-1.435	Analytelist_PhA	0	0	0	0	0	0	0	0	0	17910	20370	23082	20696	15338	15592	19842	18988	21898	19018	10216	12182	3256	3166	6200	5166	0	3494	0	0	0	0	0
284.092	283.084	1.78		-0.225	∞	0	TRUE	C16H13NO4	Analyte List - Analytelist_PhA	[M+H]+	2000	0	[]	FALSE	(E)-Avenanthramide D	-0.793	Analytelist_PhA	1728	1354	0	0	762	0	0	0	0	0	0	1942	0	0	0	0	0	0	0	1580	0	0	0	3136	2946	0	0	0	0	1218	0	812
272.092	271.085	1.83		-0.091	19.3	0	TRUE	C15H13NO4	Analyte List - Analytelist_PhA	[M+H]+	2020	0	[]	TRUE	Pummeline	-0.334	Analytelist_PhA	0	0	0	0	0	0	0	0	0	11260	14166	28154	25060	0	0	72120	73036	46566	60222	0	0	0	0	0	0	0	0	0	0	0	0	0
328.155	327.148	1.83		0.481	∞	0	TRUE	C19H21NO4	Analyte List - Analytelist_PhA	[M+H]+	2000	0	[]	FALSE	Norcorydine	1.467	Analytelist_PhA	0	0	0	0	0	0	0	0	0	0	0	0	0	0	0	0	0	0	0	0	1518	1890	2370	0	0	1736	0	0	0	2778	1910	2324
127.039	126.032	1.82		0.36	12.5	0	TRUE	C6H6O3	Analyte List - Analytelist_PhA	[M+H]+	1020	0	[]	FALSE	(Z)-Tamarindienal	2.831	Analytelist_PhA	0	0	0	0	3586	0	2960	0	0	0	0	0	0	0	4282	0	0	0	0	0	3562	0	0	0	0	0	0	0	0	0	0	0
104.071	103.064	1.85		0.421	∞	0	TRUE	C4H9NO2	Analyte List - Analytelist_PhA	[M+H]+	1000	0	[]	FALSE	4-AMINOBUTANOATE	4.043	Analytelist_PhA	0	0	1340	0	0	1280	0	0	844	0	0	0	0	0	0	0	0	0	0	0	0	906	0	0	1204	0	0	0	0	0	0	0
203.127	202.12	1.88		-0.526	∞	0	TRUE	C10H18O4	Analyte List - Analytelist_PhA	[M+H]+	1000	0	[]	FALSE	Sebacic acid	-2.592	Analytelist_PhA	0	0	0	0	0	962	0	0	306	9948	0	0	0	0	0	4730	0	0	4840	2890	0	0	888	1654	1582	0	878	0	0	0	0	0
167.107	166.099	1.9		-0.135	∞	0	TRUE	C10H14O2	Analyte List - Analytelist_PhA	[M+H]+	2000	0	[]	FALSE	Pentyl 2-furyl ketone	-0.81	Analytelist_PhA	0	0	0	0	0	0	0	0	0	0	0	15786	15458	0	0	6412	6784	0	7044	4062	4340	0	0	0	0	0	0	0	0	0	0	0
221.117	220.11	1.9		0.176	∞	0	TRUE	C13H16O3	Analyte List - Analytelist_PhA	[M+H]+	2000	0	[]	FALSE	1-(5-Acetyl-2-hydroxyphenyl)-3-methyl-1-butanone	0.797	Analytelist_PhA	0	1350	0	0	0	0	0	0	0	1774	2406	3498	3418	1790	0	0	0	0	0	0	0	0	0	0	0	0	0	0	0	0	402	0
206.081	205.074	1.91		-0.185	9.6	0	TRUE	C11H11NO3	Analyte List - Analytelist_PhA	[M+H]+	2020	0	[]	FALSE	Indolelactic acid	-0.899	Analytelist_PhA	0	0	0	0	0	0	0	0	0	15464	17028	13620	13424	11442	12386	0	0	2510	2446	0	0	0	0	0	0	0	0	0	0	0	0	0
289.117	288.11	2.01		-0.934	∞	0	TRUE	C15H16N2O4	Analyte List - Analytelist_PhA	[M+H]+	1000	0	[]	FALSE	3-Carboxy-2,3,4,9-tetrahydro-1H-pyrido[3,4-b]indole-1-propanoic acid	-3.232	Analytelist_PhA	0	0	0	0	0	0	0	0	0	0	0	0	0	0	0	0	0	0	0	0	0	1172	1532	0	2576	1584	0	2684	0	2918	0	2832
328.155	327.147	2.01		0.354	∞	0	TRUE	C19H21NO4	Analyte List - Analytelist_PhA	[M+H]+	2000	0	[]	FALSE	Norcorydine	1.079	Analytelist_PhA	0	0	0	0	0	0	0	0	0	0	0	0	0	0	0	0	0	0	0	0	0	0	0	3556	0	0	0	2434	0	0	0	0
224.128	223.121	2.03		-0.25	16.1	0	TRUE	C12H17NO3	Analyte List - Analytelist_PhA	[M+H]+	2020	0	[]	TRUE	2-octynoyl-HSL	-1.118	Analytelist_PhA	4998	0	0	0	0	0	0	0	0	0	0	0	0	0	0	5228	4678	0	0	0	0	0	0	0	0	0	4006	0	0	0	0	5156
305.107	304.1	2.07		-1.367	31	0	TRUE	C12H21N2O3PS	Analyte List - Analytelist_PhA	[M+H]+	1010	0	[]	FALSE	Diazinon	-4.48	Analytelist_PhA	0	0	0	0	0	0	0	0	0	16836	15520	0	0	9034	10216	5980	6584	5756	0	0	0	0	0	0	0	0	0	0	0	0	0	0
245.138	244.13	2.02		-0.842	11	0	TRUE	C12H20O5	Analyte List - Analytelist_PhA	[M+H]+	1020	2438	[]	TRUE	Polyethylene, oxidized	-3.436	Analytelist_PhA	3474	2786	0	2318	0	0	0	0	0	44910	47242	72216	76836	38276	30610	22960	22214	29310	26038	14070	17502	3512	4398	6212	6418	3500	2468	0	0	0	0	0
238.071	237.064	2.03		-0.049	∞	0	TRUE	C11H11NO5	Analyte List - Analytelist_PhA	[M+H]+	2000	0	[]	FALSE	N-Benzoylaspartic acid	-0.205	Analytelist_PhA	2956	3812	2454	2164	1358	2458	0	0	0	0	1106	0	1126	804	0	0	0	0	0	0	0	0	0	0	0	0	0	0	0	0	0	0
127.039	126.032	2.06		0.203	36.1	0	TRUE	C6H6O3	Analyte List - Analytelist_PhA	[M+H]+	2010	0	[]	TRUE	(Z)-Tamarindienal	1.599	Analytelist_PhA	0	0	0	0	0	3226	3782	0	0	4530	4036	0	0	0	0	0	0	0	0	0	0	0	0	3478	0	3460	0	0	0	2916	0	0
151.075	150.068	2.04		-0.227	6.3	0	TRUE	C9H10O2	Analyte List - Analytelist_PhA	[M+H]+	2020	0	[]	TRUE	Hydrocinnamic acid	-1.502	Analytelist_PhA	0	0	0	0	0	8056	4768	0	0	49090	0	67722	64478	45414	0	57426	56766	72330	68364	36340	36662	14178	11948	22868	0	0	0	0	0	0	0	0
257.13	256.123	2.06		1.028	6.8	0	TRUE	C15H16N2O2	Analyte List - Analytelist_PhA	[M+H]+	1020	3476	[]	TRUE	1-(9H-Pyrido[3,4-b]indol-1-yl)-1,4-butanediol	3.997	Analytelist_PhA	7252	5746	3382	3870	3476	3486	0	0	2422	0	0	0	0	0	0	17010	16494	16484	0	42442	40952	161172	156992	0	178782	152684	137374	86380	110184	0	0	70134
156.081	155.073	2.08		-0.012	∞	0	TRUE	C11H9N	Analyte List - Analytelist_PhA	[M+H]+	2000	0	[]	FALSE	4-Phenylpyridine	-0.075	Analytelist_PhA	0	0	0	0	0	0	362	0	0	0	0	0	0	0	0	0	0	0	0	0	0	0	0	0	0	0	0	622	0	822	0	598
163.038	162.031	2.12		-0.472	∞	0	TRUE	C9H6O3	Analyte List - Analytelist_PhA	[M+H]+	1000	0	[]	FALSE	3 Hydroxycoumarin	-2.895	Analytelist_PhA	1742	1840	0	0	1194	1470	0	0	0	5222	4292	5682	4580	2856	2918	818	0	0	0	0	538	0	0	0	0	0	0	0	0	0	0	0
179.033	178.026	2.13		-0.667	∞	0	TRUE	C9H6O4	Analyte List - Analytelist_PhA	[M+H]+	1000	0	[]	FALSE	5,7-Dihydroxy-4H-1-benzopyran-4-one	-3.727	Analytelist_PhA	0	452	0	0	0	0	0	0	0	842	792	1086	0	828	948	1804	2930	2346	2246	1592	912	748	818	940	780	562	0	0	0	0	310	0
129.091	128.084	2.14		-0.098	∞	0	TRUE	C7H12O2	Analyte List - Analytelist_PhA	[M+H]+	2000	0	[]	FALSE	3-Methyl-3-butenyl acetate	-0.758	Analytelist_PhA	0	0	0	984	1052	1044	0	0	0	2724	2854	3756	0	2322	2848	0	0	0	0	0	0	0	0	0	0	0	1632	0	0	0	0	0
253.107	252.1	2.14		-0.252	∞	0	TRUE	C13H16O5	Analyte List - Analytelist_PhA	[M+H]+	2000	0	[]	FALSE	Methyl 3,4,5-trimethoxycinnamate	-0.994	Analytelist_PhA	0	0	0	0	0	0	0	0	0	3214	3180	4562	4334	2444	2202	2448	1996	2476	2996	1488	0	0	0	0	0	0	0	0	0	0	0	0
293.101	292.093	2.14		-1.352	∞	0	TRUE	C15H16O6	Analyte List - Analytelist_PhA	[M+H]+	1000	0	[]	FALSE	trans-Grandmarin	-4.613	Analytelist_PhA	0	0	0	0	0	0	0	0	0	0	0	0	0	0	2096	0	0	0	0	0	0	0	0	0	0	0	0	0	0	0	0	0
136.062	135.054	2.16		-0.124	∞	0	TRUE	C5H5N5	Analyte List - Analytelist_PhA	[M+H]+	2000	0	[]	FALSE	ADENINE	-0.913	Analytelist_PhA	0	0	0	0	0	0	960	0	0	0	0	0	0	0	0	668	0	0	0	0	0	0	0	0	0	946	1618	0	0	0	0	0
235.096	234.089	2.16		-0.511	∞	0	TRUE	C13H14O4	Analyte List - Analytelist_PhA	[M+H]+	1000	0	[]	FALSE	Methyl (2R*,3S*)-2,3-dihydro-3-hydroxy-2-isopropenyl-5-benzofurancarboxylate	-2.172	Analytelist_PhA	0	0	0	0	0	0	0	0	0	0	2448	2346	2348	1762	0	0	0	0	2344	0	0	0	0	0	0	0	0	0	0	0	0	0
125.06	124.052	2.15		-0.01	∞	0	TRUE	C7H8O2	Analyte List - Analytelist_PhA	[M+H]+	2000	0	[]	FALSE	3-HYDROXYBENZYL ALCOHOL	-0.079	Analytelist_PhA	7910	8100	5224	5018	4038	5998	0	0	0	0	0	0	0	0	5450	0	0	0	0	0	0	0	0	0	0	0	0	0	0	0	0	0
133.064	132.057	2.16		-0.335	∞	0	TRUE	C9H8O	Analyte List - Analytelist_PhA	[M+H]+	1000	0	[]	FALSE	TRANS-CINNAMALDEHYDE	-2.517	Analytelist_PhA	974	856	0	0	0	434	0	0	0	4634	5612	7038	7328	3778	3510	0	0	1958	0	0	0	508	0	0	0	0	0	0	0	0	0	0
123.044	122.037	2.16		-0.216	∞	0	TRUE	C7H6O2	Analyte List - Analytelist_PhA	[M+H]+	2000	0	[]	FALSE	3-HYDROXYBENZALDEHYDE	-1.759	Analytelist_PhA	0	2562	2320	2098	0	0	0	646	0	3054	3294	4540	3722	2772	2876	4712	5402	5746	5998	3046	3044	1620	0	2122	2200	1466	2060	0	0	0	0	0
169.049	168.042	2.14		-0.399	9.7	0	TRUE	C8H8O4	Analyte List - Analytelist_PhA	[M+H]+	1020	0	[]	TRUE	3,4-DIHYDROXYPHENYLACETATE	-2.358	Analytelist_PhA	31424	30164	21592	21720	18824	19446	0	0	0	16318	15726	18766	18404	11354	15062	0	5592	0	0	0	0	0	3382	6240	5636	3316	2842	0	0	0	0	0
314.102	313.095	2.15		-0.353	∞	0	TRUE	C17H15NO5	Analyte List - Analytelist_PhA	[M+H]+	2000	0	[]	TRUE	Avenanthramide E	-1.123	Analytelist_PhA	3846	2820	2144	1396	1134	0	0	0	0	0	0	0	0	3998	0	0	0	0	0	0	0	3132	3198	0	0	2796	3064	1624	1856	1254	908	0
199.096	198.088	2.16		-0.758	∞	0	TRUE	C10H14O4	Analyte List - Analytelist_PhA	[M+H]+	1000	0	[]	TRUE	3-(4-Hydroxy-3-methoxyphenyl)-1,2-propanediol	-3.806	Analytelist_PhA	0	0	0	0	0	0	0	0	0	7962	7480	11406	11188	0	0	4960	4992	6978	6520	3538	3258	1562	0	0	2572	1448	0	0	758	0	482	0
112.076	111.069	2.16		0.193	3.1	0	TRUE	C6H9NO	Analyte List - Analytelist_PhA	[M+H]+	2020	0	[]	FALSE	2-Ethyl-4-methyloxazole	1.721	Analytelist_PhA	0	0	0	0	0	0	0	0	0	0	0	0	0	0	1852	1618	2262	0	0	0	1540	0	0	0	0	0	0	558	0	0	0	0
217.098	216.09	2.22		0.414	19.2	0	TRUE	C12H12N2O2	Analyte List - Analytelist_PhA	[M+H]+	2020	0	[]	FALSE	L-1,2,3,4-Tetrahydro-beta-carboline-3-carboxylic acid	1.907	Analytelist_PhA	0	0	0	0	0	0	0	0	0	21118	20536	17974	20134	0	0	15308	12790	0	0	0	0	2768	0	0	0	0	2470	0	0	0	0	0
195.113	194.106	2.27		0.171	∞	0	TRUE	C10H14N2O2	Analyte List - Analytelist_PhA	[M+H]+	2000	0	[]	TRUE	Laccarin	0.876	Analytelist_PhA	1498	0	0	0	0	0	0	0	0	38144	34266	54244	51962	16476	22560	9722	8878	11804	13510	4314	5156	0	0	2684	0	0	0	0	0	0	0	0
222.112	221.105	2.29		-0.554	8.9	0	TRUE	C12H15NO3	Analyte List - Analytelist_PhA	[M+H]+	1020	2016	[]	TRUE	Hydrocotarnine	-2.495	Analytelist_PhA	2090	0	0	0	0	0	0	0	0	13654	13676	18304	15064	10316	9392	16076	13728	18230	19030	8018	9168	2968	3450	4448	5134	2980	2460	0	0	0	0	0
151.039	150.032	2.28		-0.144	∞	0	TRUE	C8H6O3	Analyte List - Analytelist_PhA	[M+H]+	2000	0	[]	FALSE	4-Hydroxyphthalide	-0.954	Analytelist_PhA	3922	5028	3230	2714	2814	2256	0	0	0	4120	3100	3730	3986	3096	3594	0	0	0	0	0	0	0	0	0	0	0	0	0	0	0	0	0
256.097	255.089	2.29		-0.156	18.2	0	TRUE	C15H13NO3	Analyte List - Analytelist_PhA	[M+H]+	2020	452	[]	FALSE	Methyl 6-methoxy-9H-carbazole-3-carboxylate	-0.609	Analytelist_PhA	0	0	0	0	0	0	0	0	452	0	0	0	0	0	0	0	0	0	0	4102	4256	10812	10576	0	0	10340	9690	8876	8704	7324	7906	6714
257.13	256.123	2.32		0.822	3.2	0	TRUE	C15H16N2O2	Analyte List - Analytelist_PhA	[M+H]+	1020	0	[]	TRUE	1-(9H-Pyrido[3,4-b]indol-1-yl)-1,4-butanediol	3.197	Analytelist_PhA	0	0	0	0	0	0	0	0	0	19590	19096	0	0	16552	16024	53510	47648	0	16862	0	0	0	0	181702	0	0	0	0	0	0	0	0
127.039	126.032	2.32		0.084	21.5	0	TRUE	C6H6O3	Analyte List - Analytelist_PhA	[M+H]+	2020	0	[]	FALSE	(Z)-Tamarindienal	0.658	Analytelist_PhA	0	0	0	0	0	0	0	2602	0	0	0	0	0	0	0	0	3878	0	0	0	0	0	0	0	0	0	0	0	2682	0	2806	2350
172.133	171.126	2.38		-0.074	∞	0	TRUE	C9H17NO2	Analyte List - Analytelist_PhA	[M+H]+	2000	0	[]	FALSE	Gabapentin	-0.427	Analytelist_PhA	0	0	0	0	0	242	0	216	0	1758	1406	2188	1772	1176	1316	1678	1860	2814	2600	0	0	0	0	0	0	0	0	0	0	0	264	0
298.107	297.1	2.39		-0.068	24.3	0	TRUE	C17H15NO4	Analyte List - Analytelist_PhA	[M+H]+	2020	1302	[]	TRUE	(S)-Annocherine A	-0.228	Analytelist_PhA	0	1672	0	0	0	884	0	0	728	0	0	0	0	10496	0	0	0	0	0	9442	7810	12276	9602	0	0	11464	10870	7734	9868	6732	7400	6066
194.081	193.074	2.42		-0.115	9.1	0	TRUE	C10H11NO3	Analyte List - Analytelist_PhA	[M+H]+	2020	0	[]	TRUE	Phenylacetylglycine	-0.594	Analytelist_PhA	0	0	0	0	0	0	0	0	0	9226	9836	12978	12714	5374	5982	19906	18168	24946	25280	7748	9636	2996	2866	5138	5098	3922	2344	0	0	0	562	0
243.086	242.079	2.39		-0.465	∞	0	TRUE	C11H14O6	Analyte List - Analytelist_PhA	[M+H]+	2000	0	[]	TRUE	Genipinic acid	-1.914	Analytelist_PhA	2984	2916	0	1416	1844	2148	0	0	0	11538	10842	14712	13918	8608	10718	0	0	0	0	0	0	0	0	0	0	0	0	0	0	0	0	0
145.05	144.042	2.4		-0.007	∞	0	TRUE	C6H8O4	Analyte List - Analytelist_PhA	[M+H]+	2000	0	[]	FALSE	3-Hexenedioic acid	-0.051	Analytelist_PhA	0	0	0	0	0	0	0	1528	0	0	0	0	0	0	0	0	0	0	3804	0	0	0	0	0	0	0	0	0	0	0	0	0
339.107	338.1	2.42		-0.578	40.9	0	TRUE	C16H18O8	Analyte List - Analytelist_PhA	[M+H]+	2010	0	[]	FALSE	alpha-Hydrojuglone 4-O-b-D-glucoside	-1.706	Analytelist_PhA	0	0	0	0	0	0	0	0	0	3782	5368	5594	6070	3526	3626	5938	5696	9420	6696	3022	3948	0	0	3602	3350	0	1708	0	0	0	0	0
224.128	223.121	2.42		-0.072	26.7	0	TRUE	C12H17NO3	Analyte List - Analytelist_PhA	[M+H]+	2020	0	[]	TRUE	2-octynoyl-HSL	-0.32	Analytelist_PhA	0	5362	0	5132	0	0	0	0	0	0	0	3818	3568	0	0	0	0	0	5010	0	0	4308	4334	0	0	0	0	4380	4560	4540	0	0
104.071	103.064	2.43		0.459	∞	0	TRUE	C4H9NO2	Analyte List - Analytelist_PhA	[M+H]+	1000	0	[]	FALSE	4-AMINOBUTANOATE	4.414	Analytelist_PhA	0	0	0	1656	1540	0	0	0	0	0	0	0	0	0	0	0	1136	0	0	992	0	0	0	0	0	1376	1050	1424	0	0	0	0
314.102	313.095	2.44		-0.503	22.1	0	TRUE	C17H15NO5	Analyte List - Analytelist_PhA	[M+H]+	2020	0	[]	FALSE	Avenanthramide E	-1.6	Analytelist_PhA	0	0	0	0	0	0	0	0	0	5908	4042	0	4792	0	3988	0	2524	0	0	2674	2504	0	0	3942	5538	0	0	0	0	0	0	0
244.154	243.147	2.48		-0.149	∞	0	TRUE	C12H21NO4	Analyte List - Analytelist_PhA	[M+H]+	2000	0	[]	FALSE	Tiglylcarnitine	-0.61	Analytelist_PhA	4422	6084	3724	3186	1776	3058	0	0	0	0	0	0	0	0	3308	0	0	0	0	0	0	0	0	0	0	0	0	0	0	0	0	0
123.08	122.073	2.5		-0.039	∞	0	TRUE	C8H10O	Analyte List - Analytelist_PhA	[M+H]+	2000	0	[]	FALSE	(S)-1-PHENYLETHANOL	-0.314	Analytelist_PhA	2838	2660	2712	0	2052	1438	0	0	0	8622	10258	0	12504	6570	6906	0	0	0	4076	0	2510	0	0	0	0	0	0	0	0	0	0	0
179.106	178.099	2.48		-0.301	∞	0	TRUE	C11H14O2	Analyte List - Analytelist_PhA	[M+H]+	2000	0	[]	FALSE	Phenylmethyl butanoate	-1.678	Analytelist_PhA	0	0	0	0	0	0	0	0	0	8628	7758	0	0	6084	6476	5616	6102	6450	6900	0	0	0	0	0	0	0	0	0	474	0	0	0
284.112	283.105	2.55		0.911	∞	0	TRUE	C11H15N4O5	Analyte List - Analytelist_PhA	[M+H]+	1000	0	[]	FALSE	7-Methylinosine	3.208	Analytelist_PhA	0	692	0	0	0	0	0	0	0	3998	2830	5582	4494	2064	2080	0	0	0	0	0	0	0	0	0	0	0	0	0	0	0	0	0
227.127	226.12	2.53		-0.84	13.9	0	TRUE	C12H18O4	Analyte List - Analytelist_PhA	[M+H]+	1020	0	[]	TRUE	Allixin	-3.698	Analytelist_PhA	14052	15754	10880	9788	9722	10260	0	0	0	16792	0	0	0	0	0	0	0	0	0	0	0	0	0	0	0	0	0	0	0	0	0	0
197.08	196.073	2.54		-0.571	8	0	TRUE	C10H12O4	Analyte List - Analytelist_PhA	[M+H]+	1020	0	[]	TRUE	Homoveratric acid	-2.9	Analytelist_PhA	0	0	0	0	0	0	0	0	0	14092	13704	18868	19738	0	9590	37138	35824	39742	47372	20804	23624	6942	6638	13540	12756	5514	8588	0	0	0	0	0
169.086	168.078	2.55		-0.162	∞	0	TRUE	C9H12O3	Analyte List - Analytelist_PhA	[M+H]+	2000	0	[]	TRUE	Ethyl 2-furanpropionate	-0.96	Analytelist_PhA	2732	0	0	0	2032	0	0	0	652	0	0	0	0	0	0	0	0	0	0	0	0	0	0	0	0	0	0	0	0	638	0	0
256.097	255.089	2.64		-0.185	32.5	0	TRUE	C15H13NO3	Analyte List - Analytelist_PhA	[M+H]+	2010	0	[]	TRUE	Methyl 6-methoxy-9H-carbazole-3-carboxylate	-0.722	Analytelist_PhA	0	0	0	0	0	0	0	0	0	2600	2222	0	0	0	0	6952	7166	6248	6908	0	0	0	0	16250	16906	0	0	0	0	0	0	0
264.159	263.152	2.61		-0.445	4.9	0	TRUE	C15H21NO3	Analyte List - Analytelist_PhA	[M+H]+	2020	5270	[]	TRUE	N-(Heptan-4-yl)benzo[d][1,3]dioxole-5-carboxamide	-1.686	Analytelist_PhA	736	0	0	0	0	0	0	0	1410	0	0	0	0	0	1962	0	5022	0	5270	5332	4396	0	38300	69876	78356	42776	44840	151530	134886	119462	127136	119832
232.154	231.147	2.68		-0.006	∞	0	TRUE	C11H21NO4	Analyte List - Analytelist_PhA	[M+H]+	2000	0	[]	FALSE	Isobutyryl-L-carnitine	-0.028	Analytelist_PhA	2046	2020	1512	1640	786	794	0	0	0	0	0	3260	0	0	0	0	1180	0	0	0	0	0	0	730	0	0	0	0	0	0	0	0
202.144	201.136	2.67		-0.045	∞	0	TRUE	C10H19NO3	Analyte List - Analytelist_PhA	[M+H]+	2000	0	[]	FALSE	Capryloylglycine	-0.221	Analytelist_PhA	0	0	0	0	0	0	0	0	544	0	0	0	1434	0	0	0	0	0	0	0	0	0	0	0	0	0	348	0	0	0	0	0
236.128	235.121	2.72		-0.109	∞	0	TRUE	C13H17NO3	Analyte List - Analytelist_PhA	[M+H]+	2000	0	[]	FALSE	p-propylbenzoyl-HSL	-0.462	Analytelist_PhA	0	0	0	0	0	0	0	514	0	0	0	0	0	0	0	0	0	0	0	0	0	2196	2276	0	0	2200	2196	0	2056	0	0	1920
127.039	126.032	2.72		0.353	∞	0	TRUE	C6H6O3	Analyte List - Analytelist_PhA	[M+H]+	1000	0	[]	FALSE	(Z)-Tamarindienal	2.782	Analytelist_PhA	0	2762	0	0	0	0	0	0	0	0	0	0	0	0	0	0	0	4736	0	3798	0	2458	0	0	3098	0	0	0	0	0	0	0
298.107	297.1	2.77		-0.114	31.2	0	TRUE	C17H15NO4	Analyte List - Analytelist_PhA	[M+H]+	2010	0	[]	TRUE	(S)-Annocherine A	-0.381	Analytelist_PhA	0	0	0	0	0	0	0	0	0	14748	11694	21956	23814	0	12642	7968	7046	4724	4540	0	0	0	0	14238	13662	0	0	0	2410	2070	2184	0
110.06	109.053	2.81		0.345	∞	0	TRUE	C6H7NO	Analyte List - Analytelist_PhA	[M+H]+	1000	0	[]	FALSE	2-AMINOPHENOL	3.137	Analytelist_PhA	0	0	0	1666	0	1414	0	0	0	0	0	0	3550	3880	3060	0	0	0	2048	0	0	0	0	0	1432	0	0	0	0	0	0	0
140.046	139.038	2.8		0.063	∞	0	TRUE	C5H5N3O2	Analyte List - Analytelist_PhA	[M+H]+	2000	0	[]	FALSE	5-Hydroxypyrazinamide	0.448	Analytelist_PhA	5240	3210	2864	2400	2672	2622	0	0	0	5216	4350	5102	6676	3352	3698	0	860	0	878	0	0	334	0	0	0	0	0	0	0	0	0	0
199.06	198.052	2.8		-0.523	8.9	0	TRUE	C9H10O5	Analyte List - Analytelist_PhA	[M+H]+	1020	1084	[]	TRUE	Syringic acid	-2.629	Analytelist_PhA	35404	36442	23744	24324	19908	20154	350	460	0	32558	31122	39654	41508	23110	29750	2570	2920	2624	3760	2246	2026	0	0	0	1744	0	1330	0	0	0	0	0
155.07	154.063	2.8		-0.241	13.1	0	TRUE	C8H10O3	Analyte List - Analytelist_PhA	[M+H]+	2020	0	[]	TRUE	2,6-Dimethoxyphenol	-1.551	Analytelist_PhA	16484	16446	10230	8806	9958	9002	766	0	0	18146	15908	20544	19398	13538	14452	0	0	0	0	0	0	0	0	0	0	0	0	0	0	0	0	0
112.076	111.069	2.8		0.102	∞	0	TRUE	C6H9NO	Analyte List - Analytelist_PhA	[M+H]+	2000	0	[]	FALSE	2-Ethyl-4-methyloxazole	0.913	Analytelist_PhA	0	0	0	0	726	0	0	0	0	0	0	0	0	0	0	0	0	0	2458	1264	0	0	0	0	834	0	0	0	0	0	0	0
246.17	245.163	2.8		0.003	∞	0	TRUE	C12H23NO4	Analyte List - Analytelist_PhA	[M+H]+	2000	0	[]	FALSE	2-Methylbutyroylcarnitine	0.013	Analytelist_PhA	830	682	0	0	0	0	0	0	0	2032	1876	3672	3642	3082	1598	1446	0	1938	0	0	0	0	0	0	0	0	0	0	0	0	0	0
123.044	122.037	2.84		0.087	∞	0	TRUE	C7H6O2	Analyte List - Analytelist_PhA	[M+H]+	2000	0	[]	FALSE	3-HYDROXYBENZALDEHYDE	0.709	Analytelist_PhA	2042	0	2636	1618	0	1830	0	0	0	0	2976	3638	2936	0	0	0	0	0	0	0	0	0	0	0	0	0	0	1118	0	0	0	0
237.184	236.177	2.87		-0.606	21.8	0	TRUE	C15H24O2	Analyte List - Analytelist_PhA	[M+H]+	1020	0	[]	FALSE	Geranyl tiglate	-2.556	Analytelist_PhA	0	0	0	0	0	0	0	0	0	1092	0	1226	0	0	716	0	0	0	0	0	0	434	0	0	0	454	0	0	0	0	0	0
256.133	255.126	2.87		-0.468	4.5	0	TRUE	C16H17NO2	Analyte List - Analytelist_PhA	[M+H]+	2020	74022	[]	TRUE	N-Methylschinifoline	-1.826	Analytelist_PhA	4702	4992	2298	2248	2544	1694	19188	23994	32092	0	0	0	0	0	28376	25292	27606	24224	23842	60824	0	743992	746708	0	0	756736	742634	1560840	1567586	1512386	1467988	1438440
236.128	235.121	2.91		-0.327	22.6	0	TRUE	C13H17NO3	Analyte List - Analytelist_PhA	[M+H]+	2020	0	[]	FALSE	p-propylbenzoyl-HSL	-1.386	Analytelist_PhA	0	0	0	0	336	0	0	0	0	0	0	0	0	0	0	0	0	2842	2314	0	0	0	0	7100	6238	0	0	2346	0	2056	1998	0
128.107	127.1	2.93		-0.07	∞	0	TRUE	C7H13NO	Analyte List - Analytelist_PhA	[M+H]+	2000	0	[]	FALSE	1-(1-Pyrrolidinyl)-2-propanone	-0.544	Analytelist_PhA	1734	1014	1114	1390	0	1002	0	0	0	2396	2706	3742	3688	2102	2386	0	842	0	0	0	0	0	0	0	0	0	0	0	0	0	0	0
220.133	219.126	2.95		-0.229	9.2	0	TRUE	C13H17NO2	Analyte List - Analytelist_PhA	[M+H]+	2020	742	[]	TRUE	Tanakamine	-1.04	Analytelist_PhA	0	0	0	0	0	0	570	0	374	0	0	0	0	0	6056	0	0	0	2900	3050	4704	7988	9328	13728	14898	8608	7770	15056	12910	12514	10530	10092
232.155	231.148	2.99		0.641	∞	0	TRUE	C11H21NO4	Analyte List - Analytelist_PhA	[M+H]+	1000	0	[]	FALSE	Isobutyryl-L-carnitine	2.761	Analytelist_PhA	0	0	0	0	0	0	0	0	0	3810	0	8046	8066	3344	4108	0	0	1748	1226	0	1016	0	0	0	0	0	0	0	0	0	0	0
258.076	257.069	2.96		-0.237	∞	0	TRUE	C14H11NO4	Analyte List - Analytelist_PhA	[M+H]+	2000	0	[]	TRUE	1,3,5-Trihydroxy-10-methylacridone	-0.92	Analytelist_PhA	0	1072	0	0	0	0	0	0	0	0	0	0	0	1560	0	0	914	0	0	948	1428	0	1864	0	5344	1712	1876	4080	3938	2624	0	2552
154.087	153.079	3.05		0.244	∞	0	TRUE	C8H11NO2	Analyte List - Analytelist_PhA	[M+H]+	2000	0	[]	FALSE	DOPAMINE	1.585	Analytelist_PhA	0	0	0	0	0	0	0	280	0	0	0	0	0	0	0	0	0	0	4034	1452	0	0	670	0	0	0	0	0	0	0	0	0
229.143	228.136	3.05		-0.576	43	0	TRUE	C12H20O4	Analyte List - Analytelist_PhA	[M+H]+	1010	0	[]	TRUE	Traumatic acid	-2.515	Analytelist_PhA	0	0	0	0	0	0	0	0	0	0	0	0	0	0	0	10344	0	0	0	9112	7298	0	3580	3546	3716	0	2426	0	0	0	0	0
278.176	277.169	3.05		0.716	∞	0	TRUE	C16H23NO3	Analyte List - Analytelist_PhA	[M+H]+	1000	0	[]	FALSE	Dinorcapsaicin	2.573	Analytelist_PhA	0	0	0	0	0	0	0	0	0	0	0	0	0	0	0	0	0	0	1058	0	0	0	0	2782	2148	0	0	0	0	0	0	0
145.049	144.042	3.06		-0.32	∞	0	TRUE	C6H8O4	Analyte List - Analytelist_PhA	[M+H]+	1000	0	[]	FALSE	3-Hexenedioic acid	-2.208	Analytelist_PhA	2010	1862	0	0	0	0	1574	0	0	0	0	0	0	0	3218	4616	4118	4444	4104	3460	3094	0	0	0	0	0	0	0	2434	0	0	0
153.091	152.084	3.06		-0.218	∞	0	TRUE	C9H12O2	Analyte List - Analytelist_PhA	[M+H]+	2000	0	[]	TRUE	3-(4-Hydroxyphenyl)-1-propanol	-1.422	Analytelist_PhA	0	0	0	0	0	0	0	0	0	7532	8782	12144	12690	5770	0	10384	8330	11782	13128	5382	6052	0	0	0	0	0	0	0	0	0	0	0
282.097	281.09	3.06		0.087	∞	0	TRUE	C13H15NO6	Analyte List - Analytelist_PhA	[M+H]+	2000	0	[]	TRUE	4-Hydroxyphenylacetylglutamine	0.307	Analytelist_PhA	14102	13314	9484	9270	7534	6008	0	0	0	0	3470	3614	4548	2584	2230	0	0	0	980	0	0	0	0	0	0	0	0	0	0	0	0	0
227.054	226.047	3.06		-0.918	∞	0	TRUE	C10H10O6	Analyte List - Analytelist_PhA	[M+H]+	1000	0	[]	FALSE	3,4-Dimethoxy-1,2-benzenedicarboxylic acid	-4.045	Analytelist_PhA	0	0	0	492	0	0	0	0	0	946	1044	1128	1532	0	1640	358	0	0	0	0	0	0	0	0	0	0	0	0	0	0	0	0
328.139	327.131	3.06		-0.447	∞	0	TRUE	C15H21NO7	Analyte List - Analytelist_PhA	[M+H]+	2000	0	[]	FALSE	N-(1-Deoxy-1-fructosyl)phenylalanine	-1.364	Analytelist_PhA	0	0	0	0	0	0	0	0	0	2552	2960	3928	3770	1976	1574	0	0	0	0	0	0	0	0	0	0	0	0	0	0	0	0	0
211.132	210.125	3.06		-0.422	8.9	0	TRUE	C12H18O3	Analyte List - Analytelist_PhA	[M+H]+	2020	0	[]	TRUE	Jasmonic acid	-1.997	Analytelist_PhA	5002	2888	2938	2610	2764	2788	0	0	0	0	0	38312	38168	0	0	27782	27550	33630	37034	14982	15438	4570	0	8132	9224	3918	4962	0	0	0	0	0
224.128	223.121	3.06		-0.257	19.1	0	TRUE	C12H17NO3	Analyte List - Analytelist_PhA	[M+H]+	2020	0	[]	TRUE	2-octynoyl-HSL	-1.145	Analytelist_PhA	0	5164	6140	6254	0	0	0	0	0	4364	0	0	0	0	0	5720	5446	6358	0	5522	0	0	0	0	0	6302	0	4750	4732	4508	0	4926
170.118	169.111	3.06		0.35	∞	0	TRUE	C9H15NO2	Analyte List - Analytelist_PhA	[M+H]+	1000	0	[]	FALSE	Homoarecoline	2.056	Analytelist_PhA	0	0	0	1064	0	0	0	0	0	20190	18854	0	23068	0	0	0	0	0	0	0	0	0	0	0	0	0	0	0	0	0	0	0
344.149	343.142	3.09		-0.11	∞	0	TRUE	C19H21NO5	Analyte List - Analytelist_PhA	[M+H]+	2000	0	[]	FALSE	N-trans-Feruloyl-4-O-methyldopamine	-0.319	Analytelist_PhA	0	0	0	0	0	0	0	0	0	6832	5786	0	0	2092	1748	0	0	0	0	1024	0	0	0	0	0	0	0	0	0	0	0	0
256.132	255.125	3.11		-0.871	8.2	0	TRUE	C16H17NO2	Analyte List - Analytelist_PhA	[M+H]+	1020	0	[]	TRUE	N-Methylschinifoline	-3.401	Analytelist_PhA	0	0	0	0	0	0	19656	0	0	35930	28848	12760	15286	34906	0	172182	150686	54594	53176	0	65246	0	0	992092	1079792	0	0	0	0	0	0	0
159.101	158.094	3.12		-0.567	∞	0	TRUE	C8H14O3	Analyte List - Analytelist_PhA	[M+H]+	1000	0	[]	FALSE	cis-4-Hydroxycyclohexylacetic acid	-3.564	Analytelist_PhA	1282	1378	0	810	0	884	0	0	0	5106	4754	6412	6614	4114	2538	0	0	0	0	0	0	0	0	0	0	0	0	0	0	0	0	0
286.143	285.136	3.09		-0.555	25	0	TRUE	C17H19NO3	Analyte List - Analytelist_PhA	[M+H]+	2020	0	[]	TRUE	Secodemethylclausenamide	-1.941	Analytelist_PhA	0	0	0	0	0	0	0	0	0	0	0	0	0	0	0	0	0	0	0	0	0	0	3014	5122	0	3508	0	6812	6620	5068	5558	4864
337.138	336.131	3.09		-1.338	∞	0	TRUE	C16H20N2O6	Analyte List - Analytelist_PhA	[M+H]+	1000	0	[]	FALSE	Semilepidinoside A	-3.969	Analytelist_PhA	0	0	0	0	0	0	0	0	0	0	1868	2478	2124	0	1464	0	2162	0	0	0	1448	0	0	0	0	0	0	0	0	0	0	0
189.066	188.059	3.17		0.315	∞	0	TRUE	C10H8N2O2	Analyte List - Analytelist_PhA	[M+H]+	2000	0	[]	FALSE	(-)-3-Cyanomethyl-3-hydroxy-1H-indol-2(3H)-one	1.665	Analytelist_PhA	0	0	0	0	0	0	0	0	0	0	0	0	0	0	0	1994	1474	3408	1972	2318	1490	2378	2442	4934	6426	2504	0	0	0	0	0	0
259.117	258.109	3.19		-1.242	∞	0	TRUE	C12H18O6	Analyte List - Analytelist_PhA	[M+H]+	1000	0	[]	FALSE	1,1'-(Tetrahydro-6a-hydroxy-2,3a,5-trimethylfuro[2,3-d]-1,3-dioxole-2,5-diyl)bis-ethanone	-4.795	Analytelist_PhA	1862	1540	0	0	0	1178	0	0	0	3846	3716	4230	4924	3518	3276	0	0	0	0	0	0	0	0	0	0	0	0	0	0	0	0	0
337.092	336.085	3.18		0.109	∞	0	TRUE	C16H16O8	Analyte List - Analytelist_PhA	[M+H]+	2000	0	[]	FALSE	Juglone glucoside	0.323	Analytelist_PhA	0	0	0	0	0	0	0	0	0	0	1086	1396	0	1188	0	0	2330	0	2238	0	2172	0	0	898	0	0	0	0	0	0	0	0
220.133	219.126	3.16		-0.207	∞	0	TRUE	C13H17NO2	Analyte List - Analytelist_PhA	[M+H]+	2000	0	[]	FALSE	Tanakamine	-0.94	Analytelist_PhA	0	0	0	0	0	0	0	0	0	10622	10728	3196	3568	9586	0	9188	9772	5632	4506	0	0	0	0	0	0	0	0	0	0	0	0	0
312.086	311.079	3.17		-0.555	∞	0	TRUE	C17H13NO5	Analyte List - Analytelist_PhA	[M+H]+	2000	0	[]	FALSE	Furoparadine	-1.778	Analytelist_PhA	0	0	0	0	0	0	0	0	0	0	0	0	0	0	0	0	0	0	0	0	0	0	1142	0	0	982	0	0	0	0	0	0
155.07	154.063	3.18		-0.41	12.5	0	TRUE	C8H10O3	Analyte List - Analytelist_PhA	[M+H]+	1020	0	[]	TRUE	2,6-Dimethoxyphenol	-2.645	Analytelist_PhA	0	0	1596	0	0	1406	0	0	0	5112	4674	0	7314	0	0	17114	11494	15318	16742	7738	9372	4410	4942	9580	8798	5346	0	0	0	0	0	1320
180.065	179.058	3.2		-0.498	∞	0	TRUE	C9H9NO3	Analyte List - Analytelist_PhA	[M+H]+	1000	808	[]	FALSE	HIPPURATE	-2.767	Analytelist_PhA	0	0	0	0	0	0	328	0	306	0	0	2768	2518	0	1906	4500	4812	5458	6776	2426	1876	3176	1982	4830	4426	2196	2960	0	1598	0	1388	1766
116.107	115.1	3.17		0.103	∞	0	TRUE	C6H13NO	Analyte List - Analytelist_PhA	[M+H]+	2000	426	[]	TRUE	N-(2-Methylpropyl)acetamide	0.884	Analytelist_PhA	298	298	290	0	348	0	0	426	0	1796	2444	2064	1886	1068	1572	7788	8492	10696	8870	6066	4912	2670	2458	4638	4860	2142	2714	522	606	356	476	406
169.086	168.078	3.19		-0.291	∞	0	TRUE	C9H12O3	Analyte List - Analytelist_PhA	[M+H]+	2000	0	[]	FALSE	Ethyl 2-furanpropionate	-1.72	Analytelist_PhA	3176	0	2790	2202	0	1784	0	0	0	8946	7436	10554	9876	6276	6236	0	0	0	0	0	0	0	0	0	0	0	0	0	0	0	0	0
280.19	279.183	3.21		-0.097	18.5	0	TRUE	C16H25NO3	Analyte List - Analytelist_PhA	[M+H]+	2020	0	[]	FALSE	N-[(4-Hydroxy-3-methoxyphenyl)methyl]octanamide	-0.346	Analytelist_PhA	0	0	0	0	0	0	0	0	0	0	0	0	0	0	0	0	0	0	0	0	0	3850	0	2804	0	0	3696	6516	6040	4932	6094	6246
125.06	124.052	3.18		0.062	∞	0	TRUE	C7H8O2	Analyte List - Analytelist_PhA	[M+H]+	2000	0	[]	FALSE	3-HYDROXYBENZYL ALCOHOL	0.499	Analytelist_PhA	0	0	0	0	0	0	0	0	546	0	0	3854	4620	0	0	3838	0	0	4548	3160	0	1802	0	3830	3672	0	2150	0	0	0	0	0
269.174	268.167	3.19		-0.484	∞	0	TRUE	C15H24O4	Analyte List - Analytelist_PhA	[M+H]+	2000	0	[]	TRUE	4,11,13,15-Tetrahydroridentin B	-1.798	Analytelist_PhA	398	0	0	0	0	0	0	0	222	3594	3488	5786	4946	2698	2458	7360	9628	8562	9380	0	0	0	0	0	0	0	0	0	0	0	0	0
374.196	373.188	3.2		-0.663	∞	0	TRUE	C21H27NO5	Analyte List - Analytelist_PhA	[M+H]+	2000	0	[]	FALSE	N-Jasmonoyltyrosine	-1.772	Analytelist_PhA	0	0	0	0	0	0	0	0	0	0	0	0	0	0	0	0	0	0	0	0	0	1208	1496	0	0	0	0	0	0	1526	1568	1584
321.144	320.137	3.22		-0.136	∞	0	TRUE	C16H20N2O5	Analyte List - Analytelist_PhA	[M+H]+	2000	0	[]	FALSE	Formylfusarochromanone	-0.424	Analytelist_PhA	1100	1222	0	0	0	946	0	0	0	0	4018	0	0	2880	2930	3024	2656	4134	3896	2320	2038	0	0	3976	0	0	0	0	0	0	0	0
328.119	327.112	3.24		1.146	∞	0	TRUE	C18H17NO5	Analyte List - Analytelist_PhA	[M+H]+	1000	0	[]	FALSE	N-(4-Hydroxycinnamoyl)tyrosine	3.492	Analytelist_PhA	0	0	0	0	0	0	0	0	0	0	0	0	0	0	1010	1316	1734	0	0	0	0	1828	0	0	2874	2130	0	0	0	0	0	0
237.184	236.177	3.23		-0.624	∞	0	TRUE	C15H24O2	Analyte List - Analytelist_PhA	[M+H]+	1000	0	[]	FALSE	Geranyl tiglate	-2.632	Analytelist_PhA	0	0	0	0	0	0	0	0	0	0	978	0	1160	628	0	1904	2474	2422	2414	0	1290	0	0	0	1266	0	0	0	0	0	0	0
244.155	243.148	3.25		1.023	∞	0	TRUE	C12H21NO4	Analyte List - Analytelist_PhA	[M+H]+	1000	0	[]	FALSE	Tiglylcarnitine	4.189	Analytelist_PhA	0	0	0	0	0	0	0	0	0	4926	4804	3708	4216	2074	0	2444	2680	0	2606	1996	0	1076	0	1728	0	0	810	0	0	0	0	0
286.139	285.132	3.26		-0.604	∞	0	TRUE	C12H19N3O5	Analyte List - Analytelist_PhA	[M+H]+	1000	0	[]	FALSE	Glycylprolylhydroxyproline	-2.11	Analytelist_PhA	0	0	0	0	0	0	0	0	0	1346	1272	1738	1722	0	0	0	0	1938	0	0	0	2634	0	0	5806	0	0	0	0	0	0	0
423.223	422.216	3.26		0.522	∞	0	TRUE	C19H34O10	Analyte List - Analytelist_PhA	[M+H]+	2000	0	[]	FALSE	1-Octen-3-yl primeveroside	1.233	Analytelist_PhA	0	0	0	0	0	0	0	0	0	768	0	802	0	0	0	0	0	1498	0	0	742	0	0	1464	0	0	0	0	0	0	0	0
387.2	386.193	3.28		-0.9	∞	0	TRUE	C19H30O8	Analyte List - Analytelist_PhA	[M+H]+	1000	0	[]	FALSE	Sonchuionoside C	-2.325	Analytelist_PhA	0	0	0	0	0	0	0	0	0	1462	0	0	0	0	904	2560	0	2466	2690	1518	0	0	0	0	0	0	0	0	0	0	0	0
330.17	329.162	3.28		-0.409	∞	0	TRUE	C19H23NO4	Analyte List - Analytelist_PhA	[M+H]+	2000	0	[]	FALSE	xi-Anomuricine	-1.24	Analytelist_PhA	0	0	0	0	0	0	0	0	0	0	0	0	0	0	0	0	0	0	0	0	0	0	0	2676	2270	0	0	1696	0	0	804	0
173.117	172.11	3.29		-0.274	∞	0	TRUE	C9H16O3	Analyte List - Analytelist_PhA	[M+H]+	2000	0	[]	FALSE	Tetrahydrofurfuryl butyrate	-1.584	Analytelist_PhA	0	0	0	0	0	0	0	0	0	0	2574	0	0	0	0	5256	6488	6370	7658	2744	3034	1994	1630	2110	2130	1676	1580	0	0	0	0	0
225.075	224.068	3.32		-0.876	∞	0	TRUE	C11H12O5	Analyte List - Analytelist_PhA	[M+H]+	1000	0	[]	TRUE	Sinapic acid	-3.89	Analytelist_PhA	5102	6100	4280	0	0	3336	0	0	268	4006	4220	5066	0	3310	3236	0	0	0	0	0	0	0	0	0	0	0	0	0	664	0	0	638
319.211	318.204	3.32		-0.168	∞	0	TRUE	C16H30O6	Analyte List - Analytelist_PhA	[M+H]+	2000	0	[]	FALSE	Menthyl pyrrolidone carboxylate	-0.527	Analytelist_PhA	0	0	0	0	0	0	0	0	0	1244	1690	2962	2068	898	1340	0	0	0	0	0	0	0	0	0	0	0	0	0	0	0	0	0
284.091	283.084	3.31		-0.652	∞	0	TRUE	C16H13NO4	Analyte List - Analytelist_PhA	[M+H]+	1000	0	[]	FALSE	(E)-Avenanthramide D	-2.295	Analytelist_PhA	0	0	0	0	0	0	0	0	0	0	0	0	0	0	0	0	0	0	0	1266	0	3172	3126	0	1512	0	3132	2040	0	0	0	0
264.159	263.152	3.33		-0.225	5	0	TRUE	C15H21NO3	Analyte List - Analytelist_PhA	[M+H]+	2020	8812	[]	TRUE	N-(Heptan-4-yl)benzo[d][1,3]dioxole-5-carboxamide	-0.854	Analytelist_PhA	0	0	0	0	0	0	3128	3160	2160	0	2478	0	0	0	0	0	0	5032	0	2646	2958	57630	63884	111436	104166	52498	48452	215758	227586	193198	206912	188870
183.065	182.057	3.3		-0.492	7.4	0	TRUE	C9H10O4	Analyte List - Analytelist_PhA	[M+H]+	1020	0	[]	FALSE	METHYL VANILLATE	-2.689	Analytelist_PhA	0	0	0	0	0	0	0	0	0	0	0	0	0	0	0	0	0	0	0	0	0	0	0	0	0	0	8832	0	0	2966	2014	2180
217.143	216.136	3.3		-0.386	∞	0	TRUE	C11H20O4	Analyte List - Analytelist_PhA	[M+H]+	2000	0	[]	FALSE	Undecanedioic acid	-1.777	Analytelist_PhA	0	0	0	0	0	0	0	0	0	2938	2572	3704	3138	0	0	3398	2698	2448	3186	0	1372	0	0	0	926	0	0	0	0	0	0	0
147.08	146.073	3.31		-0.112	∞	0	TRUE	C10H10O	Analyte List - Analytelist_PhA	[M+H]+	2000	0	[]	FALSE	2,3-Dimethylbenzofuran	-0.763	Analytelist_PhA	0	816	0	0	0	0	0	0	0	2190	0	0	0	1808	1858	1824	0	0	0	0	0	0	0	0	0	0	0	0	0	0	0	0
160.133	159.126	3.32		-0.408	∞	0	TRUE	C8H17NO2	Analyte List - Analytelist_PhA	[M+H]+	1000	0	[]	FALSE	DL-2-Aminooctanoic acid	-2.548	Analytelist_PhA	0	0	0	0	0	0	0	0	0	0	0	0	0	0	0	1784	1994	0	0	0	1012	0	966	804	0	604	0	0	0	0	0	0
175.148	192.151	3.32		-0.265	26.5	0	TRUE	C13H20O	Analyte List - Analytelist_PhA	[M-H2O+H]+, [M+H]+	2020	0	[]	TRUE	Pseudoionone	-1.515	Analytelist_PhA	0	0	0	0	0	0	0	0	0	8292	8330	6202	8076	3554	3132	17080	18138	9342	10132	7284	7934	3836	0	5048	4164	3634	3214	0	0	0	0	0
217.122	216.115	3.35		-0.432	∞	0	TRUE	C14H16O2	Analyte List - Analytelist_PhA	[M+H]+	2000	0	[]	FALSE	3-[4-Hydroxy-3-(3-methyl-2-butenyl)phenyl]-2-propenal	-1.989	Analytelist_PhA	0	0	0	0	0	0	0	0	0	0	0	0	0	0	0	0	0	0	0	0	0	0	506	0	0	0	0	3158	4616	0	3092	3918
316.155	315.148	3.34		-0.19	17.6	0	TRUE	C18H21NO4	Analyte List - Analytelist_PhA	[M+H]+	2020	0	[]	FALSE	N-Dihydroferuloyltyramine	-0.602	Analytelist_PhA	0	0	0	0	0	0	0	0	0	0	0	0	0	0	0	1742	0	0	0	0	0	1612	1406	3260	2680	0	1462	7086	6332	5396	6076	5586
234.149	233.142	3.35		-0.028	12.4	0	TRUE	C14H19NO2	Analyte List - Analytelist_PhA	[M+H]+	2020	3930	[]	TRUE	Thalictroidine	-0.118	Analytelist_PhA	0	0	0	0	0	0	1102	1656	1798	0	0	0	0	0	0	0	0	0	0	1718	0	3788	3436	7488	6714	4348	5110	43868	43826	34954	34404	34156
302.174	301.167	3.37		-0.972	∞	0	TRUE	C18H23NO3	Analyte List - Analytelist_PhA	[M+H]+	1000	0	[]	FALSE	(E,E)-Futoamide	-3.218	Analytelist_PhA	0	0	0	0	0	0	0	0	0	0	0	0	0	0	0	0	0	0	0	0	0	0	1794	2856	2658	0	0	3430	0	2436	2914	0
211.169	210.161	3.37		-0.733	16.4	0	TRUE	C13H22O2	Analyte List - Analytelist_PhA	[M+H]+	1020	0	[]	FALSE	Citral propylene glycol acetal	-3.47	Analytelist_PhA	0	0	0	0	0	0	0	0	0	1770	0	2240	0	1316	1578	5108	6570	6720	6236	4038	3910	0	0	0	0	0	0	0	0	0	0	0
113.06	112.052	3.36		-0.004	∞	0	TRUE	C6H8O2	Analyte List - Analytelist_PhA	[M+H]+	2000	0	[]	FALSE	SORBATE	-0.036	Analytelist_PhA	0	0	0	0	0	0	0	0	0	1710	0	0	0	0	0	2042	2200	0	2228	1176	1458	1256	0	0	0	0	0	0	0	0	0	0
312.087	311.08	3.37		0.363	∞	0	TRUE	C17H13NO5	Analyte List - Analytelist_PhA	[M+H]+	2000	0	[]	FALSE	Furoparadine	1.164	Analytelist_PhA	0	0	0	0	0	0	0	0	0	0	0	0	0	0	0	0	0	0	0	0	0	1108	0	1422	1700	0	988	1316	0	0	0	0
171.138	170.13	3.38		-0.19	∞	0	TRUE	C10H18O2	Analyte List - Analytelist_PhA	[M+H]+	2000	0	[]	FALSE	trans-Dec-2-enoic acid	-1.11	Analytelist_PhA	0	0	0	0	0	0	0	0	0	0	0	0	0	0	0	2026	1978	0	2014	1294	1436	974	0	2236	0	0	0	0	0	0	0	0
243.159	242.151	3.4		-0.5	∞	0	TRUE	C13H22O4	Analyte List - Analytelist_PhA	[M+H]+	1000	0	[]	TRUE	(3S,5R,6R,7E)-3,5,6-Trihydroxy-7-megastigmen-9-one	-2.058	Analytelist_PhA	0	510	0	0	0	0	0	0	0	0	0	0	0	2616	2718	7270	8396	7986	8308	4100	4670	0	0	5330	5516	0	2776	0	0	0	0	0
439.159	438.152	3.39		-0.69	∞	0	TRUE	C21H26O10	Analyte List - Analytelist_PhA	[M+H]+	2000	0	[]	FALSE	7-Hydroxy-5-(4-hydroxy-2-oxopentyl)-2-methylchromone 7-glucoside	-1.572	Analytelist_PhA	0	0	0	0	0	0	0	0	0	0	0	0	0	0	0	1956	1364	2882	2108	0	1504	0	1218	1802	1622	0	0	0	0	0	0	0
197.153	196.146	3.39		-0.485	7.5	0	TRUE	C12H20O2	Analyte List - Analytelist_PhA	[M+H]+	1020	0	[]	TRUE	(Z)-4-Hydroxy-6-dodecenoic acid lactone	-2.461	Analytelist_PhA	0	0	0	0	0	0	0	0	0	1400	1548	1708	1664	1048	898	5256	4264	7076	5548	2718	2016	0	1584	4002	3266	1562	1600	0	0	0	0	0
222.112	221.105	3.39		0.023	19.7	0	TRUE	C12H15NO3	Analyte List - Analytelist_PhA	[M+H]+	2020	0	[]	FALSE	Hydrocotarnine	0.106	Analytelist_PhA	0	0	0	0	0	0	0	0	0	0	0	0	0	0	0	3930	0	0	0	3226	0	0	0	0	0	0	0	0	0	0	0	2196
145.049	144.042	3.4		-0.176	∞	0	TRUE	C6H8O4	Analyte List - Analytelist_PhA	[M+H]+	2000	0	[]	TRUE	3-Hexenedioic acid	-1.212	Analytelist_PhA	0	0	0	0	0	0	0	0	0	3138	3426	3206	3776	3242	0	0	0	3966	0	0	0	0	2722	3586	3978	3482	3386	0	0	2060	0	0
95.086	94.0787	3.41		0.427	1.4	0	TRUE	C7H10	Analyte List - Analytelist_PhA	[M+H]+	1020	0	[]	FALSE	2-Methyl-1,3-cyclohexadiene	4.486	Analytelist_PhA	1124	0	0	0	0	0	0	0	0	4358	4338	0	0	4402	3738	3876	4032	4098	0	2668	2444	0	2526	0	3520	0	0	0	0	0	0	0
211.096	210.088	3.41		-0.698	8.9	0	TRUE	C11H14O4	Analyte List - Analytelist_PhA	[M+H]+	1020	0	[]	TRUE	3-Methyl-1-(2,4,6-trihydroxyphenyl)-1-butanone	-3.306	Analytelist_PhA	0	0	0	0	1806	0	0	0	0	8352	9128	10634	11944	5366	5754	6762	5138	0	7032	3576	3934	2952	3516	5724	5886	0	3532	0	0	1538	0	0
351.133	350.126	3.42		-0.796	∞	0	TRUE	C20H18N2O4	Analyte List - Analytelist_PhA	[M+H]+	1000	0	[]	FALSE	Moschamindole	-2.267	Analytelist_PhA	0	0	0	0	0	0	0	0	0	0	0	0	0	0	0	0	0	0	0	0	0	0	0	4166	3712	0	0	3234	0	0	0	2324
239.091	238.083	3.42		-0.733	∞	0	TRUE	C12H14O5	Analyte List - Analytelist_PhA	[M+H]+	1000	954	[]	FALSE	3,4,5-Trimethoxycinnamic acid	-3.064	Analytelist_PhA	2662	3758	1828	1924	2058	2214	0	0	0	6222	5688	5222	6182	4996	5684	3952	2682	3408	3338	2704	2572	938	954	1606	1610	1660	1144	578	992	0	0	888
203.127	202.12	3.43		-0.48	∞	0	TRUE	C10H18O4	Analyte List - Analytelist_PhA	[M+H]+	1000	0	[]	FALSE	Sebacic acid	-2.361	Analytelist_PhA	0	0	0	0	0	554	0	0	0	4912	6562	0	7186	5244	0	2374	2482	0	2570	1872	0	876	0	0	0	0	0	0	0	0	0	0
521.202	520.195	3.43		0.044	∞	0	TRUE	C26H32O11	Analyte List - Analytelist_PhA	[M+H]+	2000	0	[]	FALSE	(7'S,8'S)-4,7'-Epoxy-3,8'-bilign-7-ene-3',5-dimethoxy-4',9,9'-triol 4'-glucoside	0.084	Analytelist_PhA	0	0	0	0	0	0	0	0	0	0	0	0	0	0	0	3924	4154	3846	4260	0	0	0	0	3126	2874	0	1432	0	0	0	0	0
123.081	122.073	3.43		0.063	∞	0	TRUE	C8H10O	Analyte List - Analytelist_PhA	[M+H]+	2000	0	[]	FALSE	(S)-1-PHENYLETHANOL	0.514	Analytelist_PhA	0	0	0	0	0	0	0	0	0	0	0	0	0	6068	5200	9060	8106	8656	8698	6586	6826	0	3342	0	5392	0	0	0	0	0	0	0
209.117	208.109	3.44		-0.491	8.3	0	TRUE	C12H16O3	Analyte List - Analytelist_PhA	[M+H]+	1020	7714	[]	TRUE	Elemicin	-2.348	Analytelist_PhA	49902	51522	35198	35220	28976	30142	0	0	0	363804	368248	437750	452698	285384	276664	38196	34068	38500	42642	23820	26430	7714	6192	11080	10988	6444	8254	0	0	0	0	0
177.091	176.083	3.44		-0.491	∞	0	TRUE	C11H12O2	Analyte List - Analytelist_PhA	[M+H]+	1000	0	[]	FALSE	Ethyl cinnamate	-2.771	Analytelist_PhA	1402	1434	1064	1062	1178	998	0	0	0	0	0	2038	0	0	0	0	0	0	0	0	0	0	0	0	0	0	0	0	0	0	0	0
241.106	240.099	3.44		-1.128	11.4	0	TRUE	C12H16O5	Analyte List - Analytelist_PhA	[M+H]+	1020	0	[]	TRUE	Ethyl 3,4,5-trimethoxybenzoate	-4.678	Analytelist_PhA	10596	8278	6696	6210	4928	5488	0	0	0	5232	4888	6664	6142	4748	4466	0	0	0	0	0	0	0	0	0	0	0	0	0	0	0	0	0
166.053	165.046	3.44		0.141	∞	0	TRUE	C5H11NO3S	Analyte List - Analytelist_PhA	[M+H]+	2000	0	[]	TRUE	Ethiin	0.85	Analytelist_PhA	862	994	0	0	0	0	0	0	0	0	0	3750	4624	3230	0	0	0	0	0	0	0	0	0	0	830	0	0	0	0	0	0	0
245.097	244.089	3.43		1.115	∞	0	TRUE	C10H16N2O3S	Analyte List - Analytelist_PhA	[M+H]+	1000	0	[]	FALSE	BIOTIN	4.548	Analytelist_PhA	0	0	0	0	0	0	0	0	0	0	0	0	0	0	0	0	0	0	1988	1564	0	1934	1978	3226	3312	0	1914	0	0	0	0	0
141.091	140.084	3.47		-0.126	∞	0	TRUE	C8H12O2	Analyte List - Analytelist_PhA	[M+H]+	2000	0	[]	FALSE	2,4-Hexadienyl acetate	-0.891	Analytelist_PhA	0	0	0	0	0	1518	0	0	0	7876	0	9590	9138	5438	4852	3662	4022	4488	4926	0	2380	0	0	0	0	0	0	0	0	0	0	0
274.143	273.136	3.43		-0.507	∞	0	TRUE	C16H19NO3	Analyte List - Analytelist_PhA	[M+H]+	2000	0	[]	FALSE	(2E)-Piperamide-C5:1	-1.849	Analytelist_PhA	0	0	0	0	0	0	0	0	162	0	0	0	0	0	0	0	0	0	0	0	0	1574	0	4690	3732	1456	0	2036	1838	1046	0	1470
339.107	338.1	3.43		-0.299	21.6	0	TRUE	C16H18O8	Analyte List - Analytelist_PhA	[M+H]+	2020	0	[]	FALSE	alpha-Hydrojuglone 4-O-b-D-glucoside	-0.882	Analytelist_PhA	0	0	0	0	0	0	0	0	0	0	2624	2242	2318	0	2152	9804	9270	9470	10672	5134	6464	3886	4250	8528	8838	4262	4678	0	0	0	0	0
409.184	408.177	3.46		-1.496	∞	0	TRUE	C21H28O8	Analyte List - Analytelist_PhA	[M+H]+	1000	0	[]	FALSE	3-O-Methylniveusin A	-3.655	Analytelist_PhA	0	0	0	0	0	0	0	0	0	0	1974	7432	7334	0	1806	0	0	0	0	0	0	0	0	0	0	0	1046	0	0	0	0	0
148.076	147.068	3.44		-0.184	∞	0	TRUE	C9H9NO	Analyte List - Analytelist_PhA	[M+H]+	2000	0	[]	FALSE	3-METHYL-2-OXINDOLE	-1.239	Analytelist_PhA	2194	2116	1538	1672	0	0	0	0	0	3258	4068	4174	5204	3128	3678	0	0	0	0	0	0	0	0	0	0	0	0	0	0	0	0	0
353.151	352.144	3.46		1.676	∞	0	TRUE	C20H20N2O4	Analyte List - Analytelist_PhA	[M+H]+	1000	0	[]	TRUE	Moschamine	4.745	Analytelist_PhA	0	0	0	0	0	0	0	0	0	0	0	0	0	0	0	0	0	0	0	0	0	3668	5682	0	2150	4178	2426	20626	21200	19406	19710	17662
199.06	198.052	3.44		-0.534	∞	0	TRUE	C9H10O5	Analyte List - Analytelist_PhA	[M+H]+	1000	0	[]	TRUE	Syringic acid	-2.684	Analytelist_PhA	0	0	0	0	0	0	0	0	0	0	0	0	0	0	0	0	0	0	0	0	0	1580	1776	0	0	2152	1612	0	0	0	0	0
239.127	238.12	3.44		-0.749	∞	0	TRUE	C13H18O4	Analyte List - Analytelist_PhA	[M+H]+	1000	0	[]	TRUE	2,2,4,4,-Tetramethyl-6-(1-oxopropyl)-1,3,5-cyclohexanetrione	-3.133	Analytelist_PhA	0	0	0	0	0	0	0	0	0	5780	0	8164	0	0	4362	9332	7902	9670	9280	5258	4886	3340	0	0	0	0	2540	0	0	0	0	0
211.132	210.125	3.44		-0.235	23.3	0	TRUE	C12H18O3	Analyte List - Analytelist_PhA	[M+H]+	2020	0	[]	TRUE	Jasmonic acid	-1.114	Analytelist_PhA	0	0	0	0	0	0	0	0	0	67948	0	0	0	47772	45586	20128	19580	0	0	0	12764	0	0	0	0	0	0	0	0	0	0	0
165.091	164.083	3.44		-0.484	∞	0	TRUE	C10H12O2	Analyte List - Analytelist_PhA	[M+H]+	1000	0	[]	TRUE	Benzenebutanoic acid	-2.933	Analytelist_PhA	0	2000	0	0	0	1482	0	0	0	8702	0	0	0	6750	6380	8186	8922	8002	8520	0	5008	0	0	0	0	4192	0	0	0	0	0	0
195.101	194.094	3.44		-0.719	∞	0	TRUE	C11H14O3	Analyte List - Analytelist_PhA	[M+H]+	1000	0	[]	FALSE	Butylparaben	-3.686	Analytelist_PhA	2526	3370	1458	2006	1510	1664	0	0	0	0	0	0	0	3242	0	0	0	0	4894	4022	3526	0	0	0	3850	0	0	0	0	0	0	0
299.147	298.14	3.44		-1.457	∞	0	TRUE	C15H22O6	Analyte List - Analytelist_PhA	[M+H]+	1000	0	[]	TRUE	Toxin T2 tetrol	-4.871	Analytelist_PhA	1068	1406	748	500	544	0	0	0	0	6076	6122	7544	7226	4600	5458	3478	0	3940	3398	0	2416	0	0	0	0	0	0	0	0	0	0	0
345.135	344.127	3.44		1.368	∞	0	TRUE	C19H20O6	Analyte List - Analytelist_PhA	[M+H]+	1000	0	[]	FALSE	Dehydrocyanaropicrin	3.963	Analytelist_PhA	0	0	0	0	0	0	0	0	0	2336	0	0	0	0	0	3850	3868	4046	4674	0	2868	0	0	0	0	0	0	0	0	0	0	0
142.123	141.116	3.44		0.259	∞	0	TRUE	C8H15NO	Analyte List - Analytelist_PhA	[M+H]+	2000	0	[]	FALSE	Conhydrinone	1.824	Analytelist_PhA	440	0	0	0	0	0	0	0	0	1262	1718	1728	2664	1344	1078	556	0	0	0	0	0	0	516	0	0	0	534	0	0	0	0	0
191.106	190.099	3.46		-0.775	7.7	0	TRUE	C12H14O2	Analyte List - Analytelist_PhA	[M+H]+	1020	0	[]	TRUE	Prenyl benzoate	-4.053	Analytelist_PhA	5378	5084	4050	3858	4032	3708	0	0	0	52958	49334	61754	60414	38850	37410	6590	6278	8258	7954	4308	5582	0	0	3226	0	0	0	0	0	0	0	0
163.111	162.104	3.47		-0.32	7.4	0	TRUE	C11H14O	Analyte List - Analytelist_PhA	[M+H]+	2020	0	[]	TRUE	2-Methyl-4-phenylbutyraldehyde	-1.959	Analytelist_PhA	1638	1288	0	0	0	0	0	0	0	11420	10814	11326	11576	8948	8332	6538	7292	0	7310	5478	5342	0	0	0	0	0	0	0	0	0	0	0
254.117	253.11	3.47		-0.471	11.9	0	TRUE	C16H15NO2	Analyte List - Analytelist_PhA	[M+H]+	2020	9276	[]	TRUE	Ethyl 3-methyl-9H-carbazole-9-carboxylate	-1.855	Analytelist_PhA	0	0	0	0	0	0	3592	0	0	5870	4636	16176	16580	4046	3478	42144	43676	45274	34898	13318	13616	11256	15396	20902	19550	12152	11074	32690	28114	25282	27092	25834
309.134	308.126	3.47		0.424	∞	0	TRUE	C16H20O6	Analyte List - Analytelist_PhA	[M+H]+	2000	0	[]	FALSE	8-Acetylegelolide	1.373	Analytelist_PhA	0	0	0	0	0	0	0	0	0	0	0	0	0	0	0	1856	1872	0	2554	1206	0	0	0	0	0	0	0	0	0	0	0	0
322.129	321.122	3.48		0.79	∞	0	TRUE	C16H19NO6	Analyte List - Analytelist_PhA	[M+H]+	1000	0	[]	FALSE	Niazirinin	2.453	Analytelist_PhA	0	0	0	0	0	0	0	0	0	0	2216	0	0	1312	1678	0	1910	0	1776	1436	1656	0	0	0	0	0	0	0	0	0	0	0
165.127	164.12	3.48		-0.306	6.5	0	TRUE	C11H16O	Analyte List - Analytelist_PhA	[M+H]+	2020	316	[]	TRUE	(Z)-3-Methyl-2-(2-pentenyl)-2-cyclopenten-1-one	-1.852	Analytelist_PhA	540	0	442	316	0	0	0	0	0	8706	10274	9484	8812	9522	8264	19996	19668	20052	16768	16760	16212	0	4710	8946	9280	3736	3492	0	0	0	0	0
335.205	334.198	3.48		-1.541	∞	0	TRUE	C16H30O7	Analyte List - Analytelist_PhA	[M+H]+	1000	0	[]	FALSE	2,6-Dimethyl-7-octene-1,6-diol 8-O-glucoside	-4.597	Analytelist_PhA	0	0	0	0	0	0	0	0	0	1282	1384	0	0	1374	774	0	0	0	0	0	0	0	0	948	0	0	0	2220	1822	0	1816	1334
357.14	356.133	3.49		0.689	∞	0	TRUE	C13H24O11	Analyte List - Analytelist_PhA	[M+H]+	2000	0	[]	FALSE	4-O-Methylgalactinol	1.929	Analytelist_PhA	0	0	0	0	0	0	0	0	0	4634	3824	0	0	2336	0	0	4208	1988	0	0	0	0	0	0	0	0	0	0	732	0	0	0
128.107	127.1	3.49		0.213	∞	0	TRUE	C7H13NO	Analyte List - Analytelist_PhA	[M+H]+	2000	0	[]	FALSE	1-(1-Pyrrolidinyl)-2-propanone	1.661	Analytelist_PhA	0	0	0	0	0	0	0	0	0	0	0	0	0	0	0	0	0	0	0	894	1074	910	0	0	0	0	0	0	0	0	0	0
252.086	251.079	3.52		-0.321	11.5	0	TRUE	C12H13NO5	Analyte List - Analytelist_PhA	[M+H]+, [M+K]+, [M+Na]+	2020	0	[]	TRUE	N-Carboxyacetyl-D-phenylalanine	-1.272	Analytelist_PhA	270048	256352	163376	162656	149594	137846	0	0	0	46336	48424	57808	59498	35280	38352	0	0	2904	0	1906	1980	0	0	0	0	0	0	0	0	0	0	0
193.049	192.042	3.5		-0.489	∞	0	TRUE	C10H8O4	Analyte List - Analytelist_PhA	[M+H]+	1000	0	[]	FALSE	Scopoletin	-2.535	Analytelist_PhA	0	0	0	0	0	0	0	0	0	0	0	0	0	0	0	0	0	0	0	1172	0	0	2356	0	4006	0	0	0	0	0	0	0
156.138	155.131	3.53		-0.107	∞	0	TRUE	C9H17NO	Analyte List - Analytelist_PhA	[M+H]+	2000	0	[]	FALSE	3-(1-Pyrrolidinyl)-2-pentanone	-0.683	Analytelist_PhA	0	0	0	0	0	0	0	0	0	0	0	0	0	0	0	1122	0	1128	1366	0	750	1746	2768	3878	3496	1906	0	442	670	0	418	0
206.081	205.074	3.52		-0.368	7.6	0	TRUE	C11H11NO3	Analyte List - Analytelist_PhA	[M+H]+	2020	0	[]	TRUE	Indolelactic acid	-1.783	Analytelist_PhA	160290	150272	103098	101248	94946	83224	0	0	0	34952	34372	40716	39798	21876	26458	2528	2294	2936	0	0	1948	0	0	0	0	0	0	0	0	0	0	0
161.059	160.052	3.5		-0.387	7.3	0	TRUE	C10H8O2	Analyte List - Analytelist_PhA	[M+H]+	1020	0	[]	FALSE	6-Methylcoumarin	-2.402	Analytelist_PhA	0	0	0	0	0	0	0	0	0	0	4892	0	0	3822	4028	7704	9268	8790	8744	4872	0	0	0	0	0	0	3126	2006	0	0	0	0
269.136	268.129	3.52		-0.92	20.1	0	TRUE	C14H20O5	Analyte List - Analytelist_PhA	[M+H]+	1020	560	[]	TRUE	Kamahine C	-3.417	Analytelist_PhA	1798	1826	1338	980	980	1000	0	0	0	7098	7798	11030	10174	6648	6834	5570	5506	5602	6246	3436	3404	2166	3102	3264	3246	2410	0	3864	0	4082	0	4408
207.137	206.13	3.52		-0.476	8.6	0	TRUE	C13H18O2	Analyte List - Analytelist_PhA	[M+H]+, [M-H2O+H]+	1020	2830	[]	TRUE	(E)-6-Methyl-6-(5-methyl-2-furanyl)-3-hepten-2-one	-2.3	Analytelist_PhA	0	0	1992	0	0	0	0	0	0	65292	68904	0	0	49600	53318	134834	129092	124390	117424	106650	108024	21458	28664	42926	48104	22134	22560	3946	3736	3006	2728	2830
328.155	327.148	3.51		0.982	∞	0	TRUE	C19H21NO4	Analyte List - Analytelist_PhA	[M+H]+	1000	0	[]	FALSE	Norcorydine	2.993	Analytelist_PhA	0	0	0	0	0	0	0	0	0	0	0	0	0	0	0	1686	0	0	0	0	0	1704	1742	3530	3568	1752	0	1078	1124	0	0	0
123.117	122.11	3.54		0.152	4.3	0	TRUE	C9H14	Analyte List - Analytelist_PhA	[M+H]+	2020	0	[]	FALSE	Santene	1.235	Analytelist_PhA	0	0	0	534	0	0	0	0	0	0	0	0	0	0	0	0	4384	4318	0	3574	3386	0	2664	4400	4998	3110	0	0	0	0	0	0
328.118	327.111	3.52		0.435	∞	0	TRUE	C18H17NO5	Analyte List - Analytelist_PhA	[M+H]+	2000	0	[]	FALSE	N-(4-Hydroxycinnamoyl)tyrosine	1.326	Analytelist_PhA	0	0	0	0	0	0	0	0	0	0	0	0	0	1302	0	0	0	1886	2274	0	0	0	2118	2914	0	0	1886	0	0	1304	0	1106
337.139	336.131	3.56		-0.652	∞	0	TRUE	C16H20N2O6	Analyte List - Analytelist_PhA	[M+H]+	2000	0	[]	FALSE	Semilepidinoside A	-1.934	Analytelist_PhA	0	0	0	0	0	0	0	0	0	0	0	0	0	0	0	1592	0	0	0	0	0	3008	1914	2988	2956	0	1964	0	0	0	0	0
247.153	246.146	3.54		-1.163	∞	0	TRUE	C12H22O5	Analyte List - Analytelist_PhA	[M+H]+	1000	0	[]	FALSE	3-Hydroxydodecanedioic acid	-4.707	Analytelist_PhA	0	0	0	0	0	0	0	0	0	3746	4176	0	4690	3084	3382	0	0	1790	0	0	0	0	0	0	0	0	0	0	0	0	0	0
343.103	342.095	3.54		0.431	30.1	0	TRUE	C15H18O9	Analyte List - Analytelist_PhA	[M+H]+	2010	0	[]	FALSE	Glucocaffeic acid	1.255	Analytelist_PhA	0	0	0	0	0	0	0	0	0	0	0	0	0	0	0	0	5968	0	0	0	0	4330	4122	0	5326	0	0	0	0	0	0	0
179.143	178.135	3.54		-0.449	11.1	0	TRUE	C12H18O	Analyte List - Analytelist_PhA	[M+H]+	1020	0	[]	FALSE	2,5-Diisopropylphenol	-2.504	Analytelist_PhA	0	0	0	0	0	0	0	0	0	0	1054	0	0	1246	836	2532	2638	2628	3636	2074	1890	1498	2010	0	2438	0	0	0	0	0	0	0
405.211	404.203	3.59		-1.293	∞	0	TRUE	C19H32O9	Analyte List - Analytelist_PhA	[M+H]+	1000	0	[]	FALSE	Pisumionoside	-3.191	Analytelist_PhA	0	0	0	0	0	0	0	0	0	0	0	0	0	0	0	0	1300	1228	1082	0	646	0	0	1298	0	0	0	0	0	0	0	0
300.123	299.115	3.56		-0.306	39.8	0	TRUE	C17H17NO4	Analyte List - Analytelist_PhA	[M+H]+	2010	0	[]	TRUE	N-trans-p-Coumaroyloctopamine	-1.019	Analytelist_PhA	0	0	0	0	0	0	344	0	0	0	0	0	0	0	0	2656	0	0	0	0	0	0	6730	8502	7562	11430	13562	4150	5920	0	4776	4662
232.154	231.147	3.57		0.017	∞	0	TRUE	C11H21NO4	Analyte List - Analytelist_PhA	[M+H]+	2000	0	[]	FALSE	Isobutyryl-L-carnitine	0.075	Analytelist_PhA	0	0	0	0	0	0	0	0	0	5674	4670	0	0	4966	4542	1634	0	0	0	0	0	684	0	0	0	0	0	0	0	0	0	0
234.076	233.068	3.56		-0.379	5.2	0	TRUE	C12H11NO4	Analyte List - Analytelist_PhA	[M+H]+	2020	0	[]	TRUE	Casimiroin	-1.618	Analytelist_PhA	41966	36940	29518	23946	23568	22854	0	0	0	8172	9134	10632	9022	7924	7886	0	1140	0	0	766	0	0	0	0	0	0	528	0	0	0	0	0
169.086	168.078	3.55		-0.579	46.8	0	TRUE	C9H12O3	Analyte List - Analytelist_PhA	[M+H]+	1010	0	[]	FALSE	Ethyl 2-furanpropionate	-3.425	Analytelist_PhA	0	0	0	0	0	0	0	0	0	0	0	0	0	0	3818	2482	0	2982	2954	0	0	0	0	2484	2284	0	0	0	0	0	0	0
191.143	190.135	3.55		-0.464	6.8	0	TRUE	C13H18O	Analyte List - Analytelist_PhA	[M+H]+	1020	0	[]	TRUE	2-(3-Phenylpropyl)tetrahydrofuran	-2.425	Analytelist_PhA	0	0	0	0	0	0	0	0	0	11636	0	0	0	0	9800	35978	34838	31632	31034	24676	24566	11480	13264	23524	26452	0	0	4024	3628	0	0	3498
309.097	308.09	3.55		0.088	∞	0	TRUE	C15H16O7	Analyte List - Analytelist_PhA	[M+H]+	2000	0	[]	FALSE	4R,5R,6S-Trihydroxy-2-hydroxymethyl-2-cyclohexen-1-one 6-(2-hydroxy-6-methylbenzoate)	0.286	Analytelist_PhA	0	0	0	0	0	0	0	0	0	3110	2542	2642	2672	2130	0	8488	9384	8970	8806	5310	5430	4186	3926	7352	8300	4746	3174	2056	0	0	0	0
295.19	294.182	3.57		-0.869	17.7	0	TRUE	C17H26O4	Analyte List - Analytelist_PhA	[M+H]+	1020	0	[]	TRUE	Nordihydrocapsiate	-2.945	Analytelist_PhA	0	0	0	0	0	0	0	0	0	0	0	0	1252	0	0	3016	2760	3596	2960	2146	2018	0	0	0	0	0	0	0	0	0	0	0
197.117	196.11	3.56		-0.217	17.5	0	TRUE	C11H16O3	Analyte List - Analytelist_PhA	[M+H]+	2020	0	[]	TRUE	2,6-Dimethoxy-4-propylphenol	-1.103	Analytelist_PhA	0	0	0	0	0	0	0	0	0	9688	0	0	0	0	0	0	0	0	0	0	29922	0	21316	37244	41062	25266	0	4228	0	0	0	0
195.137	194.13	3.57		-0.658	33.7	0	TRUE	C12H18O2	Analyte List - Analytelist_PhA	[M+H]+	1010	0	[]	FALSE	Hexylresorcinol	-3.369	Analytelist_PhA	0	738	0	0	0	0	0	0	0	5082	4034	0	4332	3718	4146	5028	5272	0	5738	3680	5044	0	0	0	0	0	0	0	0	0	0	0
257.174	256.167	3.56		-0.338	∞	0	TRUE	C14H24O4	Analyte List - Analytelist_PhA	[M+H]+	2000	0	[]	FALSE	Monomenthyl succinate	-1.313	Analytelist_PhA	0	0	0	0	0	0	0	0	0	0	0	3328	0	1860	1802	7486	7552	9700	8722	0	4054	4538	4694	9996	10094	4042	3828	0	0	0	0	0
123.044	122.036	3.56		-0.292	∞	0	TRUE	C7H6O2	Analyte List - Analytelist_PhA	[M+H]+	1000	0	[]	FALSE	3-HYDROXYBENZALDEHYDE	-2.374	Analytelist_PhA	0	0	0	0	0	0	0	0	0	0	0	0	0	0	0	1910	0	2456	1800	0	1678	0	0	1924	2432	1518	1462	0	0	938	0	0
399.163	398.156	3.56		-1.987	∞	0	TRUE	C19H26O9	Analyte List - Analytelist_PhA	[M+H]+	1000	0	[]	FALSE	Methyl 3,4-dihydroxy-5-prenylbenzoate 3-glucoside	-4.978	Analytelist_PhA	0	0	0	0	0	0	0	0	0	0	0	0	0	0	0	0	0	0	0	0	0	1208	1964	3374	0	2008	1992	0	0	0	0	0
242.175	241.167	3.58		-0.531	∞	0	TRUE	C13H23NO3	Analyte List - Analytelist_PhA	[M+H]+	1000	0	[]	FALSE	Dioscoretine	-2.192	Analytelist_PhA	0	0	0	0	0	0	0	0	0	0	0	0	0	0	0	0	0	0	0	0	0	0	0	0	0	0	0	0	0	0	0	0
297.132	296.125	3.56		-1.357	∞	0	TRUE	C15H20O6	Analyte List - Analytelist_PhA	[M+H]+	1000	0	[]	FALSE	Deoxynivalenol	-4.565	Analytelist_PhA	968	938	806	738	958	0	0	0	0	2728	2886	3424	0	0	0	0	1596	1930	0	0	1544	0	0	0	0	1434	0	0	0	0	0	0
224.128	223.121	3.57		-0.278	9.4	0	TRUE	C12H17NO3	Analyte List - Analytelist_PhA	[M+H]+	2020	0	[]	TRUE	2-octynoyl-HSL	-1.242	Analytelist_PhA	0	0	0	0	0	0	0	0	0	0	0	0	0	0	0	6994	6876	8318	9528	0	6122	7536	6698	6988	6488	0	5400	0	0	4160	4810	0
183.065	182.057	3.57		-0.498	8.6	0	TRUE	C9H10O4	Analyte List - Analytelist_PhA	[M+H]+	1020	0	[]	FALSE	METHYL VANILLATE	-2.72	Analytelist_PhA	0	0	0	0	0	0	0	0	0	6898	0	0	0	0	0	15482	15700	16954	15188	10432	9822	9458	10306	14430	16446	10752	0	3394	3608	0	0	0
193.122	192.115	3.57		0.11	∞	0	TRUE	C12H16O2	Analyte List - Analytelist_PhA	[M+H]+	2000	0	[]	TRUE	3-Methylbutyl benzoate	0.569	Analytelist_PhA	0	1960	1458	1422	1342	1372	0	0	0	18140	17896	21816	23374	0	13680	0	0	9010	9964	5678	6278	0	0	0	0	0	0	0	0	0	0	0
175.075	174.068	3.57		-0.304	∞	0	TRUE	C11H10O2	Analyte List - Analytelist_PhA	[M+H]+	2000	0	[]	FALSE	4-Methoxy-1-naphthol	-1.734	Analytelist_PhA	0	0	0	0	0	0	0	0	0	1744	0	1440	1560	1302	1130	0	2360	0	2676	0	0	0	0	0	0	0	0	0	0	0	0	0
341.139	340.131	3.57		0.359	∞	0	TRUE	C20H20O5	Analyte List - Analytelist_PhA	[M+H]+	2000	0	[]	FALSE	Glyceollidin I	1.052	Analytelist_PhA	0	0	0	0	0	0	0	0	0	4110	3232	3084	4494	3022	2664	0	0	8492	7164	0	0	0	0	0	0	0	0	0	0	0	0	0
278.138	277.131	3.57		-0.246	40.2	0	TRUE	C15H19NO4	Analyte List - Analytelist_PhA	[M+H]+	2010	0	[]	TRUE	3'-Deaminofusarochromanone	-0.883	Analytelist_PhA	0	0	0	0	0	0	0	0	226	0	0	8442	8290	0	2100	7998	8266	10354	9238	0	3070	0	3688	9332	9100	0	0	818	0	0	0	882
135.117	134.109	3.57		-0.166	4.2	0	TRUE	C10H14	Analyte List - Analytelist_PhA	[M+H]+	2020	0	[]	FALSE	1-Methyl-2-propylbenzene	-1.229	Analytelist_PhA	506	0	0	0	0	374	0	0	0	2844	0	2770	2912	0	2442	0	0	0	0	0	3210	0	0	5124	3260	0	0	0	0	0	0	0
185.117	184.109	3.57		-0.687	7.8	0	TRUE	C10H16O3	Analyte List - Analytelist_PhA	[M+H]+	1020	0	[]	TRUE	(1'R)-Nepetalic acid	-3.713	Analytelist_PhA	0	2612	2208	2248	0	0	0	0	0	17400	16776	19890	21500	14730	14930	6180	6768	6156	0	3998	4554	0	0	4278	0	2362	2436	0	0	0	0	0
161.117	160.11	3.6		-0.366	∞	0	TRUE	C8H16O3	Analyte List - Analytelist_PhA	[M+H]+	1000	0	[]	FALSE	7-Hydroxyoctanoic acid	-2.274	Analytelist_PhA	0	0	0	0	0	0	0	0	0	1456	0	1810	0	0	0	0	1986	0	1298	1258	674	0	0	0	0	0	0	0	0	0	0	0
347.15	346.142	3.58		-0.679	∞	0	TRUE	C19H22O6	Analyte List - Analytelist_PhA	[M+H]+	2000	0	[]	FALSE	Junosmarin	-1.957	Analytelist_PhA	0	0	0	0	0	0	0	0	0	2912	3050	0	3568	0	2664	4176	2846	4238	3756	1974	3194	0	0	0	0	0	0	0	0	0	0	0
317.14	316.132	3.58		1.31	∞	0	TRUE	C18H20O5	Analyte List - Analytelist_PhA	[M+H]+	1000	0	[]	FALSE	Verimol B	4.131	Analytelist_PhA	0	0	0	0	0	0	0	0	0	0	0	0	1802	0	0	3926	3546	3778	3952	0	0	0	0	5772	0	3796	3682	0	0	0	0	0
374.195	373.188	3.59		-1.06	∞	0	TRUE	C21H27NO5	Analyte List - Analytelist_PhA	[M+H]+	1000	0	[]	FALSE	N-Jasmonoyltyrosine	-2.832	Analytelist_PhA	0	0	0	0	0	0	0	0	0	0	0	0	0	0	0	0	0	1304	1318	0	0	0	0	1736	2170	0	1046	0	0	0	0	0
296.092	295.084	3.59		-0.105	33.7	0	TRUE	C17H13NO4	Analyte List - Analytelist_PhA	[M+H]+	2010	0	[]	TRUE	Piperolactam D	-0.355	Analytelist_PhA	0	0	0	0	1718	0	0	0	0	0	0	0	0	0	3596	3206	3188	0	4836	2956	0	25190	37158	8110	8748	27986	23686	27524	27438	22354	25674	22560
375.144	374.137	3.61		0.598	∞	0	TRUE	C20H22O7	Analyte List - Analytelist_PhA	[M+H]+	2000	0	[]	FALSE	3',4',5,7,8-Pentamethoxyflavanone	1.594	Analytelist_PhA	0	0	0	0	0	0	0	0	0	0	0	0	0	0	0	3544	3342	4012	3428	2036	2114	0	0	0	0	0	2664	0	0	0	0	0
173.132	172.125	3.59		-0.463	7	0	TRUE	C13H16	Analyte List - Analytelist_PhA	[M+H]+	1020	0	[]	FALSE	1,2-Dihydro-1,1,6-trimethylnaphthalene	-2.672	Analytelist_PhA	0	0	0	0	0	0	0	0	0	0	0	3768	0	3828	3714	15850	13564	15962	12520	12358	11934	5430	5880	11140	9656	5402	5964	0	0	0	0	0
290.175	289.168	3.6		-0.012	∞	0	TRUE	C17H23NO3	Analyte List - Analytelist_PhA	[M+H]+	2000	0	[]	FALSE	Dihydroferuperine	-0.043	Analytelist_PhA	0	0	0	0	0	0	0	0	0	0	0	0	0	0	0	0	0	0	0	0	0	0	0	0	0	0	0	2190	2436	1328	1878	1624
222.112	221.105	3.65		-0.421	16.7	0	TRUE	C12H15NO3	Analyte List - Analytelist_PhA	[M+H]+	2020	0	[]	TRUE	Hydrocotarnine	-1.895	Analytelist_PhA	0	0	0	0	2254	2158	1806	0	0	0	0	0	0	0	0	0	4688	4574	4286	3652	4036	5036	6314	12928	12014	5516	4662	2472	0	0	2018	0
211.132	210.125	3.7		-0.435	9.2	0	TRUE	C12H18O3	Analyte List - Analytelist_PhA	[M+H]+	1020	0	[]	TRUE	Jasmonic acid	-2.058	Analytelist_PhA	6280	6550	2942	4312	2722	3704	0	0	0	83316	86306	103584	99730	56086	52116	0	0	22512	24012	12468	0	0	0	0	13128	0	7398	0	0	0	0	0
353.087	352.079	3.7		-0.863	40.3	0	TRUE	C9H16N6O7S	Analyte List - Analytelist_PhA	[M+H]+	1010	0	[]	TRUE	Decarbamoylgonyautoxin III	-2.444	Analytelist_PhA	0	0	970	0	0	0	0	0	0	25938	20530	23658	23462	20406	24998	20532	18600	17024	21378	15554	13794	3278	1920	3328	3336	3116	3428	0	0	0	0	0
166.086	165.079	3.7		-0.017	∞	0	TRUE	C9H11NO2	Analyte List - Analytelist_PhA	[M+H]+	2000	0	[]	TRUE	L-PHENYLALANINE	-0.104	Analytelist_PhA	6054	6720	0	5978	0	3274	0	0	0	28464	29394	38884	38390	25012	21606	2920	3272	3150	4366	2368	2778	0	0	2180	0	0	0	1848	1672	0	1526	0
162.091	161.084	3.7		-0.068	∞	0	TRUE	C10H11NO	Analyte List - Analytelist_PhA	[M+H]+	2000	0	[]	TRUE	INDOLE-3-ETHANOL	-0.417	Analytelist_PhA	3982	4144	0	0	2284	1866	0	0	0	22074	24764	29272	27976	18528	17238	2178	2558	2350	2392	1530	1294	920	0	1208	1350	0	718	0	0	0	0	0
219.138	218.13	3.69		-0.193	∞	0	TRUE	C14H18O2	Analyte List - Analytelist_PhA	[M+H]+	2000	0	[]	FALSE	Isoamyl cinnamate	-0.879	Analytelist_PhA	0	0	0	0	0	0	0	0	0	0	0	0	0	0	0	0	0	0	0	0	0	2024	0	3030	3314	2286	0	4242	3802	2616	4284	2754
129.091	128.084	3.68		-0.157	∞	0	TRUE	C7H12O2	Analyte List - Analytelist_PhA	[M+H]+	2000	0	[]	FALSE	3-Methyl-3-butenyl acetate	-1.212	Analytelist_PhA	1540	1318	0	0	0	674	0	0	420	0	0	0	0	0	0	0	0	0	0	1502	0	0	1330	0	2518	0	0	0	0	0	0	0
359.149	358.142	3.68		0.196	∞	0	TRUE	C20H22O6	Analyte List - Analytelist_PhA	[M+H]+	2000	0	[]	FALSE	Glicophenone	0.546	Analytelist_PhA	0	0	0	0	0	0	0	0	0	3650	3058	3634	3730	2246	2714	4444	0	5506	5306	3234	3078	0	4528	0	0	0	0	0	0	0	0	0
190.086	189.079	3.7		-0.327	∞	0	TRUE	C11H11NO2	Analyte List - Analytelist_PhA	[M+H]+	2000	0	[]	TRUE	METHYL INDOLE-3-ACETATE	-1.722	Analytelist_PhA	0	0	0	1152	0	958	0	0	0	7826	6834	9808	10204	6014	5944	0	0	0	0	0	0	0	0	0	0	0	0	0	0	0	0	0
251.091	250.084	3.68		-0.546	∞	0	TRUE	C13H14O5	Analyte List - Analytelist_PhA	[M+H]+	1000	0	[]	FALSE	Samin	-2.175	Analytelist_PhA	1766	1212	0	0	0	0	0	0	0	0	0	0	0	0	0	2652	2092	0	0	1394	1616	0	1442	0	1950	1252	0	0	0	0	0	0
247.108	246.101	3.69		0.425	∞	0	TRUE	C13H14N2O3	Analyte List - Analytelist_PhA	[M+H]+	2000	0	[]	FALSE	N-ACETYL-D-TRYPTOPHAN	1.72	Analytelist_PhA	0	0	0	0	0	0	0	0	0	0	0	0	0	0	0	0	0	0	0	0	0	4458	3582	5804	6074	3608	3436	0	0	0	0	0
167.07	166.062	3.69		-0.481	8	0	TRUE	C9H10O3	Analyte List - Analytelist_PhA	[M+H]+	1020	0	[]	TRUE	3-(2-HYDROXYPHENYL)PROPANOATE	-2.882	Analytelist_PhA	0	0	0	0	0	0	0	0	0	0	0	0	0	4594	0	15386	15368	16656	17040	9246	10524	14960	13184	25062	22396	17238	15378	3502	0	3420	3122	3676
207.065	206.057	3.7		-0.528	9.1	0	TRUE	C11H10O4	Analyte List - Analytelist_PhA	[M+H]+	1020	0	[]	TRUE	Citropten	-2.549	Analytelist_PhA	0	0	0	0	0	0	0	0	0	0	0	0	0	5976	6740	7774	9610	10452	9676	6232	7572	0	3240	0	3800	2788	3176	0	0	0	0	0
310.106	309.099	3.74		-1.212	∞	0	TRUE	C18H15NO4	Analyte List - Analytelist_PhA	[M+H]+	1000	0	[]	FALSE	Cryptodorine	-3.908	Analytelist_PhA	0	0	0	0	0	0	0	0	0	0	0	0	0	0	0	0	2004	2152	0	0	0	2696	4374	3276	2882	0	0	0	0	0	0	2728
205.122	204.114	3.7		-0.704	∞	0	TRUE	C13H16O2	Analyte List - Analytelist_PhA	[M+H]+	1000	0	[]	FALSE	cis-3-Hexenyl benzoate	-3.431	Analytelist_PhA	0	0	0	0	0	0	0	0	0	0	0	0	0	0	2796	5528	0	5888	0	0	3302	0	2846	0	0	0	0	0	0	0	0	0
467.116	466.109	3.7		-2.121	∞	0	TRUE	C21H22O12	Analyte List - Analytelist_PhA	[M+H]+	1000	0	[]	FALSE	Glucodistylin	-4.54	Analytelist_PhA	0	0	0	198	0	0	0	0	0	3082	0	2480	0	0	3784	2766	0	0	0	2810	2980	0	0	0	0	0	0	0	0	0	0	0
296.113	295.106	3.7		-0.055	∞	0	TRUE	C14H17NO6	Analyte List - Analytelist_PhA	[M+H]+	2000	0	[]	FALSE	Prunasin	-0.186	Analytelist_PhA	0	0	0	0	0	0	0	0	0	2386	3680	3232	3378	2252	1764	0	0	0	0	0	0	0	0	0	0	0	0	0	0	0	0	0
163.039	162.031	3.7		-0.229	∞	0	TRUE	C9H6O3	Analyte List - Analytelist_PhA	[M+H]+	2000	0	[]	FALSE	3 Hydroxycoumarin	-1.405	Analytelist_PhA	1418	1666	962	0	1146	0	0	0	0	2990	2892	4984	3668	2944	2644	0	0	0	0	0	0	0	0	0	0	0	0	1400	0	0	0	0
229.143	228.136	3.7		-0.037	15.1	0	TRUE	C12H20O4	Analyte List - Analytelist_PhA	[M+H]+	2020	0	[]	TRUE	Traumatic acid	-0.16	Analytelist_PhA	0	0	0	0	0	1186	0	0	0	19960	25066	27866	26916	17426	15012	9278	9400	11124	10906	5692	5098	4556	4720	8694	9310	5544	4768	0	0	0	0	0
213.184	212.177	3.72		-0.975	18.3	0	TRUE	C13H24O2	Analyte List - Analytelist_PhA	[M+H]+	1020	0	[]	FALSE	(±)-(E)-3-Methyl-4-decen-1-yl acetate	-4.575	Analytelist_PhA	0	0	0	0	0	0	0	0	0	750	0	0	0	726	760	0	1228	1982	1724	1662	1458	0	0	0	0	0	0	0	0	0	0	0
246.17	245.162	3.7		-0.209	∞	0	TRUE	C12H23NO4	Analyte List - Analytelist_PhA	[M+H]+	2000	0	[]	FALSE	2-Methylbutyroylcarnitine	-0.849	Analytelist_PhA	0	0	0	0	0	340	0	0	0	4034	4350	4306	4830	3344	3768	0	2084	0	2036	1778	1960	2048	1620	2664	1670	2256	2036	924	0	0	0	0
294.207	293.199	3.72		0.197	17.6	0	TRUE	C17H27NO3	Analyte List - Analytelist_PhA	[M+H]+	2020	0	[]	TRUE	Nordihydrocapsaicin	0.671	Analytelist_PhA	0	0	0	0	0	0	0	0	0	0	0	0	0	0	0	0	0	0	0	0	0	820	1518	5662	4172	0	0	13196	11266	10220	6986	9228
280.118	279.111	3.73		0.215	∞	0	TRUE	C14H17NO5	Analyte List - Analytelist_PhA	[M+H]+	2000	0	[]	FALSE	Niazirin	0.767	Analytelist_PhA	0	0	0	0	0	0	0	0	0	0	0	0	0	0	2602	0	0	0	0	0	930	0	0	1238	0	0	0	0	0	0	0	0
163.148	162.141	3.73		-0.294	6.5	0	TRUE	C12H18	Analyte List - Analytelist_PhA	[M+H]+	2020	0	[]	FALSE	Pregeijerene	-1.802	Analytelist_PhA	0	0	0	0	0	0	0	0	0	0	0	0	0	560	0	0	2080	2440	1904	1470	1376	1812	1782	3156	3258	2272	2000	0	0	0	0	0
177.054	176.047	3.73		-0.434	6.7	0	TRUE	C10H8O3	Analyte List - Analytelist_PhA	[M+H]+	1020	15382	[]	TRUE	1,4,5-Naphthalenetriol	-2.45	Analytelist_PhA	19640	19732	16556	15382	13050	13954	0	0	0	247804	270594	303490	286904	215734	185948	109094	95012	94128	112632	84672	84342	20412	14786	0	22270	19616	23586	3930	4462	0	2976	0
503.191	502.184	3.75		0.079	35	0	TRUE	C26H30O10	Analyte List - Analytelist_PhA	[M+H]+	2010	0	[]	FALSE	Limonexic acid	0.157	Analytelist_PhA	0	0	0	0	0	0	0	0	0	0	0	0	0	0	0	0	0	2102	2290	0	0	0	0	4150	0	0	2848	1544	0	0	0	0
311.128	310.12	3.75		-0.227	∞	0	TRUE	C19H18O4	Analyte List - Analytelist_PhA	[M+H]+	2000	0	[]	FALSE	Moracin C	-0.729	Analytelist_PhA	0	0	0	0	0	0	0	0	0	0	0	0	0	0	0	2994	2962	3960	0	2580	2162	0	0	0	0	0	0	0	0	0	0	0
389.216	388.209	3.75		-0.913	∞	0	TRUE	C19H32O8	Analyte List - Analytelist_PhA	[M+H]+	1000	0	[]	FALSE	9,13-Dihydroxy-4-megastigmen-3-one 9-glucoside	-2.345	Analytelist_PhA	0	0	0	0	0	0	0	0	0	670	0	0	0	0	0	1138	1430	1574	0	928	0	1140	0	0	2336	0	1184	0	0	0	0	0
389.161	388.154	3.75		-1.175	∞	0	TRUE	C21H25ClN2O3	Analyte List - Analytelist_PhA	[M+H]+	1000	0	[]	TRUE	Cetirizine	-3.02	Analytelist_PhA	0	0	0	0	0	0	0	0	0	0	2402	2022	2170	0	0	3142	2516	0	0	2082	0	0	0	0	3206	0	0	0	0	0	0	0
123.08	122.073	3.75		-0.027	∞	0	TRUE	C8H10O	Analyte List - Analytelist_PhA	[M+H]+	2000	0	[]	FALSE	(S)-1-PHENYLETHANOL	-0.221	Analytelist_PhA	0	0	0	0	0	0	0	0	0	0	0	0	0	0	0	0	0	0	0	0	0	0	0	4436	0	0	3008	0	0	0	0	0
139.075	138.068	3.76		-0.126	∞	0	TRUE	C8H10O2	Analyte List - Analytelist_PhA	[M+H]+	2000	0	[]	FALSE	1-(2-Furyl)butan-3-one	-0.904	Analytelist_PhA	2192	1682	1422	1684	1700	1630	0	0	0	4492	5142	6226	5550	4372	3812	0	0	0	0	0	0	0	0	0	0	0	0	0	0	0	0	0
209.153	208.146	3.82		-0.444	10.2	0	TRUE	C13H20O2	Analyte List - Analytelist_PhA	[M+H]+	1020	7166	[]	TRUE	(5alpha,8beta,9beta)-5,9-Epoxy-3,6-megastigmadien-8-ol	-2.123	Analytelist_PhA	0	0	0	0	0	0	0	0	0	6400	7166	7586	6304	5128	5264	67910	66400	76680	74564	50490	49018	108444	105538	154308	157736	107976	109330	35644	29928	28898	25062	28210
237.184	236.177	3.78		-0.784	9.8	0	TRUE	C15H24O2	Analyte List - Analytelist_PhA	[M+H]+	1020	0	[]	TRUE	Geranyl tiglate	-3.306	Analytelist_PhA	0	0	0	0	0	0	0	0	0	0	802	1164	0	0	614	3462	3412	4208	3296	1936	2278	4764	5228	8648	0	6036	5550	0	0	0	0	0
386.161	385.153	3.78		0.835	∞	0	TRUE	C21H23NO6	Analyte List - Analytelist_PhA	[M+H]+	1000	0	[]	FALSE	Romucosine H	2.162	Analytelist_PhA	0	0	0	0	0	0	0	0	0	0	0	0	0	0	0	1036	0	1272	0	0	0	1998	0	1548	0	0	0	0	0	1322	0	0
129.054	128.047	3.79		-0.414	∞	0	TRUE	C6H8O3	Analyte List - Analytelist_PhA	[M+H]+	1000	0	[]	FALSE	L-erythro-5-(1-Hydroxyethyl)-2(5H)-furanone	-3.206	Analytelist_PhA	0	0	0	0	0	0	0	0	0	0	1742	0	0	1836	0	0	1578	0	0	0	0	1120	1720	1592	1570	1440	1410	1546	0	1482	1250	1402
147.065	146.058	3.79		-0.103	∞	0	TRUE	C6H10O4	Analyte List - Analytelist_PhA	[M+H]+	2000	0	[]	FALSE	3-METHYGLUTARIC ACID	-0.702	Analytelist_PhA	0	0	0	0	0	0	0	0	0	0	0	0	0	0	642	0	0	0	1348	0	0	0	0	3104	3484	0	0	0	2466	2256	0	0
217.158	216.151	3.79		-0.454	30.2	0	TRUE	C15H20O	Analyte List - Analytelist_PhA	[M+H]+	1010	0	[]	FALSE	(R)-ar-Turmerone	-2.09	Analytelist_PhA	0	0	0	0	0	0	0	0	0	0	0	0	0	0	0	0	4164	4524	0	2816	2720	0	0	6848	0	0	0	0	0	0	0	0
199.06	198.052	3.79		-0.529	∞	0	TRUE	C9H10O5	Analyte List - Analytelist_PhA	[M+H]+	1000	0	[]	FALSE	Syringic acid	-2.659	Analytelist_PhA	0	0	0	0	0	0	0	0	458	4368	0	0	4770	3606	0	4038	5338	5450	0	4176	4058	0	0	2000	0	0	0	0	0	0	0	0
179.143	178.135	3.8		-0.635	20.1	0	TRUE	C12H18O	Analyte List - Analytelist_PhA	[M+H]+	1020	0	[]	FALSE	2,5-Diisopropylphenol	-3.546	Analytelist_PhA	0	0	0	0	0	0	0	0	0	0	0	0	0	0	0	0	0	0	0	0	0	0	1940	2898	0	0	0	0	0	0	0	0
211.169	210.161	3.8		-0.603	7.9	0	TRUE	C13H22O2	Analyte List - Analytelist_PhA	[M+H]+	1020	0	[]	TRUE	Citral propylene glycol acetal	-2.856	Analytelist_PhA	0	0	0	0	0	0	0	0	0	0	0	0	0	0	0	0	0	3772	3580	0	0	4214	5430	8002	7414	4448	5078	0	0	0	0	0
291.097	290.09	3.83		-0.307	16.2	0	TRUE	C14H14N2O5	Analyte List - Analytelist_PhA	[M+H]+, [M-H2O+H]+, [M+K]+	2020	2010	[]	TRUE	L-N-(1H-Indol-3-ylacetyl)aspartic acid	-1.055	Analytelist_PhA	332816	331484	233356	229094	189318	197176	0	0	0	267792	285392	351504	333498	206444	196362	8182	7792	9796	9560	5764	6300	0	0	2078	0	0	0	950	0	0	0	0
163.075	162.068	3.82		-0.201	∞	0	TRUE	C10H10O2	Analyte List - Analytelist_PhA	[M+H]+	2000	0	[]	FALSE	3-(4-Methoxyphenyl)-2-propenal	-1.231	Analytelist_PhA	0	0	0	0	0	0	0	0	0	4234	5018	4780	5498	0	0	0	0	0	0	3760	0	0	0	0	0	0	0	0	0	0	0	0
551.212	550.205	3.82		-0.135	∞	0	TRUE	C27H34O12	Analyte List - Analytelist_PhA	[M+H]+	2000	0	[]	FALSE	Scorzonoside	-0.244	Analytelist_PhA	0	0	0	0	0	0	0	0	0	0	0	0	0	0	0	1786	1202	1364	0	0	0	0	1150	0	2126	1668	1684	0	0	0	0	0
401.16	400.153	3.85		-0.005	15.6	0	TRUE	C22H24O7	Analyte List - Analytelist_PhA	[M+H]+	2020	0	[]	TRUE	Isoyatein	-0.012	Analytelist_PhA	0	0	0	0	0	0	0	0	0	8800	8730	9198	8496	0	2968	23880	24806	18374	19706	13796	15282	0	0	0	0	0	0	0	0	0	0	0
387.145	386.137	3.83		0.677	∞	0	TRUE	C21H22O7	Analyte List - Analytelist_PhA	[M+H]+	2000	0	[]	TRUE	(7'R*,8'S*)-Methyl 4,7'-epoxy-3,8'-bilign-7-ene-4',9'-dihydroxy-3',5-dimethoxy-9-oate	1.749	Analytelist_PhA	0	0	0	0	0	0	0	0	0	4228	4036	3730	5432	2592	2900	0	9564	0	0	7292	7444	0	0	0	0	0	0	0	0	0	0	0
281.101	280.094	3.82		-0.56	∞	0	TRUE	C14H16O6	Analyte List - Analytelist_PhA	[M+H]+	2000	0	[]	TRUE	Gravolenic acid	-1.993	Analytelist_PhA	0	0	0	0	0	1464	0	0	0	0	0	0	0	0	0	4018	4124	4738	3850	3226	3522	1698	0	2498	0	1782	2104	0	0	0	0	0
371.205	370.198	3.82		-1.143	∞	0	TRUE	C19H30O7	Analyte List - Analytelist_PhA	[M+H]+	1000	0	[]	FALSE	5-Megastigmen-7-yne-3,9-diol 9-glucoside	-3.08	Analytelist_PhA	0	0	0	0	0	0	0	0	0	1318	0	1924	0	844	1206	2468	2602	0	2714	1950	2356	4368	4256	5318	5604	4322	4846	0	0	0	1606	0
193.049	192.042	3.82		-0.522	∞	0	TRUE	C10H8O4	Analyte List - Analytelist_PhA	[M+H]+	1000	0	[]	TRUE	Scopoletin	-2.704	Analytelist_PhA	0	0	0	0	0	0	0	0	0	0	0	0	0	0	0	2582	2274	2452	2258	0	1634	2740	0	4480	3800	2758	1904	0	0	0	0	804
291.216	290.209	3.83		-0.711	∞	0	TRUE	C15H30O5	Analyte List - Analytelist_PhA	[M+H]+	1000	0	[]	FALSE	Glycerol 1-(5-hydroxydodecanoate)	-2.441	Analytelist_PhA	0	0	0	0	0	0	0	0	0	0	0	0	0	0	0	0	1294	1254	0	0	0	0	2408	0	5090	0	0	1098	0	0	0	0
185.153	184.146	3.82		-0.161	∞	0	TRUE	C11H20O2	Analyte List - Analytelist_PhA	[M+H]+	2000	0	[]	FALSE	(E)-3-Heptenyl 2-methylpropanoate	-0.868	Analytelist_PhA	0	0	0	0	0	0	148	0	0	370	0	0	0	0	0	578	0	680	0	394	0	1298	0	0	0	0	0	0	0	0	0	0
343.102	342.095	3.82		-0.169	20.3	0	TRUE	C15H18O9	Analyte List - Analytelist_PhA	[M+H]+	2020	0	[]	TRUE	Glucocaffeic acid	-0.492	Analytelist_PhA	0	0	0	0	0	0	0	0	0	7632	7114	8842	8750	6300	5742	11868	11606	13260	12018	10016	9450	4520	5386	0	0	3710	0	0	0	0	0	0
355.118	354.111	3.83		0.268	∞	0	TRUE	C20H18O6	Analyte List - Analytelist_PhA	[M+H]+	2000	0	[]	TRUE	Isoartocarpesin	0.756	Analytelist_PhA	0	0	0	0	0	0	0	0	0	3934	0	0	0	0	0	5042	5874	6158	0	4750	4468	0	0	0	0	0	0	0	0	0	0	0
181.049	180.042	3.82		-0.437	8.4	0	TRUE	C9H8O4	Analyte List - Analytelist_PhA	[M+H]+	1020	0	[]	FALSE	CAFFEATE	-2.415	Analytelist_PhA	0	0	754	0	0	0	0	458	0	7974	7890	10498	8056	7190	5872	18774	17408	19116	19926	13604	14968	0	6206	0	6488	5190	0	0	0	0	0	0
232.134	231.127	3.82		0.787	∞	0	TRUE	C14H17NO2	Analyte List - Analytelist_PhA	[M+H]+	1000	0	[]	FALSE	1-(m-Methoxycinnamoyl)pyrrolidine	3.389	Analytelist_PhA	0	0	0	0	0	0	0	0	0	0	0	0	0	0	0	0	0	0	0	0	0	1908	1038	0	0	1696	1284	0	0	0	0	0
191.07	190.062	3.82		-0.479	23.2	0	TRUE	C11H10O3	Analyte List - Analytelist_PhA	[M+H]+	1020	0	[]	TRUE	7-Methoxy-6-methyl-2H-1-benzopyran-2-one	-2.508	Analytelist_PhA	0	0	0	0	0	462	0	0	0	0	2588	0	0	0	2722	11648	11602	11514	10148	8338	6040	0	6376	8624	7576	4868	5248	0	0	0	0	0
371.15	370.143	3.83		-0.012	22	0	TRUE	C21H22O6	Analyte List - Analytelist_PhA	[M+H]+	2020	0	[]	FALSE	Lansiumarin B	-0.033	Analytelist_PhA	0	0	0	0	0	0	0	0	0	0	2300	0	0	0	0	6110	0	0	0	4838	5552	0	0	3950	0	0	2430	0	0	0	0	0
393.227	392.219	3.83		-0.751	49.2	0	TRUE	C22H32O6	Analyte List - Analytelist_PhA	[M+H]+	2010	0	[]	FALSE	Dihydrofukinolide	-1.911	Analytelist_PhA	0	0	0	0	0	0	0	0	0	0	0	0	0	0	0	8736	10322	11826	11946	3882	0	10154	8840	21754	22188	9380	8678	0	0	0	0	0
278.139	277.131	3.83		-0.05	35.6	0	TRUE	C15H19NO4	Analyte List - Analytelist_PhA	[M+H]+	2010	0	[]	FALSE	3'-Deaminofusarochromanone	-0.18	Analytelist_PhA	0	0	0	0	0	0	0	0	0	0	0	0	0	0	0	0	0	0	0	3094	0	6050	5830	0	0	0	4842	0	1274	0	0	0
153.091	152.084	3.81		-0.189	19.7	0	TRUE	C9H12O2	Analyte List - Analytelist_PhA	[M+H]+	2020	0	[]	FALSE	3-(4-Hydroxyphenyl)-1-propanol	-1.234	Analytelist_PhA	0	0	0	0	0	0	0	0	0	0	0	0	0	0	4662	0	0	0	0	0	0	0	5198	9062	0	4168	5418	0	0	0	0	0
201.163	200.156	3.82		-0.828	∞	0	TRUE	C15H20	Analyte List - Analytelist_PhA	[M+H]+	1000	0	[]	FALSE	(S)-gamma-Calacorene	-4.114	Analytelist_PhA	0	0	0	0	0	0	0	0	0	0	0	0	0	0	0	2476	2462	2340	2166	0	1352	0	0	0	0	0	0	0	0	0	0	0
274.107	273.1	3.85		-0.261	∞	0	TRUE	C15H15NO4	Analyte List - Analytelist_PhA	[M+H]+	2000	0	[]	FALSE	L-Thyronine	-0.951	Analytelist_PhA	0	0	0	0	0	0	0	0	0	0	0	2656	2654	2084	0	2242	1960	2706	3048	1736	1856	1778	2110	4044	4690	2262	1852	0	0	0	928	0
417.155	416.147	3.83		0.217	37.1	0	TRUE	C22H24O8	Analyte List - Analytelist_PhA	[M+H]+	2010	0	[]	TRUE	8-Acetoxypinoresinol	0.52	Analytelist_PhA	0	0	0	0	0	0	0	0	0	13592	13978	14604	13064	8996	8948	35376	32440	35828	34232	24732	28794	0	0	15528	15228	0	0	0	0	0	0	0
214.145	213.138	3.81		1.046	∞	0	TRUE	C11H19NO3	Analyte List - Analytelist_PhA	[M+H]+	1000	0	[]	FALSE	C7-HSL	4.887	Analytelist_PhA	0	0	0	0	0	0	0	0	0	0	0	0	0	0	0	0	0	0	0	0	0	0	0	0	0	0	0	0	0	0	0	0
387.2	386.193	3.85		-0.949	∞	0	TRUE	C19H30O8	Analyte List - Analytelist_PhA	[M+H]+	1000	0	[]	FALSE	Sonchuionoside C	-2.45	Analytelist_PhA	0	0	0	0	0	0	0	0	0	0	0	1482	1710	0	0	0	0	0	0	0	0	1274	0	0	0	1562	0	0	0	0	0	0
413.217	412.209	3.82		-0.381	∞	0	TRUE	C21H32O8	Analyte List - Analytelist_PhA	[M+H]+	2000	0	[]	FALSE	Abscisic alcohol 11-glucoside	-0.923	Analytelist_PhA	0	0	0	0	0	0	0	0	0	0	844	0	0	0	0	0	0	0	0	752	952	1082	894	0	0	0	0	0	0	0	0	0
317.14	316.132	3.82		1.357	∞	0	TRUE	C18H20O5	Analyte List - Analytelist_PhA	[M+H]+	1000	0	[]	FALSE	Verimol B	4.28	Analytelist_PhA	0	0	0	0	0	0	0	0	0	0	0	0	0	0	0	0	0	0	0	2392	2570	3934	4876	0	5516	0	0	0	0	0	0	0
288.16	287.153	3.84		0.613	∞	0	TRUE	C17H21NO3	Analyte List - Analytelist_PhA	[M+H]+	1000	0	[]	FALSE	Piperanine	2.127	Analytelist_PhA	0	0	0	0	0	0	0	0	0	0	0	0	0	0	0	0	0	0	0	0	0	0	0	1832	1924	0	0	0	1148	0	994	0
213.148	212.141	3.85		-0.308	∞	0	TRUE	C12H20O3	Analyte List - Analytelist_PhA	[M+H]+	2000	0	[]	FALSE	Dihydrojasmonic acid	-1.445	Analytelist_PhA	0	0	0	434	0	0	0	0	0	5146	5404	6328	6938	0	4364	0	8782	0	0	5458	4906	0	5924	9456	9912	5148	5536	1604	0	0	1942	1598
130.065	129.058	3.83		-0.023	23.7	0	TRUE	C9H7N	Analyte List - Analytelist_PhA	[M+H]+	2020	0	[]	FALSE	QUINOLINE	-0.177	Analytelist_PhA	0	13144	9414	8014	8136	8170	0	0	0	8306	8378	8866	10186	7404	6754	0	1552	0	0	0	796	0	0	0	0	0	0	0	0	0	540	0
219.174	218.167	3.82		-0.546	8.6	0	TRUE	C15H22O	Analyte List - Analytelist_PhA	[M+H]+	1020	0	[]	TRUE	(5alpha,10alpha)-3,7(11)-Eudesmadien-2-one	-2.49	Analytelist_PhA	0	0	0	0	0	0	0	0	0	0	0	0	0	0	0	3210	0	4054	3792	2602	2798	0	4928	7740	0	5400	0	0	0	0	0	0
188.071	187.063	3.82		0.076	∞	0	TRUE	C11H9NO2	Analyte List - Analytelist_PhA	[M+H]+	2000	0	[]	FALSE	Indoleacrylic acid	0.405	Analytelist_PhA	6736	5714	4180	4058	0	3632	0	0	0	5718	5694	7886	7542	4784	3900	648	0	0	0	510	0	0	0	0	0	0	0	0	0	0	0	0
143.106	142.099	3.82		-0.228	∞	0	TRUE	C8H14O2	Analyte List - Analytelist_PhA	[M+H]+	2000	0	[]	FALSE	2-Octenoic acid	-1.596	Analytelist_PhA	0	0	0	0	0	0	0	0	0	6760	8570	8950	7728	4826	5564	0	0	0	0	2390	0	0	0	0	3574	0	2034	0	0	0	0	0
235.096	234.089	3.83		-0.424	∞	0	TRUE	C13H14O4	Analyte List - Analytelist_PhA	[M+H]+	2000	0	[]	FALSE	Methyl (2R*,3S*)-2,3-dihydro-3-hydroxy-2-isopropenyl-5-benzofurancarboxylate	-1.802	Analytelist_PhA	0	0	0	632	0	0	0	0	0	4248	4004	4214	3588	0	2308	7526	8844	6638	5472	6404	5550	0	0	0	0	0	0	0	0	0	0	0
419.169	418.162	3.83		-1.342	27	0	TRUE	C22H26O8	Analyte List - Analytelist_PhA	[M+H]+	1020	0	[]	FALSE	Lirioresinol A	-3.201	Analytelist_PhA	0	0	0	0	0	0	0	0	0	0	0	0	0	0	0	12412	12386	7672	8892	6716	7808	0	0	4048	4910	0	0	0	0	0	0	0
345.134	344.127	3.82		1.134	∞	0	TRUE	C19H20O6	Analyte List - Analytelist_PhA	[M+H]+	1000	0	[]	FALSE	Dehydrocyanaropicrin	3.286	Analytelist_PhA	0	0	0	0	0	0	0	0	0	0	0	0	0	0	0	0	0	0	0	2236	0	0	0	3274	0	2642	2844	0	0	0	0	0
99.0442	98.0369	3.83		0.145	9.1	0	TRUE	C5H6O2	Analyte List - Analytelist_PhA	[M+H]+	2020	0	[]	FALSE	5-Hydroxy-4-pentenoic acid d-lactone	1.465	Analytelist_PhA	0	0	0	0	0	0	0	0	0	0	0	3386	0	0	0	4206	3562	4004	0	0	0	0	0	0	3296	0	0	0	0	0	0	0
131.07	130.063	3.83		0.034	∞	0	TRUE	C6H10O3	Analyte List - Analytelist_PhA	[M+H]+	2000	0	[]	FALSE	MEVALOLACTONE	0.257	Analytelist_PhA	2088	2106	1208	0	1014	0	0	0	0	1334	0	1390	1080	886	0	0	1248	0	0	0	0	482	518	0	0	506	0	0	0	0	336	0
242.175	241.168	3.87		0.054	∞	0	TRUE	C13H23NO3	Analyte List - Analytelist_PhA	[M+H]+	2000	0	[]	FALSE	Dioscoretine	0.221	Analytelist_PhA	0	0	0	0	0	0	0	0	0	0	0	0	464	0	0	0	732	0	0	0	0	2216	1892	1880	1912	0	0	1310	0	0	1038	0
231.159	230.151	3.85		-0.473	∞	0	TRUE	C12H22O4	Analyte List - Analytelist_PhA	[M+H]+	1000	0	[]	FALSE	Dodecanedioic acid	-2.046	Analytelist_PhA	0	0	0	0	0	0	0	0	0	3290	3520	4376	4168	2484	2444	0	4990	0	4924	2922	2606	3826	3714	6542	5946	3808	3064	1850	0	0	1480	1306
223.132	222.125	3.87		-0.534	∞	0	TRUE	C13H18O3	Analyte List - Analytelist_PhA	[M+H]+	1000	0	[]	TRUE	Dehydrovomifoliol	-2.393	Analytelist_PhA	728	0	0	822	0	0	0	0	0	0	0	9814	9578	0	0	15258	15300	16100	16120	10508	9758	10072	8446	18126	18288	10794	9054	0	0	0	0	0
247.19	246.182	3.91		-0.647	∞	0	TRUE	C13H26O4	Analyte List - Analytelist_PhA	[M+H]+	1000	0	[]	FALSE	MG(10:0/0:0/0:0)	-2.618	Analytelist_PhA	0	0	0	0	0	0	0	0	0	0	0	0	0	0	0	0	0	0	760	0	0	0	0	2874	2224	0	0	0	0	0	0	0
135.117	134.109	3.88		-0.132	8.6	0	TRUE	C10H14	Analyte List - Analytelist_PhA	[M+H]+	2020	0	[]	FALSE	1-Methyl-2-propylbenzene	-0.976	Analytelist_PhA	0	0	360	0	0	0	0	0	0	0	2446	0	0	2126	0	4912	4452	5986	5558	2712	0	4880	5534	8000	8174	4488	5010	0	0	0	0	0
297.132	296.125	3.88		-1.125	∞	0	TRUE	C15H20O6	Analyte List - Analytelist_PhA	[M+H]+	1000	0	[]	FALSE	Deoxynivalenol	-3.785	Analytelist_PhA	0	0	0	0	0	0	0	0	0	0	0	0	0	0	0	1664	0	0	1878	1018	0	0	794	0	0	0	0	0	0	0	0	0
273.112	272.105	3.89		0.27	∞	0	TRUE	C16H16O4	Analyte List - Analytelist_PhA	[M+H]+	2000	0	[]	FALSE	1,2-Bis(4-hydroxy-3-methoxyphenyl)ethylene	0.988	Analytelist_PhA	2148	2388	0	1582	1336	0	0	0	0	9800	10328	10288	10230	0	0	1710	0	1784	0	0	1366	1182	1180	0	0	1400	1432	0	0	0	0	0
179.106	178.099	3.9		-0.317	∞	0	TRUE	C11H14O2	Analyte List - Analytelist_PhA	[M+H]+	2000	3338	[]	TRUE	Phenylmethyl butanoate	-1.772	Analytelist_PhA	0	0	904	0	0	0	0	0	0	7524	8050	13198	10652	6506	6168	11578	10862	12894	12102	6834	7482	11944	12376	20882	19234	12214	11586	3856	4508	4024	0	2970
251.164	250.156	3.91		-0.519	∞	0	TRUE	C15H22O3	Analyte List - Analytelist_PhA	[M+H]+	1000	0	[]	FALSE	Procurcumadiol	-2.066	Analytelist_PhA	0	0	0	0	0	0	0	0	0	3214	3638	4608	4168	2864	0	0	0	0	0	0	5014	0	0	0	0	0	0	0	0	0	0	0
197.117	196.109	3.92		-0.464	8.1	0	TRUE	C11H16O3	Analyte List - Analytelist_PhA	[M+H]+	1020	35812	[]	TRUE	2,6-Dimethoxy-4-propylphenol	-2.356	Analytelist_PhA	2192	1948	1690	1796	1356	1156	2502	0	0	28868	28608	39810	35812	19758	21120	169960	172930	195638	186928	114776	116770	211866	223394	361086	351626	220954	218014	55484	48802	49906	47342	43508
407.228	406.221	3.92		0.542	∞	0	TRUE	C19H34O9	Analyte List - Analytelist_PhA	[M+H]+	2000	0	[]	FALSE	Kiwiionoside	1.331	Analytelist_PhA	0	0	0	0	0	0	0	0	0	0	0	0	0	0	0	0	0	0	1530	0	0	2154	2102	2154	0	2928	0	0	1982	1202	1200	0
216.101	215.094	3.95		-0.469	∞	0	TRUE	C13H13NO2	Analyte List - Analytelist_PhA	[M+H]+	1000	0	[]	FALSE	Acetyl vitamin K5	-2.172	Analytelist_PhA	0	0	0	0	0	0	0	0	0	0	0	0	0	0	0	0	0	0	0	0	0	0	1386	0	1242	0	0	0	772	490	0	0
271.19	270.183	3.93		-0.53	12.8	0	TRUE	C15H26O4	Analyte List - Analytelist_PhA	[M+H]+	2020	0	[]	TRUE	Ethylene brassylate	-1.956	Analytelist_PhA	0	0	0	0	0	0	0	0	0	0	0	0	0	750	0	3280	4036	4680	0	2662	2392	6152	5434	11048	10474	5970	6950	4134	0	0	3314	3764
175.112	174.104	3.94		-0.056	25.8	0	TRUE	C12H14O	Analyte List - Analytelist_PhA	[M+H]+	2020	0	[]	FALSE	4-Methyl-2-phenyl-2-pentenal	-0.319	Analytelist_PhA	0	0	0	0	0	0	0	0	0	0	0	0	0	0	0	0	0	0	0	2050	2032	0	2312	3566	3502	3026	2438	0	0	0	0	0
140.107	139.1	3.95		0.427	∞	0	TRUE	C8H13NO	Analyte List - Analytelist_PhA	[M+H]+	1000	0	[]	FALSE	1,2,3,4-Tetrahydro-6-propanoylpyridine	3.051	Analytelist_PhA	0	0	0	0	0	0	0	0	0	0	0	0	0	0	0	0	0	0	0	0	0	3550	3758	5748	5934	3108	3266	1014	0	0	1232	832
148.075	147.068	3.93		-0.325	∞	0	TRUE	C9H9NO	Analyte List - Analytelist_PhA	[M+H]+	1000	0	[]	TRUE	3-METHYL-2-OXINDOLE	-2.195	Analytelist_PhA	0	0	0	0	0	0	0	0	0	0	0	0	0	0	0	0	1246	1602	0	1314	0	0	6462	5682	5866	3548	3734	0	0	0	0	0
395.17	394.163	3.96		0.108	∞	0	TRUE	C20H26O8	Analyte List - Analytelist_PhA	[M+H]+	2000	0	[]	FALSE	Gibberellin A39	0.274	Analytelist_PhA	0	0	0	0	0	0	0	0	0	2098	2020	2168	2488	1338	1964	0	1186	0	0	0	0	0	0	0	0	0	0	0	0	0	0	0
173.117	172.11	3.93		-0.333	∞	0	TRUE	C9H16O3	Analyte List - Analytelist_PhA	[M+H]+	2000	0	[]	FALSE	Tetrahydrofurfuryl butyrate	-1.923	Analytelist_PhA	2040	2226	1382	2198	1016	1542	0	0	0	0	0	0	0	0	0	0	0	0	0	0	0	0	0	0	0	0	0	0	0	0	0	0
283.153	282.146	3.93		-0.833	22.5	0	TRUE	C15H22O5	Analyte List - Analytelist_PhA	[M+H]+	1020	0	[]	TRUE	Octyl gallate	-2.942	Analytelist_PhA	0	0	0	0	0	0	0	0	0	19602	18322	22590	25004	12108	10966	11480	11920	12994	14554	7782	6924	0	0	0	0	0	5828	0	0	0	0	0
113.096	112.089	3.94		-0.085	∞	0	TRUE	C7H12O	Analyte List - Analytelist_PhA	[M+H]+	2000	0	[]	FALSE	trans-2-trans-4-Heptadien-1-ol	-0.755	Analytelist_PhA	0	0	0	0	0	0	0	0	0	0	0	0	0	0	0	0	0	0	0	0	0	590	950	0	0	0	1058	0	0	0	0	0
235.169	234.161	3.94		-0.484	∞	0	TRUE	C15H22O2	Analyte List - Analytelist_PhA	[M+H]+	1000	0	[]	FALSE	Curcumanolide A	-2.06	Analytelist_PhA	0	0	0	0	0	0	0	0	0	0	0	0	0	0	0	0	0	0	0	0	4936	7024	7482	12750	13400	7716	6820	0	0	0	0	0
517.191	516.184	3.97		-0.288	∞	0	TRUE	C23H32O13	Analyte List - Analytelist_PhA	[M+H]+	2000	0	[]	FALSE	Cyclocalopin D	-0.556	Analytelist_PhA	0	0	0	0	0	0	0	0	0	3568	3704	5016	3936	2288	0	0	1748	2062	1904	1624	1688	0	0	0	0	0	0	0	0	0	0	0
151.039	150.031	3.98		-0.344	8.9	0	TRUE	C8H6O3	Analyte List - Analytelist_PhA	[M+H]+	1020	548	[]	TRUE	4-Hydroxyphthalide	-2.28	Analytelist_PhA	1834	0	1612	0	0	928	0	0	396	4140	4012	4266	3432	2810	4582	8318	8000	6090	7948	8136	5104	0	0	0	0	0	0	3074	3342	2612	3032	0
118.065	117.058	3.93		0.016	36.1	0	TRUE	C8H7N	Analyte List - Analytelist_PhA	[M+H]+	2010	0	[]	FALSE	INDOLE	0.134	Analytelist_PhA	700	0	0	0	0	0	0	0	0	0	1370	0	0	0	1054	0	0	0	0	748	766	0	2596	0	3454	1922	2616	0	0	0	0	756
273.205	272.198	3.94		-1.133	∞	0	TRUE	C15H28O4	Analyte List - Analytelist_PhA	[M+H]+	1000	0	[]	FALSE	7(14)-Bisabolene-2,3,10,11-tetrol	-4.148	Analytelist_PhA	0	0	0	0	0	0	0	0	0	0	0	0	0	0	0	1548	1638	1734	1770	844	806	2568	2676	5560	6862	3130	2894	2224	2094	1972	1544	1528
150.091	149.084	3.97		0.154	∞	0	TRUE	C9H11NO	Analyte List - Analytelist_PhA	[M+H]+	2000	278	[]	FALSE	2,3,6,7-Tetrahydrocyclopent[b]azepin-8(1H)-one	1.027	Analytelist_PhA	530	0	0	0	326	0	0	0	0	0	0	0	0	0	0	3564	2796	3020	3508	1966	1702	4054	4218	9020	8794	4596	6332	1662	1420	1454	1630	1556
265.143	264.136	3.98		-0.545	∞	0	TRUE	C15H20O4	Analyte List - Analytelist_PhA	[M+H]+	1000	0	[]	TRUE	Curcolonol	-2.056	Analytelist_PhA	0	0	0	0	0	588	0	0	0	11384	10868	13154	12994	7056	6554	7684	8348	9526	10082	4266	5024	4670	5766	8296	0	4516	3994	0	0	0	0	0
401.216	400.209	3.93		-0.896	∞	0	TRUE	C20H32O8	Analyte List - Analytelist_PhA	[M+H]+	1000	0	[]	FALSE	Cincassiol B	-2.232	Analytelist_PhA	0	0	0	0	0	0	0	0	0	988	0	1194	1036	0	0	0	1084	1514	0	0	0	1040	0	0	1108	0	0	0	0	0	0	0
193.122	192.115	3.95		-0.449	∞	0	TRUE	C12H16O2	Analyte List - Analytelist_PhA	[M+H]+, [M+C2H3N+H]+	1000	0	[]	FALSE	3-Methylbutyl benzoate	-2.325	Analytelist_PhA	0	0	0	0	0	0	0	0	0	0	0	0	0	0	0	8186	8610	0	0	0	0	4848	6000	9710	9146	5130	4544	0	0	0	0	0
169.049	168.042	3.95		-0.646	∞	0	TRUE	C8H8O4	Analyte List - Analytelist_PhA	[M+H]+	1000	0	[]	FALSE	3,4-DIHYDROXYPHENYLACETATE	-3.822	Analytelist_PhA	1258	0	1120	0	0	0	0	0	0	2264	2066	2402	0	2066	2224	4390	4780	3676	4026	3300	2980	2368	0	0	2530	0	2708	1594	1868	0	1690	1474
351.135	350.127	3.96		0.541	32.4	0	TRUE	C20H18N2O4	Analyte List - Analytelist_PhA	[M+H]+	2010	0	[]	TRUE	Moschamindole	1.541	Analytelist_PhA	0	0	0	0	0	0	0	0	602	0	0	3088	0	1582	0	0	0	0	0	0	0	3460	2190	0	0	3032	3496	5378	8174	7074	9270	5390
276.122	275.115	3.96		-0.715	∞	0	TRUE	C15H17NO4	Analyte List - Analytelist_PhA	[M+H]+	1000	0	[]	FALSE	(±)-Ribaline	-2.588	Analytelist_PhA	0	0	0	0	0	208	0	0	0	0	0	1806	0	1128	1122	0	0	0	0	0	0	0	0	2086	0	0	1610	0	0	0	0	0
435.165	434.158	3.95		0.093	46.9	0	TRUE	C22H26O9	Analyte List - Analytelist_PhA	[M+H]+	2010	0	[]	FALSE	Vestitone 7-glucoside	0.214	Analytelist_PhA	0	0	0	0	0	0	0	0	0	0	0	0	3046	0	1920	11408	11000	10848	10294	7642	7830	7786	6372	9046	0	7876	6900	4742	0	0	0	3212
317.065	316.058	3.95		-0.307	18.3	0	TRUE	C16H12O7	Analyte List - Analytelist_PhA	[M+H]+	2020	0	[]	FALSE	Pollenitin	-0.968	Analytelist_PhA	0	0	0	0	0	0	0	0	0	1174	0	0	0	0	0	2582	3300	3376	3044	1724	2228	9712	11664	11242	10580	8326	10000	0	0	24728	0	0
301.108	300.101	3.96		1.263	∞	0	TRUE	C17H16O5	Analyte List - Analytelist_PhA	[M+H]+	1000	0	[]	FALSE	Melilotocarpan A	4.194	Analytelist_PhA	0	0	0	0	0	0	0	0	0	0	0	0	0	0	0	0	0	0	3012	0	0	0	0	0	0	1786	1474	0	0	0	0	0
199.147	198.14	3.95		-0.682	∞	0	TRUE	C15H18	Analyte List - Analytelist_PhA	[M+H]+	1000	0	[]	FALSE	7-Isopropyl-1,4-dimethylazulene	-3.423	Analytelist_PhA	0	0	0	0	0	0	0	0	0	0	0	0	0	0	0	0	0	0	0	0	0	1550	1538	2756	2238	1524	0	0	0	0	0	0
308.151	307.143	3.95		1.505	∞	0	TRUE	C16H21NO5	Analyte List - Analytelist_PhA	[M+H]+	1000	0	[]	FALSE	5-Amino-2,3-dihydro-6-(3-hydroxy-4-methoxy-1-oxobutyl)-2,2-dimethyl-4H-1-benzopyran-4-one	4.883	Analytelist_PhA	0	0	0	0	0	0	0	0	0	0	0	0	0	0	0	0	1644	0	2180	0	1566	1816	1048	0	2358	1688	1466	0	2350	0	2464	1818
344.149	343.141	3.96		-0.577	∞	0	TRUE	C19H21NO5	Analyte List - Analytelist_PhA	[M+H]+	2000	0	[]	FALSE	N-trans-Feruloyl-4-O-methyldopamine	-1.677	Analytelist_PhA	0	0	0	0	0	0	0	0	0	0	0	2224	0	0	0	0	0	1794	1726	0	0	0	1848	2482	2720	0	0	0	1690	0	0	1508
267.158	266.151	3.98		-0.411	20.3	0	TRUE	C15H22O4	Analyte List - Analytelist_PhA	[M+H]+	2020	0	[]	TRUE	Absindiol	-1.54	Analytelist_PhA	768	1152	910	1096	728	724	0	0	0	13208	14008	18814	18068	11584	11160	0	0	16384	16034	0	9422	0	0	0	0	0	0	0	0	0	0	0
207.065	224.068	3.97		-0.575	13.1	0	TRUE	C11H12O5	Analyte List - Analytelist_PhA	[M-H2O+H]+, [M+H]+	1020	0	[]	TRUE	Sinapic acid	-2.776	Analytelist_PhA	0	0	0	0	0	0	0	0	0	11924	12768	14278	15910	8876	9226	4032	0	0	5066	0	0	2988	0	0	0	0	0	0	0	0	0	0
177.091	176.083	3.97		-0.331	∞	0	TRUE	C11H12O2	Analyte List - Analytelist_PhA	[M+H]+	2000	0	[]	FALSE	Ethyl cinnamate	-1.87	Analytelist_PhA	0	0	0	0	0	0	0	0	0	0	1836	0	0	0	0	0	1322	1604	0	0	1534	1200	0	1920	1632	0	0	0	0	0	0	0
325.201	324.193	3.98		-0.437	∞	0	TRUE	C18H28O5	Analyte List - Analytelist_PhA	[M+H]+	2000	0	[]	TRUE	Lactapiperanol D	-1.344	Analytelist_PhA	0	0	0	0	0	0	0	0	0	0	1818	2514	2754	1678	1292	0	0	0	0	0	4008	0	0	0	0	0	0	0	0	0	0	0
389.122	388.115	4		-0.662	∞	0	TRUE	C20H20O8	Analyte List - Analytelist_PhA	[M+H]+	2000	0	[]	FALSE	5-Hydroxyauranetin	-1.702	Analytelist_PhA	0	0	0	0	0	0	0	0	0	1472	0	0	0	0	1428	1112	0	0	0	1138	0	1176	0	0	0	0	0	0	0	0	0	1486
312.123	311.116	4		0.019	18.6	0	TRUE	C18H17NO4	Analyte List - Analytelist_PhA	[M+H]+	2020	1818	[]	TRUE	Norisodomesticine	0.062	Analytelist_PhA	0	0	0	0	0	0	0	0	0	0	1818	2450	0	0	0	5736	4890	5860	5726	4178	4958	28416	31454	39828	37448	31880	32834	53204	53504	44288	44346	46858
346.2	345.193	4.01		-1.017	∞	0	TRUE	C20H27NO4	Analyte List - Analytelist_PhA	[M+H]+	1000	0	[]	FALSE	Rosmaricine	-2.937	Analytelist_PhA	0	0	0	0	0	0	0	0	0	0	0	0	0	0	0	0	0	1786	0	0	0	0	0	4606	3634	1534	0	2948	0	0	0	2258
399.199	398.192	4		-1.961	∞	0	TRUE	C20H30O8	Analyte List - Analytelist_PhA	[M+H]+	1000	0	[]	FALSE	3'-Hydroxy-T2-triol	-4.911	Analytelist_PhA	0	0	0	0	0	0	0	0	0	0	1420	0	0	1098	0	0	0	0	0	0	0	1084	0	0	0	0	0	0	0	0	1312	0
389.16	388.153	4		0.668	∞	0	TRUE	C21H24O7	Analyte List - Analytelist_PhA	[M+H]+	2000	0	[]	FALSE	8-Hydroxy-4'-methoxypinoresinol	1.716	Analytelist_PhA	0	0	0	0	0	0	0	0	0	0	0	0	0	0	0	0	0	2660	0	0	2056	2670	0	3500	0	1938	2362	0	0	0	0	0
217.158	216.151	4.04		-0.336	22.2	0	TRUE	C15H20O	Analyte List - Analytelist_PhA	[M+H]+	2020	0	[]	FALSE	(R)-ar-Turmerone	-1.547	Analytelist_PhA	0	0	0	0	0	0	0	0	0	0	0	0	0	0	0	0	0	0	0	0	0	4052	3748	0	6628	5198	4158	0	0	3768	0	3796
141.127	140.12	4.04		-0.149	∞	0	TRUE	C9H16O	Analyte List - Analytelist_PhA	[M+H]+	2000	0	[]	FALSE	trans-4-Nonenal	-1.053	Analytelist_PhA	0	0	0	0	302	486	0	0	226	11324	12314	13936	12496	7800	7202	4060	4140	5672	4636	3316	3078	0	1906	0	1574	1198	0	0	0	0	0	0
397.186	396.178	4.05		-0.005	∞	0	TRUE	C20H28O8	Analyte List - Analytelist_PhA	[M+H]+	2000	0	[]	FALSE	4,5-Dihydroniveusin A	-0.012	Analytelist_PhA	0	0	0	0	0	0	0	0	0	2468	2216	3428	3316	1730	0	1692	0	1678	1566	0	0	0	0	0	0	0	0	0	0	0	0	0
159.065	158.058	4.09		-0.341	14.5	0	TRUE	C7H10O4	Analyte List - Analytelist_PhA	[M+H]+	1020	4926	[]	TRUE	Succinylacetone	-2.145	Analytelist_PhA	12056	19770	13964	14008	10794	12334	6734	7580	7716	5170	4648	4926	2306	4162	5466	3114	2552	0	1960	0	0	0	2376	2244	0	3004	0	2204	0	0	0	1326
325.092	324.085	4.08		0.045	∞	0	TRUE	C15H16O8	Analyte List - Analytelist_PhA	[M+H]+	2000	0	[]	TRUE	Mahaleboside	0.137	Analytelist_PhA	0	0	0	0	0	0	0	0	0	0	0	0	0	0	0	0	0	0	0	0	0	0	3908	4386	4764	2540	3846	11752	6024	7326	4746	7716
419.134	418.126	4.08		0.091	∞	0	TRUE	C21H22O9	Analyte List - Analytelist_PhA	[M+H]+	2000	0	[]	FALSE	7-Hydroxy-3,3',4',5,6,8-hexamethoxyflavone	0.216	Analytelist_PhA	0	0	0	0	0	0	0	0	0	7090	6802	0	7062	0	0	0	0	0	1604	0	1160	0	656	0	0	1006	0	0	0	0	0	0
361.127	360.12	4.07		-1.112	∞	0	TRUE	C19H20O7	Analyte List - Analytelist_PhA	[M+H]+	1000	0	[]	FALSE	Gibberellin A59	-3.08	Analytelist_PhA	0	0	0	0	0	0	0	0	0	1774	0	0	0	0	0	0	0	0	0	0	2118	0	0	0	2334	2822	0	0	0	0	5248	5714
147.08	146.073	4.08		-0.404	∞	0	TRUE	C10H10O	Analyte List - Analytelist_PhA	[M+H]+	1000	0	[]	FALSE	2,3-Dimethylbenzofuran	-2.748	Analytelist_PhA	0	0	0	0	0	0	0	0	0	0	0	0	0	0	0	3626	3118	4992	4544	2088	1724	1530	1606	1970	2586	1886	1406	0	0	0	766	0
185.08	184.073	4.08		-0.418	∞	0	TRUE	C9H12O4	Analyte List - Analytelist_PhA	[M+H]+	1000	0	[]	FALSE	1-(3-Hydroxy-4-methoxyphenyl)-1,2-ethanediol	-2.257	Analytelist_PhA	0	0	0	0	0	0	0	0	0	0	1524	2106	1746	0	0	1054	0	0	1072	760	638	0	468	0	1754	0	0	0	0	0	0	0
275.103	274.096	4.05		0.369	∞	0	TRUE	C14H14N2O4	Analyte List - Analytelist_PhA	[M+H]+	2000	0	[]	FALSE	(1xi,3S)-1,2,3,4-Tetrahydro-1-methyl-beta-carboline-1,3-dicarboxylic acid	1.34	Analytelist_PhA	0	0	0	0	0	0	0	0	0	0	0	1948	0	0	0	1164	1252	0	0	1256	1040	0	1050	0	0	0	0	0	0	0	0	0
503.192	502.185	4.05		0.629	∞	0	TRUE	C26H30O10	Analyte List - Analytelist_PhA	[M+H]+	2000	0	[]	FALSE	Limonexic acid	1.251	Analytelist_PhA	0	0	0	0	0	0	0	0	0	0	0	0	0	0	0	1968	1878	0	0	1712	0	3144	2686	3822	3576	0	0	0	1998	1208	1320	1484
211.168	210.161	4.06		-0.753	8	0	TRUE	C13H22O2	Analyte List - Analytelist_PhA	[M+H]+	1020	0	[]	TRUE	Citral propylene glycol acetal	-3.564	Analytelist_PhA	0	0	0	0	0	0	0	0	0	0	0	0	0	0	0	0	0	0	0	0	0	0	3518	0	0	0	0	3424	3576	0	3374	3246
330.134	329.127	4.08		0.473	24	0	TRUE	C18H19NO5	Analyte List - Analytelist_PhA	[M+H]+	2020	0	[]	FALSE	N-trans-Feruloyloctopamine	1.432	Analytelist_PhA	0	0	0	0	0	0	0	0	0	0	0	0	0	0	0	0	0	0	0	1496	0	4264	4258	5106	5154	3290	3946	0	4854	5262	4930	5116
159.138	158.13	4.06		-0.33	23.3	0	TRUE	C9H18O2	Analyte List - Analytelist_PhA	[M+H]+	1020	0	[]	FALSE	NONANOATE	-2.074	Analytelist_PhA	308	284	0	0	0	0	0	0	0	6628	6322	7430	6646	3518	4152	2502	0	3012	2362	1878	1704	520	596	0	652	0	808	0	0	280	0	354
323.127	322.12	4.06		-0.439	∞	0	TRUE	C12H22N2O6S	Analyte List - Analytelist_PhA	[M+H]+	2000	0	[]	FALSE	D-Pantothenoyl-L-cysteine	-1.358	Analytelist_PhA	0	0	0	0	0	0	0	0	0	0	0	0	0	0	0	0	0	0	0	0	1384	2078	2528	0	2776	2362	0	0	0	0	0	0
123.117	122.11	4.07		0.019	4.2	0	TRUE	C9H14	Analyte List - Analytelist_PhA	[M+H]+	2020	0	[]	FALSE	Santene	0.156	Analytelist_PhA	0	0	0	0	0	0	0	0	0	5002	5054	6774	6468	3652	4716	3702	0	0	4000	0	2928	0	2682	0	0	2494	2356	0	0	0	0	0
253.143	252.136	4.08		-0.358	11.4	0	TRUE	C14H20O4	Analyte List - Analytelist_PhA	[M+H]+	2020	0	[]	TRUE	2,2,4,4-Tetramethyl-6-(1-oxobutyl)-1,3,5-cyclohexanetrione	-1.414	Analytelist_PhA	0	1360	0	0	0	0	0	0	0	32218	33876	44492	43268	23090	0	0	0	12894	0	5676	0	4470	4296	6374	6498	3934	4320	0	0	0	0	0
163.039	162.031	4.07		-0.213	9	0	TRUE	C9H6O3	Analyte List - Analytelist_PhA	[M+H]+	2020	0	[]	FALSE	3 Hydroxycoumarin	-1.307	Analytelist_PhA	0	0	0	0	0	0	0	0	0	0	0	0	0	0	0	0	1618	0	0	0	1934	3208	3644	0	3556	3136	3136	0	5218	5698	0	5320
303.216	302.208	4.07		-0.992	∞	0	TRUE	C16H30O5	Analyte List - Analytelist_PhA	[M+H]+	1000	0	[]	TRUE	xi-7-Hydroxyhexadecanedioic acid	-3.272	Analytelist_PhA	0	0	0	0	0	0	0	0	0	0	0	0	630	0	0	1274	1696	1964	1666	1176	0	1270	1586	3122	3044	1670	1674	0	0	0	0	0
311.128	310.12	4.07		-0.11	∞	0	TRUE	C19H18O4	Analyte List - Analytelist_PhA	[M+H]+	2000	0	[]	TRUE	Moracin C	-0.353	Analytelist_PhA	0	0	0	0	0	0	0	0	0	0	0	0	0	0	0	0	0	0	3112	0	0	4858	5730	7822	8456	4402	6290	0	0	2798	2874	0
399.145	398.138	4.07		1.114	∞	0	TRUE	C22H22O7	Analyte List - Analytelist_PhA	[M+H]+	1000	0	[]	FALSE	Dulxanthone E	2.791	Analytelist_PhA	0	0	0	0	0	0	0	0	0	0	0	0	0	0	0	0	0	0	0	0	0	0	1852	0	2056	1280	0	0	0	0	0	0
277.179	276.172	4.08		-0.381	∞	0	TRUE	C17H24O3	Analyte List - Analytelist_PhA	[M+H]+	2000	0	[]	FALSE	Panaquinquecol 2	-1.375	Analytelist_PhA	0	0	0	0	0	0	0	0	0	0	0	0	0	0	0	0	0	2214	0	0	0	3726	2952	6830	6234	0	4590	0	0	0	0	0
164.108	163.101	4.08		0.79	∞	0	TRUE	C10H13NO	Analyte List - Analytelist_PhA	[M+H]+	1000	0	[]	FALSE	2,3,6,7-Tetrahydro-7-methylcyclopent[b]azepin-8(1H)-one	4.811	Analytelist_PhA	0	0	0	292	0	234	0	298	0	0	0	0	0	0	0	3784	2998	4780	3590	1978	1740	8902	9642	13728	12980	8180	9162	2226	2968	0	3184	0
117.091	116.084	4.08		0.123	∞	0	TRUE	C6H12O2	Analyte List - Analytelist_PhA	[M+H]+	2000	1728	[]	TRUE	TRANS-CYCLOHEXANE-1,2-DIOL	1.053	Analytelist_PhA	1148	1200	1278	1122	1024	1630	1360	1676	1728	1584	1576	1810	1494	0	0	2998	3312	3992	3738	1784	2990	6936	5310	15228	15996	6330	5914	2900	2250	2436	2830	3140
304.154	303.147	4.09		-0.236	17.1	0	TRUE	C17H21NO4	Analyte List - Analytelist_PhA	[M+H]+	2020	6452	[]	TRUE	Scopolamine	-0.775	Analytelist_PhA	0	0	0	0	0	0	0	0	0	0	0	17090	0	6452	0	14198	13512	14894	13834	9150	7066	17158	15158	6792	8502	18932	17700	22008	26016	20544	21830	16734
263.091	262.084	4.08		-0.057	∞	0	TRUE	C14H14O5	Analyte List - Analytelist_PhA	[M+H]+	2000	0	[]	TRUE	Dorsteniol	-0.216	Analytelist_PhA	0	0	0	368	0	0	0	0	0	6910	4748	5214	6102	4030	5050	3460	3958	3670	0	2442	0	0	0	0	3222	0	0	0	0	0	0	0
160.076	159.068	4.08		-0.149	∞	0	TRUE	C10H9NO	Analyte List - Analytelist_PhA	[M+H]+	2000	0	[]	FALSE	INDOLE-3-ACETALDEHYDE	-0.928	Analytelist_PhA	0	0	0	0	0	0	0	0	0	0	582	1884	0	0	0	0	742	0	0	0	0	478	0	792	0	0	768	0	586	0	0	474
371.151	370.143	4.08		1.783	∞	0	TRUE	C21H22O6	Analyte List - Analytelist_PhA	[M+H]+	1000	0	[]	TRUE	Lansiumarin B	4.803	Analytelist_PhA	0	0	0	0	0	0	0	0	0	0	0	2434	2270	0	0	7884	9896	9562	9600	6076	0	8308	8114	8780	7652	9182	7692	0	0	0	0	0
137.06	136.052	4.08		-0.108	14.4	0	TRUE	C8H8O2	Analyte List - Analytelist_PhA	[M+H]+	2020	3784	[]	FALSE	PHENYL ACETATE	-0.79	Analytelist_PhA	6094	0	4714	4124	3998	4414	0	0	0	12334	11484	13702	14270	11162	12278	0	7290	6978	0	5080	4956	5800	7990	8800	10014	7084	8076	0	4854	0	3980	0
177.163	176.156	4.08		-0.48	∞	0	TRUE	C13H20	Analyte List - Analytelist_PhA	[M+H]+	1000	0	[]	FALSE	(6E,8E)-4,6,8-Megastigmatriene	-2.712	Analytelist_PhA	0	0	0	0	0	0	0	0	0	0	0	0	0	176	0	432	546	856	0	0	0	624	626	962	1224	786	0	0	0	0	0	0
195.101	194.094	4.08		-0.739	∞	0	TRUE	C11H14O3	Analyte List - Analytelist_PhA	[M+H]+	1000	0	[]	TRUE	Butylparaben	-3.79	Analytelist_PhA	0	0	0	0	0	0	0	0	0	0	0	8260	0	0	6010	6372	6912	8110	7086	3614	4004	0	4430	7416	6560	3926	4174	0	0	0	0	0
281.101	280.094	4.08		-0.702	∞	0	TRUE	C14H16O6	Analyte List - Analytelist_PhA	[M+H]+	1000	0	[]	FALSE	Gravolenic acid	-2.496	Analytelist_PhA	0	0	0	0	0	0	0	0	0	3924	4140	4328	4422	2808	3772	0	0	2602	2338	2024	0	0	0	0	1914	0	1962	0	0	0	0	0
341.138	340.131	4.08		-0.154	∞	0	TRUE	C20H20O5	Analyte List - Analytelist_PhA	[M+H]+	2000	0	[]	TRUE	Glyceollidin I	-0.452	Analytelist_PhA	0	0	0	0	0	0	0	0	0	0	3430	0	0	0	0	0	9088	0	0	7582	0	0	0	0	0	0	0	0	0	0	0	0
187.075	186.068	4.08		-0.463	∞	0	TRUE	C12H10O2	Analyte List - Analytelist_PhA	[M+H]+	1000	0	[]	FALSE	1-Naphthaleneacetic acid	-2.475	Analytelist_PhA	0	0	0	0	0	0	0	0	0	0	0	0	0	0	0	1346	1530	1172	0	0	1074	866	1648	1470	1754	1542	0	0	0	0	0	0
595.166	594.159	4.08		0.114	44.5	0	TRUE	C27H30O15	Analyte List - Analytelist_PhA	[M+H]+	2010	0	[]	FALSE	Kaempferol 4'-glucoside 7-rhamnoside	0.192	Analytelist_PhA	0	0	0	0	0	0	0	0	0	0	0	0	0	0	0	0	0	0	0	0	0	0	0	0	0	0	1506	14750	0	10814	0	9264
221.189	220.182	4.09		-0.617	16.4	0	TRUE	C15H24O	Analyte List - Analytelist_PhA	[M+H]+	1020	0	[]	FALSE	2,6-Di-tert-butyl-4-methylphenol	-2.79	Analytelist_PhA	0	0	0	0	0	0	0	0	0	0	0	0	0	0	0	0	0	0	0	0	316	728	1056	1084	924	1014	1048	0	1724	1010	1502	0
163.133	162.126	4.1		-0.009	15.4	0	TRUE	C8H18O3	Analyte List - Analytelist_PhA	[M+H]+	2020	2640	[]	TRUE	(3R,7R)-1,3,7-Octanetriol	-0.058	Analytelist_PhA	5604	5616	4932	4300	2982	3446	3194	3574	3330	1932	0	0	0	0	0	0	976	0	0	1496	1160	0	0	0	0	0	0	0	0	0	1142	1614
237.184	236.177	4.11		-0.49	14.8	0	TRUE	C15H24O2	Analyte List - Analytelist_PhA	[M+H]+	1020	0	[]	FALSE	Geranyl tiglate	-2.064	Analytelist_PhA	0	0	0	0	0	0	0	0	0	0	0	0	0	0	0	0	0	0	0	0	0	0	0	6980	0	0	0	6800	0	7022	5848	5306
175.133	174.126	4.11		0.246	∞	0	TRUE	C9H18O3	Analyte List - Analytelist_PhA	[M+H]+	2000	0	[]	FALSE	2,4,6-Triethyl-1,3,5-trioxane	1.404	Analytelist_PhA	0	318	504	440	0	528	0	0	0	0	0	0	0	0	0	0	0	0	0	0	0	0	0	0	0	0	0	0	0	0	0	1966
315.179	314.172	4.08		-1.001	∞	0	TRUE	C16H26O6	Analyte List - Analytelist_PhA	[M+H]+	1000	0	[]	FALSE	Perilloside A	-3.174	Analytelist_PhA	0	0	0	0	0	0	0	0	0	0	2502	3210	0	0	0	3580	3084	0	0	0	0	0	0	2374	0	0	0	0	0	0	0	0
180.102	179.095	4.08		0.162	∞	0	TRUE	C10H13NO2	Analyte List - Analytelist_PhA	[M+H]+	2000	0	[]	FALSE	1-METHYL-6,7-DIHYDROXY-1,2,3,4-TETRAHYDROISOQUINOLINE	0.899	Analytelist_PhA	2486	0	0	0	0	2382	0	0	0	0	0	0	0	0	0	0	0	0	0	0	0	0	2036	3168	2472	0	0	0	0	0	0	0
331.154	330.147	4.08		0.29	∞	0	TRUE	C19H22O5	Analyte List - Analytelist_PhA	[M+H]+	2000	0	[]	FALSE	Fragransol B	0.875	Analytelist_PhA	0	0	0	0	0	0	0	0	0	0	0	0	0	0	0	0	0	0	0	0	0	0	0	2038	2318	1462	1912	0	0	0	0	0
95.086	94.0787	4.08		0.446	6.3	0	TRUE	C7H10	Analyte List - Analytelist_PhA	[M+H]+	1020	0	[]	FALSE	2-Methyl-1,3-cyclohexadiene	4.695	Analytelist_PhA	0	0	0	0	0	0	0	0	0	4930	3464	5260	6774	3350	3318	0	0	0	0	0	0	0	0	0	0	0	0	0	0	0	0	0
359.149	358.142	4.08		0.368	∞	0	TRUE	C20H22O6	Analyte List - Analytelist_PhA	[M+H]+	2000	0	[]	FALSE	Glicophenone	1.024	Analytelist_PhA	0	0	0	0	0	0	0	0	0	0	0	0	0	0	0	3846	4184	0	5486	0	0	6818	7942	9762	10700	7320	6718	4102	3696	3224	0	2808
201.111	200.104	4.08		-0.673	10.4	0	TRUE	C10H16O4	Analyte List - Analytelist_PhA	[M+H]+	1020	710	[]	TRUE	cis-4-Decenedioic acid	-3.348	Analytelist_PhA	0	0	2906	0	2248	1986	736	710	0	15546	16098	20996	19720	13700	11936	2878	3164	3432	4174	2144	1786	0	1318	0	0	0	958	0	0	0	0	0
123.081	122.073	4.08		0.191	∞	0	TRUE	C8H10O	Analyte List - Analytelist_PhA	[M+H]+	2000	0	[]	FALSE	(S)-1-PHENYLETHANOL	1.55	Analytelist_PhA	0	0	0	0	0	0	0	944	0	0	6304	8104	6154	4046	4290	0	0	0	5658	0	0	3518	0	4476	4634	3638	0	0	0	0	2068	0
175.075	174.068	4.09		-0.401	∞	0	TRUE	C11H10O2	Analyte List - Analytelist_PhA	[M+H]+	1000	0	[]	FALSE	4-Methoxy-1-naphthol	-2.293	Analytelist_PhA	314	0	0	0	0	0	0	0	0	0	1530	0	0	0	0	2992	4120	3424	3490	3942	2848	3996	3698	3790	4352	0	3838	0	0	0	0	0
245.175	244.167	4.09		-0.201	∞	0	TRUE	C13H24O4	Analyte List - Analytelist_PhA	[M+H]+	2000	0	[]	FALSE	Menthyl ethylene glycol carbonate	-0.819	Analytelist_PhA	0	0	0	0	0	0	0	0	0	0	0	0	0	0	0	0	0	0	0	0	0	2064	1848	3568	0	1836	2104	1386	1368	0	0	0
181.049	180.042	4.09		-0.39	8.3	0	TRUE	C9H8O4	Analyte List - Analytelist_PhA	[M+H]+	1020	0	[]	TRUE	CAFFEATE	-2.156	Analytelist_PhA	0	1272	0	0	0	0	0	0	708	0	0	0	0	0	0	0	0	0	0	6332	0	5782	5570	7342	7508	5408	6474	4744	6404	6192	4974	4892
332.186	331.178	4.09		0.068	∞	0	TRUE	C19H25NO4	Analyte List - Analytelist_PhA	[M+H]+	2000	0	[]	FALSE	Pandamarilactone 31	0.204	Analytelist_PhA	0	0	0	0	0	0	0	0	0	0	0	0	0	0	0	0	0	0	0	0	0	1382	2292	2260	2228	2110	1794	0	0	1320	1464	0
219.174	218.167	4.09		-0.453	8.6	0	TRUE	C15H22O	Analyte List - Analytelist_PhA	[M+H]+	1020	0	[]	TRUE	(5alpha,10alpha)-3,7(11)-Eudesmadien-2-one	-2.068	Analytelist_PhA	0	0	0	0	0	0	0	0	0	0	0	0	0	0	0	0	3564	0	0	0	0	5294	5352	9798	8336	7470	0	14806	14274	13684	12750	11194
281.137	280.13	4.12		-1.263	∞	0	TRUE	C15H20O5	Analyte List - Analytelist_PhA	[M+H]+	1000	0	[]	TRUE	Artabsinolide A	-4.492	Analytelist_PhA	0	0	0	0	0	0	0	0	0	4582	0	0	0	3330	3736	3200	0	0	3964	0	0	0	0	2788	2536	1796	2178	0	0	0	0	0
343.103	342.095	4.09		0.208	18.3	0	TRUE	C15H18O9	Analyte List - Analytelist_PhA	[M+H]+	2020	0	[]	FALSE	Glucocaffeic acid	0.607	Analytelist_PhA	0	0	0	0	0	0	0	0	0	0	0	0	0	0	0	0	0	0	0	0	0	0	0	4948	0	4706	4962	5630	5484	4176	5226	4532
195.174	194.167	4.1		-0.499	∞	0	TRUE	C13H22O	Analyte List - Analytelist_PhA	[M+H]+	1000	0	[]	FALSE	(+/-)-[R-(E)]-5-Isopropyl-8-methylnona-6,8-dien-2-one	-2.559	Analytelist_PhA	0	0	0	0	0	0	0	0	0	266	0	0	0	0	198	0	504	712	0	614	0	0	0	1418	1022	860	728	0	484	0	0	0
189.127	188.12	4.1		-0.508	15.9	0	TRUE	C13H16O	Analyte List - Analytelist_PhA	[M+H]+	1020	0	[]	FALSE	2-Butyl-3-phenyl-2-propen-1-al	-2.684	Analytelist_PhA	0	0	0	0	0	0	406	0	0	0	0	0	0	0	0	0	0	0	0	0	0	5396	4780	8330	6658	5382	4712	0	3080	3258	0	2826
263.127	262.12	4.1		-0.922	∞	0	TRUE	C15H18O4	Analyte List - Analytelist_PhA	[M+H]+	1000	0	[]	TRUE	Armexifolin	-3.504	Analytelist_PhA	0	0	0	0	0	0	0	0	0	5036	4560	4932	5944	3572	3434	0	0	0	2814	0	0	1382	0	2328	0	0	0	0	0	0	0	0
287.055	286.048	4.1		-0.253	16.3	0	TRUE	C15H10O6	Analyte List - Analytelist_PhA	[M+H]+	2020	0	[]	FALSE	2'-Hydroxygenistein	-0.88	Analytelist_PhA	0	0	0	0	0	0	0	0	0	0	0	0	0	0	0	0	0	0	0	0	0	0	536	0	0	0	0	2382	3128	2686	2574	2094
327.123	326.116	4.12		0.53	∞	0	TRUE	C19H18O5	Analyte List - Analytelist_PhA	[M+H]+	2000	0	[]	FALSE	1,6-Dihydroxy-3-methoxy-2-prenylxanthone	1.621	Analytelist_PhA	0	0	0	0	0	0	0	0	0	0	0	0	0	0	0	0	0	0	2070	0	0	0	1640	2362	0	2086	1620	0	1216	0	0	0
365.195	364.188	4.1		-0.79	∞	0	TRUE	C20H28O6	Analyte List - Analytelist_PhA	[M+H]+	1000	0	[]	FALSE	Cinncassiol C2	-2.164	Analytelist_PhA	0	0	0	0	0	0	0	0	0	1622	1502	1818	1802	976	0	0	2834	0	0	1564	1848	0	0	0	0	0	0	0	0	0	0	0
235.132	234.125	4.11		-0.65	∞	0	TRUE	C14H18O3	Analyte List - Analytelist_PhA	[M+H]+, [M-H2O+H]+	1000	0	[]	FALSE	Dehydrooreadone	-2.766	Analytelist_PhA	0	0	0	0	0	0	0	0	0	12170	13856	16274	15338	0	9120	0	0	0	0	0	0	3150	3016	4984	5164	0	0	0	0	0	0	0
197.08	196.073	4.11		-0.676	∞	0	TRUE	C10H12O4	Analyte List - Analytelist_PhA	[M+H]+	1000	0	[]	FALSE	Homoveratric acid	-3.431	Analytelist_PhA	0	0	0	0	0	0	0	0	936	0	0	2836	0	0	0	4130	4094	4628	4580	0	2844	3834	4448	6176	6526	4036	3580	1650	1416	0	1762	1542
199.06	198.052	4.11		-0.552	∞	0	TRUE	C9H10O5	Analyte List - Analytelist_PhA	[M+H]+	1000	0	[]	FALSE	Syringic acid	-2.772	Analytelist_PhA	0	0	0	0	0	268	0	0	0	0	3154	0	4096	0	2162	0	0	0	0	0	0	0	0	0	0	0	0	1102	1358	1062	0	0
219.065	218.057	4.11		-0.436	∞	0	TRUE	C12H10O4	Analyte List - Analytelist_PhA	[M+H]+	2000	0	[]	FALSE	4-Methylumbelliferyl acetate	-1.991	Analytelist_PhA	0	560	0	472	0	0	0	0	0	1918	2054	2740	2054	2192	1736	1116	1298	0	1140	0	0	0	0	0	612	0	554	0	0	0	0	0
309.133	308.126	4.12		0.144	∞	0	TRUE	C16H20O6	Analyte List - Analytelist_PhA	[M+H]+	2000	0	[]	FALSE	8-Acetylegelolide	0.465	Analytelist_PhA	0	0	0	0	0	0	0	0	0	0	2306	2720	0	2104	2300	1314	0	0	0	0	0	1240	0	0	0	0	0	0	0	0	0	0
237.111	236.104	4.12		-1.169	∞	0	TRUE	C13H16O4	Analyte List - Analytelist_PhA	[M+H]+	1000	0	[]	TRUE	Ethyl vanillin isobutyrate	-4.931	Analytelist_PhA	1200	1442	1308	1132	644	816	508	0	906	0	0	0	0	0	0	0	3854	0	0	0	0	0	0	0	0	0	0	0	1422	0	0	0
343.211	342.204	4.13		-0.561	∞	0	TRUE	C18H30O6	Analyte List - Analytelist_PhA	[M+H]+	2000	0	[]	TRUE	(-)-11-Hydroxy-9,15,16-trioxooctadecanoic acid	-1.633	Analytelist_PhA	0	0	0	0	0	0	0	0	0	0	0	0	0	1616	0	4838	4332	5230	5664	3508	2924	0	0	0	0	0	0	0	0	0	0	0
201.163	200.156	4.13		-0.453	8	0	TRUE	C15H20	Analyte List - Analytelist_PhA	[M+H]+	1020	0	[]	TRUE	(S)-gamma-Calacorene	-2.252	Analytelist_PhA	0	0	0	0	0	0	0	0	0	0	0	0	0	0	506	0	0	0	0	1352	0	0	3410	4722	5114	0	2376	7440	6548	5376	5908	5126
326.232	325.225	4.13		-0.25	∞	0	TRUE	C18H31NO4	Analyte List - Analytelist_PhA	[M+H]+	2000	0	[]	FALSE	3-Oxo-C14-HSL	-0.766	Analytelist_PhA	0	0	0	0	0	0	0	0	0	0	0	0	0	0	0	0	0	0	0	0	0	0	0	0	0	0	0	1370	1420	1468	1162	1028
99.0443	98.037	4.14		0.241	3.5	0	TRUE	C5H6O2	Analyte List - Analytelist_PhA	[M+H]+	1020	0	[]	FALSE	5-Hydroxy-4-pentenoic acid d-lactone	2.438	Analytelist_PhA	0	0	0	0	0	0	0	0	0	0	2602	0	0	0	0	3716	3164	3584	3842	0	2646	0	3050	0	0	0	0	0	0	0	0	0
318.172	317.164	4.14		1.552	∞	0	TRUE	C18H23NO4	Analyte List - Analytelist_PhA	[M+H]+	1000	0	[]	FALSE	Pandamarilactonine A	4.877	Analytelist_PhA	0	0	0	0	0	0	0	0	0	0	0	0	0	0	0	0	0	0	0	0	0	0	0	0	0	946	1410	0	0	0	0	0
201.148	200.141	4.14		-0.342	∞	0	TRUE	C11H20O3	Analyte List - Analytelist_PhA	[M+H]+	2000	0	[]	FALSE	(S)-9-Hydroxy-10-undecenoic acid	-1.7	Analytelist_PhA	302	0	0	0	0	0	0	0	0	0	1092	0	0	0	1046	2840	2760	3818	2760	0	1856	2320	2548	3888	4158	0	2028	0	0	0	0	0
147.065	146.058	4.14		-0.262	∞	0	TRUE	C6H10O4	Analyte List - Analytelist_PhA	[M+H]+	2000	0	[]	FALSE	3-METHYGLUTARIC ACID	-1.782	Analytelist_PhA	0	0	0	606	0	504	0	0	0	0	968	1228	1100	0	0	0	0	1708	0	950	0	3284	3128	0	0	2826	2862	3004	0	2248	2036	2134
273.113	272.105	4.15		0.512	∞	0	TRUE	C16H16O4	Analyte List - Analytelist_PhA	[M+H]+	2000	0	[]	FALSE	1,2-Bis(4-hydroxy-3-methoxyphenyl)ethylene	1.875	Analytelist_PhA	0	0	0	0	0	0	0	0	0	10670	0	0	0	8804	9482	0	0	0	0	1706	0	0	0	0	0	0	0	0	0	0	0	0
341.158	340.151	4.16		-1.011	∞	0	TRUE	C17H24O7	Analyte List - Analytelist_PhA	[M+H]+	1000	0	[]	FALSE	15-Deacetylneosolaniol	-2.963	Analytelist_PhA	402	0	0	0	0	0	0	0	0	4446	3250	4998	4594	0	0	2362	2540	2708	0	0	0	0	0	0	0	0	0	0	0	0	0	0
143.07	142.063	4.16		-0.294	∞	0	TRUE	C7H10O3	Analyte List - Analytelist_PhA	[M+H]+	1000	0	[]	FALSE	5-Ethyl-3-hydroxy-4-methyl-2(5H)-furanone	-2.053	Analytelist_PhA	0	0	0	0	0	0	0	0	0	2186	2808	3880	3204	0	2490	2002	2286	2856	2672	0	1488	0	946	0	0	936	1184	0	0	0	0	0
413.216	412.209	4.17		-0.831	∞	0	TRUE	C21H32O8	Analyte List - Analytelist_PhA	[M+H]+	1000	0	[]	FALSE	Abscisic alcohol 11-glucoside	-2.01	Analytelist_PhA	0	0	0	0	0	0	0	0	0	872	0	1236	1504	0	0	1174	1312	1408	1728	0	0	0	0	0	0	0	806	0	0	0	0	0
133.064	132.057	4.16		-0.372	∞	0	TRUE	C9H8O	Analyte List - Analytelist_PhA	[M+H]+	1000	0	[]	FALSE	TRANS-CINNAMALDEHYDE	-2.794	Analytelist_PhA	0	0	0	0	0	0	0	0	0	0	0	0	0	0	0	0	0	0	0	0	0	1218	1186	1380	0	0	1202	0	0	0	0	0
415.232	414.225	4.21		-0.239	∞	0	TRUE	C21H34O8	Analyte List - Analytelist_PhA	[M+H]+	2000	0	[]	FALSE	(4R,5S,7R,11S)-11,12-Dihydroxy-1(10)-spirovetiven-2-one 11-glucoside	-0.575	Analytelist_PhA	0	0	0	0	0	0	0	0	0	0	0	0	0	0	0	0	1500	1418	1204	0	0	1188	0	0	2236	0	1396	0	1776	0	1568	0
325.273	324.266	4.17		-0.057	32.6	0	TRUE	C20H36O3	Analyte List - Analytelist_PhA	[M+H]+	2010	0	[]	FALSE	(13R,14R)-8-Labdene-13,14,15-triol	-0.175	Analytelist_PhA	0	0	0	0	0	0	0	0	0	0	0	0	0	0	0	688	690	734	0	416	472	606	768	1100	1258	730	746	0	0	0	0	0
342.135	341.127	4.17		1.118	22	0	TRUE	C19H19NO5	Analyte List - Analytelist_PhA	[M+H]+	1020	0	[]	TRUE	4-Hydroxynornantenine	3.269	Analytelist_PhA	0	0	0	0	0	0	0	0	0	0	0	0	0	0	0	0	3898	3916	4078	2888	0	12830	13316	16910	19468	14720	12894	29084	27136	20304	22032	23098
275.185	274.178	4.17		-0.422	∞	0	TRUE	C14H26O5	Analyte List - Analytelist_PhA	[M+H]+	2000	0	[]	FALSE	3-Hydroxytetradecanedioic acid	-1.532	Analytelist_PhA	0	0	0	0	0	0	0	0	0	0	0	0	0	0	0	5916	5142	6538	6068	3216	3648	0	1630	3046	4664	1660	1726	0	0	0	0	0
202.143	201.136	4.17		-0.28	∞	0	TRUE	C10H19NO3	Analyte List - Analytelist_PhA	[M+H]+	2000	0	[]	TRUE	Capryloylglycine	-1.384	Analytelist_PhA	0	0	0	0	0	420	430	0	0	3662	2844	4570	4708	2324	0	0	0	2652	0	1998	0	1260	0	0	0	832	0	0	0	0	0	0
291.268	290.26	4.18		-0.359	31.3	0	TRUE	C20H34O	Analyte List - Analytelist_PhA	[M+H]+	2010	0	[]	FALSE	(3S,6E,10E)-1,6,10,14-Phytatetraen-3-ol	-1.231	Analytelist_PhA	0	0	0	0	0	0	0	0	0	0	0	0	0	0	0	0	0	0	0	0	264	0	0	698	0	0	424	0	0	0	0	0
345.299	344.292	4.18		-0.441	∞	0	TRUE	C20H40O4	Analyte List - Analytelist_PhA	[M+H]+	2000	0	[]	FALSE	MG(i-17:0/0:0/0:0)	-1.278	Analytelist_PhA	0	0	0	0	0	0	0	0	0	0	0	0	0	0	0	0	0	0	656	414	0	0	356	1540	0	416	564	0	0	0	0	0
191.143	208.145	4.23		-0.378	7.6	0	TRUE	C13H20O2	Analyte List - Analytelist_PhA	[M-H2O+H]+, [M+K]+	2020	5764	[]	TRUE	(5alpha,8beta,9beta)-5,9-Epoxy-3,6-megastigmadien-8-ol	-1.976	Analytelist_PhA	0	804	0	0	566	0	0	0	0	8378	8910	6232	6738	6050	5764	15426	14648	15140	13380	13080	13196	15394	15380	28936	30592	17396	18412	0	8974	7854	0	7230
342.206	341.199	4.22		-0.044	∞	0	TRUE	C21H27NO3	Analyte List - Analytelist_PhA	[M+H]+	2000	0	[]	FALSE	Retrofractamide D	-0.129	Analytelist_PhA	0	0	0	0	0	0	0	0	0	0	0	0	0	0	0	0	0	0	0	0	0	0	0	0	0	0	0	0	1770	0	0	0
625.176	624.169	4.22		0.206	6.5	0	TRUE	C28H32O16	Analyte List - Analytelist_PhA	[M+H]+	2020	4288	[]	TRUE	Isorhamnetin 3-O-[b-D-glucopyranosyl-(1->2)-a-L-rhamnopyranoside]	0.33	Analytelist_PhA	0	0	0	0	0	0	0	0	0	0	0	0	0	1858	0	3850	4288	4546	4488	0	0	16758	18324	22188	20744	13430	13194	222630	170186	184468	139296	163178
227.165	226.158	4.21		0.909	11	0	TRUE	C13H22O3	Analyte List - Analytelist_PhA	[M+H]+	1020	0	[]	TRUE	Riesling acetal	4.003	Analytelist_PhA	0	0	0	0	0	0	0	0	0	0	0	0	0	0	0	14954	14976	16340	15974	8782	8618	37266	40078	72520	71316	40320	40770	26144	23264	22854	21038	21218
309.278	308.271	4.19		-0.299	42.3	0	TRUE	C20H36O2	Analyte List - Analytelist_PhA	[M+H]+	2010	0	[]	FALSE	Sclareol	-0.966	Analytelist_PhA	0	0	0	0	0	0	0	0	0	0	0	304	0	0	0	674	584	0	0	0	0	0	0	1772	1354	554	0	0	0	0	0	0
169.085	168.078	4.2		-0.554	∞	0	TRUE	C9H12O3	Analyte List - Analytelist_PhA	[M+H]+	1000	0	[]	FALSE	Ethyl 2-furanpropionate	-3.274	Analytelist_PhA	0	1424	0	0	0	0	0	0	0	3548	4162	4826	0	0	0	2460	0	0	0	0	0	1598	1564	0	0	1324	0	0	942	0	0	0
237.075	236.068	4.21		-0.597	∞	0	TRUE	C12H12O5	Analyte List - Analytelist_PhA	[M+H]+	1000	0	[]	FALSE	Apional	-2.519	Analytelist_PhA	0	0	0	0	0	0	0	0	0	0	0	0	0	0	0	0	0	1708	0	0	0	4302	5280	7922	7726	5178	5144	8384	8504	6952	6176	8558
381.226	380.219	4.2		-1.326	∞	0	TRUE	C21H32O6	Analyte List - Analytelist_PhA	[M+H]+	1000	0	[]	FALSE	[6]-Gingerdiol 3,5-diacetate	-3.478	Analytelist_PhA	0	0	0	0	0	0	0	0	0	0	0	0	0	0	0	1258	0	0	1362	0	0	0	1642	2606	0	0	0	0	0	0	0	1826
319.19	318.182	4.23		-0.724	∞	0	TRUE	C19H26O4	Analyte List - Analytelist_PhA	[M+H]+	1000	0	[]	FALSE	Panaquinquecol 6	-2.269	Analytelist_PhA	0	0	0	0	0	0	0	0	0	0	0	0	0	0	0	1352	0	1664	2040	0	0	1804	1368	2822	2428	1388	0	0	0	0	0	0
379.211	378.204	4.21		-0.266	∞	0	TRUE	C21H30O6	Analyte List - Analytelist_PhA	[M+H]+	2000	0	[]	FALSE	18-Hydroxycortisol	-0.701	Analytelist_PhA	0	0	0	0	0	0	0	0	0	0	1372	1770	0	0	0	3748	3860	4876	3730	0	0	0	2548	2958	3450	1700	2450	0	0	0	1890	0
307.263	306.255	4.19		-0.529	18.3	0	TRUE	C20H34O2	Analyte List - Analytelist_PhA	[M+H]+	2020	0	[]	FALSE	5,8,11-Eicosatrienoic acid	-1.722	Analytelist_PhA	0	0	0	0	0	0	0	0	0	0	0	236	0	0	0	0	824	0	530	0	0	680	824	1592	1158	558	782	0	0	0	0	0
365.16	364.153	4.19		0.621	∞	0	TRUE	C19H24O7	Analyte List - Analytelist_PhA	[M+H]+	2000	0	[]	FALSE	Gibberellin A55	1.701	Analytelist_PhA	0	0	0	0	0	0	0	0	0	2252	0	3172	0	1700	0	0	0	3602	3344	1740	2000	0	0	0	0	0	0	0	0	0	0	0
403.139	402.132	4.19		0.311	∞	0	TRUE	C21H22O8	Analyte List - Analytelist_PhA	[M+H]+	2000	0	[]	FALSE	3,3',4',5,6,8-Hexamethoxyflavone	0.771	Analytelist_PhA	0	0	0	0	0	0	0	0	0	3192	2632	2862	0	1934	1960	3126	2996	2980	2652	2556	2726	0	0	4388	0	2864	0	0	0	0	0	0
167.143	166.135	4.2		-0.367	16.5	0	TRUE	C11H18O	Analyte List - Analytelist_PhA	[M+H]+	1020	0	[]	FALSE	2,6,6-Trimethyl-1-cyclohexen-1-acetaldehyde	-2.194	Analytelist_PhA	0	0	0	0	0	0	0	0	0	0	0	0	0	0	0	0	0	0	0	938	0	1538	1376	2510	2396	1942	1680	0	0	0	0	0
317.065	316.058	4.24		-0.321	8.5	0	TRUE	C16H12O7	Analyte List - Analytelist_PhA	[M+H]+	2020	0	[]	TRUE	Pollenitin	-1.012	Analytelist_PhA	0	0	0	0	0	0	0	0	0	0	0	1072	1010	778	0	0	0	0	0	0	0	0	0	0	0	0	0	37432	30094	32116	23254	28864
229.179	228.172	4.2		-0.618	11.5	0	TRUE	C13H24O3	Analyte List - Analytelist_PhA	[M+H]+	1020	0	[]	TRUE	11-Hydroxy-9-tridecenoic acid	-2.696	Analytelist_PhA	0	0	0	0	0	0	0	0	0	0	0	0	0	0	0	1564	0	0	0	1292	0	4094	2970	6744	5590	4206	4186	2542	3000	3248	2956	2308
127.075	126.068	4.21		-0.241	∞	0	TRUE	C7H10O2	Analyte List - Analytelist_PhA	[M+H]+	2000	0	[]	FALSE	4-Hydroxy-4-methyl-5-hexenoic acid gamma lactone	-1.894	Analytelist_PhA	0	0	0	0	0	0	0	0	740	0	0	0	0	0	1912	0	0	0	0	0	0	0	2838	0	4514	3114	0	0	0	0	0	0
325.201	324.193	4.23		-0.298	∞	0	TRUE	C18H28O5	Analyte List - Analytelist_PhA	[M+H]+	2000	0	[]	TRUE	Lactapiperanol D	-0.917	Analytelist_PhA	0	0	0	0	0	0	0	0	0	2094	0	0	0	0	0	6458	7102	0	7610	4582	0	0	0	10716	11654	7344	0	0	0	0	4774	0
319.211	318.203	4.2		-0.964	∞	0	TRUE	C16H30O6	Analyte List - Analytelist_PhA	[M+H]+	1000	0	[]	FALSE	Menthyl pyrrolidone carboxylate	-3.02	Analytelist_PhA	0	0	0	0	0	0	0	0	0	0	0	0	0	0	0	4856	4946	5138	5344	2636	2418	0	2266	2962	3062	1440	1486	0	0	1092	0	0
437.144	436.137	4.21		-0.393	∞	0	TRUE	C21H24O10	Analyte List - Analytelist_PhA	[M+H]+	2000	0	[]	FALSE	Phenethyl 6-galloylglucoside	-0.898	Analytelist_PhA	0	0	0	0	0	0	0	0	0	0	0	0	0	0	0	1078	0	0	0	0	0	1014	0	0	0	0	0	2814	0	0	0	0
339.215	338.208	4.21		-1.404	∞	0	TRUE	C19H30O5	Analyte List - Analytelist_PhA	[M+H]+	1000	0	[]	FALSE	Dodecyl gallate	-4.138	Analytelist_PhA	0	0	0	0	0	0	0	0	0	0	0	0	0	0	0	1094	1124	1356	1380	0	0	1640	0	0	0	1376	0	0	0	0	0	0
139.075	138.068	4.21		-0.221	∞	0	TRUE	C8H10O2	Analyte List - Analytelist_PhA	[M+H]+	2000	0	[]	TRUE	1-(2-Furyl)butan-3-one	-1.586	Analytelist_PhA	0	0	0	0	0	0	0	0	0	0	0	0	0	0	0	4080	3744	4724	4192	2700	2508	2594	3078	4884	3992	2650	2444	1498	2058	1282	1398	0
209.153	208.146	4.23		-0.508	8	0	TRUE	C13H20O2	Analyte List - Analytelist_PhA	[M+H]+	1020	0	[]	TRUE	(5alpha,8beta,9beta)-5,9-Epoxy-3,6-megastigmadien-8-ol	-2.429	Analytelist_PhA	0	0	0	0	0	0	0	0	0	0	0	4876	0	0	0	15122	13500	17536	16678	9502	9278	46366	35550	65188	68756	41292	44534	34142	42516	34440	41558	35866
259.168	258.161	4.21		-1.052	∞	0	TRUE	C17H22O2	Analyte List - Analytelist_PhA	[M+H]+	1000	0	[]	FALSE	Geranyl benzoate	-4.061	Analytelist_PhA	0	0	0	0	0	0	0	0	0	0	0	0	0	0	0	0	0	0	0	0	0	0	0	2440	0	1210	1376	0	0	0	0	0
241.179	240.172	4.24		-0.555	∞	0	TRUE	C14H24O3	Analyte List - Analytelist_PhA	[M+H]+	1000	0	[]	FALSE	L-Menthyl acetoacetate	-2.302	Analytelist_PhA	0	0	0	0	0	0	0	0	0	0	558	0	0	0	0	1642	2178	0	2600	0	0	3178	2648	5882	5288	2368	3174	3366	3218	2710	2544	1918
222.185	221.178	4.23		0.467	6.7	0	TRUE	C14H23NO	Analyte List - Analytelist_PhA	[M+H]+	1020	0	[]	TRUE	Sarmentine	2.104	Analytelist_PhA	0	0	0	0	0	0	1006	1034	0	0	0	0	0	0	0	0	0	0	0	0	0	0	0	0	0	0	0	0	0	0	0	0
129.128	128.12	4.21		0.124	∞	0	TRUE	C8H16O	Analyte List - Analytelist_PhA	[M+H]+	2000	512	[]	FALSE	Octanal	0.962	Analytelist_PhA	624	0	828	926	0	0	0	0	478	0	0	0	0	500	0	0	0	0	0	0	0	848	812	1098	530	318	726	0	0	0	512	336
297.169	296.162	4.24		-0.763	∞	0	TRUE	C16H24O5	Analyte List - Analytelist_PhA	[M+H]+	1000	0	[]	TRUE	Ovalicin	-2.567	Analytelist_PhA	0	0	0	0	0	0	0	0	0	0	0	0	0	0	0	0	5496	0	5738	0	0	2966	0	0	4366	0	0	0	2446	0	0	1802
177.091	176.084	4.21		-0.163	∞	0	TRUE	C11H12O2	Analyte List - Analytelist_PhA	[M+H]+	2000	0	[]	FALSE	Ethyl cinnamate	-0.922	Analytelist_PhA	0	0	0	0	0	0	0	0	0	1852	0	2392	2756	0	0	0	0	0	1626	1120	0	0	0	0	0	1162	1320	0	0	0	0	794
309.169	308.162	4.21		-0.791	∞	0	TRUE	C17H24O5	Analyte List - Analytelist_PhA	[M+H]+	1000	0	[]	TRUE	15-Deacetylcalonectrin	-2.558	Analytelist_PhA	0	0	0	0	0	0	0	0	0	0	2598	3054	0	0	0	0	0	0	4356	0	2696	0	0	4862	5186	0	0	0	3158	2750	2950	0
179.07	178.063	4.23		-0.389	12	0	TRUE	C10H10O3	Analyte List - Analytelist_PhA	[M+H]+	1020	492	[]	TRUE	Di-alpha-furfuryl ether	-2.172	Analytelist_PhA	1308	0	0	0	0	0	0	0	0	6750	7754	7918	7364	7088	7172	6312	8044	6826	6342	5510	6104	8940	9134	13074	12418	9520	8762	0	0	0	0	0
151.111	150.104	4.25		-0.266	4.4	0	TRUE	C10H14O	Analyte List - Analytelist_PhA	[M+H]+	2020	0	[]	FALSE	1-Methoxy-4-propylbenzene	-1.76	Analytelist_PhA	0	0	0	0	0	0	0	0	0	3170	0	3818	3984	2984	2602	0	0	0	0	0	0	5250	5088	8834	9174	5626	4984	3720	3706	3724	3522	0
343.173	342.166	4.23		-1.11	22.1	0	TRUE	C17H26O7	Analyte List - Analytelist_PhA	[M+H]+	1020	1128	[]	TRUE	Jasmolone glucoside	-3.233	Analytelist_PhA	0	454	0	0	0	0	0	0	0	7492	7866	9706	10766	6022	6110	9916	8728	9666	9962	6654	6496	2352	1886	3492	2698	2152	1810	0	0	0	1128	1360
309.206	308.198	4.21		-0.417	∞	0	TRUE	C18H28O4	Analyte List - Analytelist_PhA	[M+H]+	2000	0	[]	TRUE	Corchorifatty acid A	-1.349	Analytelist_PhA	0	0	0	0	0	0	0	0	0	2618	1744	3788	3668	1788	0	16374	19566	21320	21964	7930	9790	0	0	0	0	0	0	0	0	0	0	0
351.179	350.172	4.22		-0.923	∞	0	TRUE	C19H26O6	Analyte List - Analytelist_PhA	[M+H]+	1000	0	[]	FALSE	Calonectrin	-2.629	Analytelist_PhA	0	0	0	0	0	0	0	0	0	0	1568	1920	0	0	0	0	0	0	0	0	0	0	0	0	3360	0	0	0	0	1752	0	0
139.039	138.031	4.21		-0.199	34.2	0	TRUE	C7H6O3	Analyte List - Analytelist_PhA	[M+H]+	2010	0	[]	TRUE	4-HYDROXYBENZOATE	-1.432	Analytelist_PhA	9788	8656	5808	6288	6364	4512	0	0	0	9756	9228	9266	9520	7060	7284	858	0	0	1230	0	0	0	0	0	0	0	0	0	0	0	628	0
395.205	394.198	4.22		-0.947	∞	0	TRUE	C21H30O7	Analyte List - Analytelist_PhA	[M+H]+	1000	0	[]	FALSE	Pteroside Z	-2.397	Analytelist_PhA	0	0	0	0	0	0	0	0	0	0	0	0	1424	0	0	0	1560	0	2166	0	1058	0	0	0	0	0	0	1388	1546	0	1302	0
211.06	210.052	4.21		-0.347	∞	0	TRUE	C10H10O5	Analyte List - Analytelist_PhA	[M+H]+	2000	0	[]	FALSE	3-(3,4-Dihydroxy-5-methoxy)-2-propenoic acid	-1.644	Analytelist_PhA	0	0	0	0	0	0	0	0	0	1640	1848	1886	1706	0	0	1096	1366	1184	1572	1036	970	0	0	0	722	0	0	0	0	0	252	0
191.07	190.063	4.21		-0.443	∞	0	TRUE	C11H10O3	Analyte List - Analytelist_PhA	[M+H]+	1000	0	[]	FALSE	7-Methoxy-6-methyl-2H-1-benzopyran-2-one	-2.318	Analytelist_PhA	0	0	0	0	0	0	0	0	0	4652	3406	4154	4062	2696	0	5862	5418	5748	0	0	3192	0	4162	5478	4736	0	0	0	0	0	0	0
187.132	186.125	4.21		-0.391	∞	0	TRUE	C10H18O3	Analyte List - Analytelist_PhA	[M+H]+	1000	0	[]	FALSE	3-Oxodecanoic acid	-2.089	Analytelist_PhA	0	0	0	0	256	0	0	0	0	0	0	0	0	0	0	0	0	0	0	0	0	0	2414	0	3850	3102	2740	0	0	1548	1538	0
221.081	220.073	4.22		-0.276	∞	0	TRUE	C12H12O4	Analyte List - Analytelist_PhA	[M+H]+	2000	0	[]	FALSE	Hispolone	-1.248	Analytelist_PhA	0	0	0	0	0	0	0	0	0	0	0	0	2324	0	1460	1866	1564	2016	0	0	0	950	1194	1366	1358	912	1110	0	634	766	796	0
145.049	144.042	4.23		-0.292	∞	0	TRUE	C6H8O4	Analyte List - Analytelist_PhA	[M+H]+	1000	0	[]	FALSE	3-Hexenedioic acid	-2.01	Analytelist_PhA	0	0	0	0	0	0	0	0	0	0	0	0	0	0	0	0	0	0	0	0	0	2826	0	0	0	0	2786	0	2372	2430	2076	1866
356.15	355.143	4.26		1.173	∞	0	TRUE	C20H21NO5	Analyte List - Analytelist_PhA	[M+H]+	1000	0	[]	FALSE	Promucosine	3.293	Analytelist_PhA	0	0	0	0	0	0	0	0	0	0	0	0	0	0	0	0	0	0	0	0	0	0	0	1850	2730	0	0	0	2668	0	0	0
221.117	220.109	4.26		-0.631	∞	0	TRUE	C13H16O3	Analyte List - Analytelist_PhA	[M+H]+	1000	0	[]	FALSE	1-(5-Acetyl-2-hydroxyphenyl)-3-methyl-1-butanone	-2.852	Analytelist_PhA	658	0	664	0	0	0	0	0	0	5128	3934	4676	5568	3286	3376	0	0	0	3730	0	2204	2070	2422	4446	4484	2980	2592	0	0	1562	0	0
162.066	161.058	4.27		-0.445	∞	0	TRUE	C8H7N3O	Analyte List - Analytelist_PhA	[M+H]+	1000	0	[]	FALSE	4-Acetylimidazo[4,5-c]pyridine	-2.744	Analytelist_PhA	0	0	0	0	0	0	0	0	0	0	0	3738	3562	1680	0	0	2266	0	0	1638	1332	1558	2102	2200	0	1684	2086	0	0	0	0	0
203.143	202.135	4.27		-0.397	∞	0	TRUE	C14H18O	Analyte List - Analytelist_PhA	[M+H]+	2000	0	[]	FALSE	Dictagymnin	-1.955	Analytelist_PhA	0	0	0	0	0	0	0	0	0	0	0	0	0	0	0	0	0	0	0	0	0	1260	0	0	1556	1046	1186	0	0	0	0	0
367.21	366.203	4.27		-1.608	∞	0	TRUE	C20H30O6	Analyte List - Analytelist_PhA	[M+H]+	1000	0	[]	FALSE	Anhydrocinnzeylanol	-4.379	Analytelist_PhA	0	0	0	0	0	0	0	0	0	0	0	2156	0	0	0	3876	0	4404	4366	0	0	6758	0	9042	10894	5530	5528	0	0	0	5464	0
111.081	110.073	4.28		0.073	∞	0	TRUE	C7H10O	Analyte List - Analytelist_PhA	[M+H]+	2000	0	[]	FALSE	2-Propylfuran	0.656	Analytelist_PhA	0	0	0	0	0	0	0	0	0	0	0	0	2578	0	0	0	0	0	0	0	0	0	0	0	3456	2126	0	0	0	1224	1372	0
209.08	208.073	4.29		-0.482	16.2	0	TRUE	C11H12O4	Analyte List - Analytelist_PhA	[M+H]+	1020	0	[]	TRUE	3-(3,4-Dimethoxyphenyl)-2-propenoic acid	-2.306	Analytelist_PhA	0	0	0	1424	0	0	0	0	0	0	0	0	0	0	0	0	0	0	0	0	0	0	22408	31134	30042	0	0	0	0	0	0	0
257.136	256.129	4.32		0.489	20.4	0	TRUE	C9H16N6O3	Analyte List - Analytelist_PhA	[M+H]+	2020	2578	[]	FALSE	Decarbamoylsaxitoxin	1.901	Analytelist_PhA	2890	2704	3728	2466	2694	2590	2606	3246	2808	7730	7198	11600	0	5480	5476	0	3506	3948	3942	0	2392	0	0	0	0	0	0	0	0	1356	0	0
175.148	174.141	4.32		-0.341	6.7	0	TRUE	C13H18	Analyte List - Analytelist_PhA	[M+H]+	2020	0	[]	TRUE	5,7alpha-Dihydro-1,4,4,7a-tetramethyl-4H-indene	-1.948	Analytelist_PhA	0	0	0	0	0	0	0	0	0	1898	2208	2266	0	0	0	13986	13590	17218	16192	7186	8302	19228	19648	35194	33746	17166	16312	7528	8516	7952	0	0
323.258	322.25	4.31		-0.379	∞	0	TRUE	C20H34O3	Analyte List - Analytelist_PhA	[M+H]+	2000	0	[]	FALSE	Austroinulin	-1.172	Analytelist_PhA	0	0	0	0	0	0	0	0	0	0	0	0	0	0	0	342	0	640	0	0	0	0	648	796	750	0	0	0	0	0	0	0
217.086	216.079	4.34		-0.04	∞	0	TRUE	C13H12O3	Analyte List - Analytelist_PhA	[M+H]+	2000	0	[]	FALSE	(Z)-6-(2-Methoxyvinyl)-7-methyl-2H-1-benzopyran-2-one	-0.182	Analytelist_PhA	0	0	0	0	0	0	0	0	0	0	0	0	2628	0	0	0	0	0	0	0	0	0	0	0	0	1938	0	0	0	0	0	0
189.112	188.105	4.34		-0.37	41.5	0	TRUE	C9H16O4	Analyte List - Analytelist_PhA	[M+H]+	2010	1680	[]	TRUE	AZELAIC ACID	-1.954	Analytelist_PhA	20262	20494	16920	14426	11988	12856	986	884	916	251516	266116	353880	383298	175034	165580	10082	11812	12904	11774	0	8818	4214	0	4086	4604	0	3738	0	0	0	0	0
265.107	264.099	4.33		-0.329	15.2	0	TRUE	C14H16O5	Analyte List - Analytelist_PhA	[M+H]+	2020	5508	[]	TRUE	1'-Acetoxyeugenol acetate	-1.24	Analytelist_PhA	0	0	0	0	0	0	0	0	0	5636	5610	5364	6728	5508	5454	18234	18030	0	0	17192	17098	28110	17778	16708	16268	26710	28774	19706	18086	17486	14530	16276
173.059	172.052	4.33		-0.307	∞	0	TRUE	C11H8O2	Analyte List - Analytelist_PhA	[M+H]+	2000	0	[]	FALSE	Methyl (Z)-2-decene-4,6,8-triynoate	-1.773	Analytelist_PhA	0	0	0	0	0	0	0	0	0	0	0	0	0	0	0	0	0	0	0	0	0	1822	896	854	910	1500	1972	798	1190	0	0	0
375.237	374.229	4.32		-1.082	∞	0	TRUE	C19H34O7	Analyte List - Analytelist_PhA	[M+H]+	1000	0	[]	FALSE	Tsangane L 3-glucoside	-2.883	Analytelist_PhA	0	0	0	0	0	0	0	0	0	0	0	0	0	0	0	2508	2260	0	2826	1816	1314	3374	2414	3906	3976	3236	4054	0	0	0	0	0
135.08	134.073	4.32		-0.049	∞	0	TRUE	C9H10O	Analyte List - Analytelist_PhA	[M+H]+	2000	0	[]	FALSE	4'-Methylacetophenone	-0.36	Analytelist_PhA	0	0	1016	0	0	0	0	0	0	8502	9046	11082	11516	6166	6744	2778	3614	0	0	2006	2364	3142	0	0	5170	4070	3700	0	0	0	0	0
295.19	294.182	4.31		-0.63	15.2	0	TRUE	C17H26O4	Analyte List - Analytelist_PhA	[M+H]+	1020	0	[]	TRUE	Nordihydrocapsiate	-2.133	Analytelist_PhA	0	0	0	0	0	0	0	0	0	0	0	0	0	0	0	0	0	0	0	0	0	0	0	7590	0	0	0	0	0	5800	5804	0
293.174	292.167	4.33		-0.747	∞	0	TRUE	C17H24O4	Analyte List - Analytelist_PhA	[M+H]+	1000	0	[]	TRUE	9-Acetoxyfukinanolide	-2.547	Analytelist_PhA	0	208	0	0	0	0	0	0	0	1224	0	0	0	1214	0	0	3682	0	0	0	0	3572	3222	6230	5864	0	3618	0	4948	0	0	0
213.184	212.177	4.31		-0.634	∞	0	TRUE	C13H24O2	Analyte List - Analytelist_PhA	[M+H]+	1000	0	[]	FALSE	(±)-(E)-3-Methyl-4-decen-1-yl acetate	-2.975	Analytelist_PhA	0	0	0	0	0	0	0	0	0	0	0	0	0	0	0	1204	0	0	0	0	0	1520	1128	1442	0	1534	2220	1176	936	0	0	872
159.102	158.094	4.31		-0.005	∞	0	TRUE	C8H14O3	Analyte List - Analytelist_PhA	[M+H]+	2000	0	[]	FALSE	cis-4-Hydroxycyclohexylacetic acid	-0.035	Analytelist_PhA	0	0	0	0	0	0	0	0	0	0	0	0	0	0	0	0	0	0	0	0	0	0	0	972	0	0	0	0	0	506	0	0
283.153	282.146	4.35		-0.755	21.3	0	TRUE	C15H22O5	Analyte List - Analytelist_PhA	[M+H]+	1020	0	[]	FALSE	Octyl gallate	-2.667	Analytelist_PhA	0	0	0	0	0	0	378	0	0	0	0	0	0	0	0	0	0	0	0	0	0	8104	6970	12854	10866	7016	7936	3000	3270	2498	2742	2678
225.148	224.141	4.35		-0.501	13.1	0	TRUE	C13H20O3	Analyte List - Analytelist_PhA	[M+H]+	1020	0	[]	TRUE	METHYL JASMONATE	-2.225	Analytelist_PhA	1144	0	0	0	0	0	0	0	0	0	0	0	0	0	0	0	13540	15940	0	0	0	16818	18894	30256	32012	17346	18000	12290	10588	9892	9046	9018
269.137	268.13	4.32		-1.039	21.6	0	TRUE	C14H20O5	Analyte List - Analytelist_PhA	[M+H]+	1020	0	[]	TRUE	Kamahine C	-3.861	Analytelist_PhA	0	0	0	0	0	0	0	0	0	8228	8604	12278	0	6554	6482	6964	7320	7744	0	4572	4334	5066	4480	9800	9002	6240	5044	0	1596	0	1760	1448
377.197	376.19	4.36		0.934	∞	0	TRUE	C21H28O6	Analyte List - Analytelist_PhA	[M+H]+	1000	0	[]	FALSE	18-Oxocortisol	2.476	Analytelist_PhA	0	0	0	0	0	0	0	0	0	0	0	0	0	0	0	0	1786	0	1970	1008	1236	1604	0	0	0	0	0	0	0	0	0	0
207.065	206.057	4.32		-0.565	13.2	0	TRUE	C11H10O4	Analyte List - Analytelist_PhA	[M+H]+	1020	0	[]	FALSE	Citropten	-2.729	Analytelist_PhA	1658	1924	0	0	0	0	0	0	0	2656	2888	3432	3712	0	0	0	3382	3848	0	0	0	0	0	0	0	0	0	0	0	0	0	0
223.169	222.161	4.32		-0.554	47.3	0	TRUE	C14H22O2	Analyte List - Analytelist_PhA	[M+H]+	1010	0	[]	FALSE	Rishitin	-2.482	Analytelist_PhA	0	0	0	0	0	0	0	0	0	526	0	0	0	0	0	0	0	0	2006	986	1050	2310	0	3536	3104	0	2048	0	0	0	0	1822
317.194	316.187	4.32		-1.393	∞	0	TRUE	C16H28O6	Analyte List - Analytelist_PhA	[M+H]+	1000	0	[]	TRUE	5(6)-Butyl-1,4-dioxan-2-one	-4.391	Analytelist_PhA	0	1344	0	0	0	0	1426	0	0	1866	0	1778	1864	1120	1284	2312	2638	2618	0	0	1530	1880	1550	0	0	1894	0	0	3172	0	0	0
399.2	398.193	4.32		-1.134	∞	0	TRUE	C20H30O8	Analyte List - Analytelist_PhA	[M+H]+	1000	0	[]	FALSE	3'-Hydroxy-T2-triol	-2.84	Analytelist_PhA	0	0	0	0	0	0	0	0	0	1432	0	1780	1884	0	1820	1660	1772	1638	2212	0	968	0	0	1436	1462	914	1020	0	0	0	0	0
321.169	320.161	4.33		-0.922	∞	0	TRUE	C18H24O5	Analyte List - Analytelist_PhA	[M+H]+	1000	0	[]	FALSE	Bis(2-methylpropanoyloxy)-9,10-epoxy-p-mentha-1,3,5-triene	-2.871	Analytelist_PhA	0	0	0	0	0	0	0	0	0	1690	0	2452	2336	1360	0	3156	2696	3232	0	0	1990	0	0	0	0	0	0	2248	0	0	0	0
272.128	271.121	4.36		-0.194	∞	0	TRUE	C16H17NO3	Analyte List - Analytelist_PhA	[M+H]+	2000	0	[]	FALSE	(R)-Higenamine	-0.711	Analytelist_PhA	0	0	0	0	0	0	0	0	0	0	0	0	0	0	0	0	490	634	0	0	0	0	0	1120	0	0	0	0	0	0	0	0
197.117	196.11	4.33		-0.42	34.6	0	TRUE	C11H16O3	Analyte List - Analytelist_PhA	[M+H]+	1010	0	[]	TRUE	2,6-Dimethoxy-4-propylphenol	-2.129	Analytelist_PhA	0	0	0	0	0	0	0	0	1820	0	0	0	0	0	11864	0	11148	0	12628	0	0	0	0	0	0	0	0	0	4008	4050	0	3800
204.101	203.094	4.33		-0.439	∞	0	TRUE	C12H13NO2	Analyte List - Analytelist_PhA	[M+H]+	1000	0	[]	FALSE	ETHYL 3-INDOLEACETATE	-2.152	Analytelist_PhA	0	0	0	0	0	0	0	0	0	0	0	0	0	0	0	864	0	0	1018	0	1004	2718	0	5020	5344	3190	3078	0	0	0	0	0
300.123	299.115	4.34		-0.263	6.6	0	TRUE	C17H17NO4	Analyte List - Analytelist_PhA	[M+H]+	2020	4468	[]	TRUE	N-trans-p-Coumaroyloctopamine	-0.877	Analytelist_PhA	0	0	0	0	0	0	0	622	0	0	2172	3714	3810	0	0	5640	5326	7940	0	3436	0	24470	34430	38944	39326	25022	25476	139670	98820	91064	74490	98318
193.158	192.151	4.33		-0.516	8.4	0	TRUE	C13H20O	Analyte List - Analytelist_PhA	[M+H]+	1020	0	[]	TRUE	Pseudoionone	-2.672	Analytelist_PhA	0	0	0	0	0	0	0	0	0	0	0	0	0	0	0	2106	2344	0	2748	2346	2430	5452	5010	10060	8566	5634	5512	0	4626	0	0	0
330.205	329.198	4.34		-1.348	∞	0	TRUE	C20H27NO3	Analyte List - Analytelist_PhA	[M+H]+	1000	0	[]	TRUE	Retrofractamide C	-4.083	Analytelist_PhA	0	0	0	0	0	0	0	0	0	0	0	0	0	0	0	0	0	0	0	0	0	0	0	0	0	0	0	1534	1252	0	0	0
183.101	182.094	4.33		-0.418	13.8	0	TRUE	C10H14O3	Analyte List - Analytelist_PhA	[M+H]+	1020	0	[]	FALSE	(±)-threo-Anethole glycol	-2.281	Analytelist_PhA	0	0	0	0	0	0	0	0	0	0	0	0	0	0	0	0	0	7742	0	0	0	4742	4142	6804	6728	4312	5016	0	0	3028	2664	2404
331.19	330.183	4.33		-0.48	∞	0	TRUE	C20H26O4	Analyte List - Analytelist_PhA	[M+H]+	2000	0	[]	FALSE	Momilactone B	-1.449	Analytelist_PhA	0	0	0	0	0	0	0	0	0	0	0	0	0	0	0	1536	0	0	0	0	0	0	1404	0	2018	0	1842	0	0	0	0	0
223.096	222.089	4.33		-0.465	∞	0	TRUE	C12H14O4	Analyte List - Analytelist_PhA	[M+H]+	1000	0	[]	FALSE	Apiole	-2.084	Analytelist_PhA	0	0	0	0	0	0	0	0	0	4794	0	0	0	0	0	3818	4214	3020	4262	2842	2960	2718	0	3056	3070	0	2976	0	0	0	0	0
195.137	194.13	4.34		-0.558	14.4	0	TRUE	C12H18O2	Analyte List - Analytelist_PhA	[M+H]+	1020	1632	[]	TRUE	Hexylresorcinol	-2.858	Analytelist_PhA	638	0	0	0	0	0	0	0	0	5262	6138	7816	8166	4704	3542	11374	10932	14956	13924	8444	7782	4196	5638	8126	8640	4962	4784	0	3596	3206	0	0
253.18	252.172	4.36		-0.269	20	0	TRUE	C15H24O3	Analyte List - Analytelist_PhA	[M+H]+	2020	0	[]	TRUE	(4R,5S,7R,11R)-11,12-Dihydroxy-1(10)-spirovetiven-2-one	-1.061	Analytelist_PhA	0	0	0	0	0	202	0	0	0	0	0	0	0	0	0	0	0	3874	4274	0	0	10172	10298	17606	17864	9710	8262	10292	11316	10772	8674	8398
230.081	229.073	4.35		-0.384	19.1	0	TRUE	C13H11NO3	Analyte List - Analytelist_PhA	[M+H]+	2020	2216	[]	FALSE	Pteleine	-1.668	Analytelist_PhA	0	0	0	0	0	0	0	0	0	3376	3856	4416	4468	2216	2072	0	4420	0	5166	2982	2772	10920	9232	14528	14266	9976	11326	13914	16854	12974	13952	11744
149.06	148.052	4.34		-0.02	∞	0	TRUE	C9H8O2	Analyte List - Analytelist_PhA	[M+H]+	2000	0	[]	TRUE	TRANS-CINNAMATE	-0.136	Analytelist_PhA	1304	1680	1270	0	1214	1170	0	0	0	0	0	0	0	0	0	0	0	0	0	0	0	0	0	3696	0	0	0	0	0	0	0	0
332.221	331.214	4.36		-0.269	17.5	0	TRUE	C20H29NO3	Analyte List - Analytelist_PhA	[M+H]+	2020	0	[]	TRUE	2-[Octahydro-4,7-dimethyl-1-oxocyclopenta[c]pyran-3-yl]nepetalactam	-0.81	Analytelist_PhA	0	0	0	0	0	0	4998	4136	4514	0	0	0	0	0	0	0	0	0	0	0	0	0	0	0	0	0	0	0	6602	6928	0	7204
415.139	414.132	4.38		0.36	34.9	0	TRUE	C22H22O8	Analyte List - Analytelist_PhA	[M+H]+	2010	0	[]	FALSE	Dulxanthone G	0.866	Analytelist_PhA	0	0	0	0	0	0	0	0	0	2492	3292	0	4230	0	0	0	0	0	0	0	0	3186	3644	5592	5896	3296	3498	0	5264	0	0	0
483.223	482.215	4.34		0.281	∞	0	TRUE	C24H34O10	Analyte List - Analytelist_PhA	[M+H]+	2000	0	[]	FALSE	3'-Hydroxy-T2 Toxin	0.581	Analytelist_PhA	0	0	0	0	0	0	0	0	0	0	0	0	0	0	0	0	0	1288	0	0	0	2198	2144	3274	3498	2200	1572	0	0	970	0	0
467.228	466.221	4.38		0.667	∞	0	TRUE	C24H34O9	Analyte List - Analytelist_PhA	[M+H]+	2000	0	[]	FALSE	T2 Toxin	1.427	Analytelist_PhA	0	0	0	0	0	0	0	0	0	1318	1052	1874	1246	0	0	2424	2364	2736	2454	0	1316	0	1020	0	0	0	0	0	0	0	0	0
267.158	266.151	4.37		-0.577	12.3	0	TRUE	C15H22O4	Analyte List - Analytelist_PhA	[M+H]+	1020	1852	[]	TRUE	Absindiol	-2.158	Analytelist_PhA	0	0	0	0	0	0	0	998	0	0	0	0	0	6064	0	27270	27026	33278	34294	13686	16062	47310	42902	78446	80034	42144	48144	19788	20794	18554	19166	16528
147.044	146.036	4.35		-0.324	∞	0	TRUE	C9H6O2	Analyte List - Analytelist_PhA	[M+H]+	1000	0	[]	FALSE	Coumarin	-2.202	Analytelist_PhA	0	0	0	0	0	0	0	0	0	2362	2066	2166	0	2008	2326	1674	1900	0	0	1760	1420	1456	0	1926	2118	1718	1798	1630	2202	1940	1542	1952
215.107	214.1	4.34		0.472	∞	0	TRUE	C14H14O2	Analyte List - Analytelist_PhA	[M+H]+	1000	0	[]	FALSE	Ethyl 1-naphthylacetic acid	2.194	Analytelist_PhA	0	0	0	0	0	0	0	0	0	1594	1630	2314	0	0	0	0	0	0	0	0	708	672	0	0	0	0	0	0	0	0	0	0
401.16	400.153	4.34		0.602	26	0	TRUE	C22H24O7	Analyte List - Analytelist_PhA	[M+H]+	2020	0	[]	TRUE	Isoyatein	1.501	Analytelist_PhA	0	0	0	0	0	0	0	0	0	0	0	0	0	0	0	0	10474	9680	0	0	9784	16734	12944	11328	11534	14708	15474	10888	9492	9690	9654	11164
255.122	254.115	4.34		-0.169	14.6	0	TRUE	C13H18O5	Analyte List - Analytelist_PhA	[M+H]+	2020	0	[]	TRUE	Methyl 3-(2,3-dihydroxy-3-methylbutyl)-4-hydroxybenzoate	-0.663	Analytelist_PhA	0	0	0	1222	0	0	606	0	0	12596	13318	16732	16672	8644	11112	0	3288	0	0	0	0	0	0	0	0	0	0	0	0	0	0	0
323.185	322.177	4.33		-0.668	∞	0	TRUE	C18H26O5	Analyte List - Analytelist_PhA	[M+H]+	1000	0	[]	FALSE	Zeranol	-2.068	Analytelist_PhA	0	0	0	0	0	0	0	0	0	2318	0	0	0	0	0	3968	4188	4604	4470	0	2496	0	0	5910	0	3544	3350	0	0	0	0	0
367.174	366.167	4.33		-0.877	∞	0	TRUE	C19H26O7	Analyte List - Analytelist_PhA	[M+H]+	1000	0	[]	FALSE	Diacetoxyscirpenol	-2.387	Analytelist_PhA	0	0	0	0	0	0	0	0	0	1868	0	0	0	0	1274	1812	0	2402	2566	0	0	0	0	1874	0	0	1202	0	0	0	0	0
288.087	287.08	4.34		0.241	∞	0	TRUE	C15H13NO5	Analyte List - Analytelist_PhA	[M+H]+	2000	0	[]	FALSE	Grandisine III	0.837	Analytelist_PhA	766	0	590	0	582	470	0	0	0	0	0	1470	1644	0	0	0	0	0	812	654	0	0	0	0	0	0	0	0	612	0	0	0
349.164	348.156	4.36		-0.997	∞	0	TRUE	C19H24O6	Analyte List - Analytelist_PhA	[M+H]+	1000	0	[]	TRUE	Gibberellin A60	-2.856	Analytelist_PhA	0	0	0	0	0	0	0	0	0	0	1266	1490	0	0	872	0	0	0	1880	0	0	0	0	1666	0	0	0	0	0	0	0	0
349.2	348.193	4.34		-0.792	∞	0	TRUE	C20H28O5	Analyte List - Analytelist_PhA	[M+H]+	1000	0	[]	TRUE	3b-Hydroxy-6b-angeloyloxy-7(11)-eremophilen-12,8b-olide	-2.269	Analytelist_PhA	0	0	0	0	0	0	0	0	0	0	0	0	0	0	0	2398	2938	2910	3478	1402	1238	3288	3320	5510	5546	3014	3188	0	0	3572	0	0
325.164	324.156	4.34		-0.96	∞	0	TRUE	C17H24O6	Analyte List - Analytelist_PhA	[M+H]+	1000	0	[]	TRUE	AF Toxin II	-2.953	Analytelist_PhA	0	0	0	0	0	0	0	0	0	0	0	5162	0	0	0	4960	4112	4320	4434	2540	2696	2388	0	0	0	0	0	0	0	0	0	0
383.206	382.198	4.34		-0.784	∞	0	TRUE	C20H30O7	Analyte List - Analytelist_PhA	[M+H]+	1000	0	[]	TRUE	Cinncassiol A	-2.045	Analytelist_PhA	0	0	0	0	0	0	0	0	0	0	1386	0	2224	0	0	3820	3750	3818	3854	0	1772	2428	3124	0	5024	2942	0	0	2402	2056	0	0
291.158	290.151	4.34		-0.797	∞	0	TRUE	C17H22O4	Analyte List - Analytelist_PhA	[M+H]+	1000	0	[]	FALSE	Laurenobiolide	-2.739	Analytelist_PhA	0	0	0	0	0	0	0	0	0	0	0	0	0	0	0	0	1742	0	0	0	1526	2128	0	0	3200	2066	0	2680	0	0	0	0
219.1	218.093	4.34		-1.082	∞	0	TRUE	C13H14O3	Analyte List - Analytelist_PhA	[M+H]+	1000	0	[]	FALSE	(R)-Bitalin A	-4.938	Analytelist_PhA	0	0	0	0	0	0	0	720	0	2062	2388	2362	3080	0	1788	0	0	2288	1990	0	0	2478	0	4118	4584	0	0	0	0	0	0	0
205.122	204.115	4.34		-0.116	∞	0	TRUE	C13H16O2	Analyte List - Analytelist_PhA	[M+H]+	2000	0	[]	FALSE	cis-3-Hexenyl benzoate	-0.567	Analytelist_PhA	0	308	0	416	0	0	0	0	0	4354	3792	4966	4428	3176	2968	0	0	0	0	0	0	3506	2690	0	5724	3026	0	0	0	0	0	0
247.168	246.161	4.34		-0.891	∞	0	TRUE	C16H22O2	Analyte List - Analytelist_PhA	[M+H]+	1000	0	[]	FALSE	alpha-Amylcinnamyl acetate	-3.605	Analytelist_PhA	0	0	0	0	0	0	0	0	0	0	0	0	0	0	0	1130	1170	1618	0	0	772	0	0	0	2038	1988	0	0	0	0	0	0
288.123	287.115	4.35		-0.317	∞	0	TRUE	C16H17NO4	Analyte List - Analytelist_PhA	[M+H]+	2000	0	[]	FALSE	Pipermethystine	-1.099	Analytelist_PhA	0	0	0	0	0	0	0	0	0	0	912	0	0	0	0	0	0	1510	0	0	0	2324	2124	3486	2778	2464	2396	2576	2488	2518	2044	2160
236.128	235.121	4.36		0.325	∞	0	TRUE	C13H17NO3	Analyte List - Analytelist_PhA	[M+H]+	2000	0	[]	FALSE	p-propylbenzoyl-HSL	1.378	Analytelist_PhA	0	0	0	0	0	0	0	0	0	0	0	0	0	0	0	0	0	0	0	0	0	0	0	0	0	0	0	2014	2388	1844	2364	0
235.169	234.161	4.36		-0.58	∞	0	TRUE	C15H22O2	Analyte List - Analytelist_PhA	[M+H]+	1000	0	[]	TRUE	Curcumanolide A	-2.467	Analytelist_PhA	0	0	0	0	0	0	0	0	0	0	0	0	0	0	0	0	0	0	0	0	0	0	0	0	0	0	0	9528	8424	8086	7884	8038
307.19	306.182	4.4		-0.75	∞	0	TRUE	C18H26O4	Analyte List - Analytelist_PhA	[M+H]+	1000	0	[]	FALSE	Capsiate	-2.443	Analytelist_PhA	0	0	0	0	0	0	0	0	0	0	0	0	0	0	914	0	0	5120	5480	0	0	4744	0	0	0	0	0	0	0	0	0	0
259.19	258.183	4.37		-0.566	∞	0	TRUE	C14H26O4	Analyte List - Analytelist_PhA	[M+H]+	1000	0	[]	FALSE	Tetradecanedioic acid	-2.183	Analytelist_PhA	0	0	0	0	0	0	0	0	0	0	0	0	0	0	0	1890	0	1878	0	0	0	1444	1524	2728	2354	1606	2152	0	1472	0	1436	1356
369.134	368.127	4.37		0.874	∞	0	TRUE	C21H20O6	Analyte List - Analytelist_PhA	[M+H]+	1000	0	[]	FALSE	Cyclocurcumin	2.367	Analytelist_PhA	0	0	0	0	0	0	0	0	0	0	0	0	0	0	0	0	0	0	0	0	944	2028	1508	2446	1712	1522	1446	0	2920	0	2336	0
233.117	232.109	4.38		-0.538	∞	0	TRUE	C14H16O3	Analyte List - Analytelist_PhA	[M+H]+	1000	0	[]	FALSE	Tetrahydrofurfuryl cinnamate	-2.309	Analytelist_PhA	0	0	0	0	478	0	0	0	0	7082	8226	9600	9208	5728	7446	0	3158	0	0	2782	3672	0	0	0	0	2154	2362	0	0	0	0	0
303.159	302.152	4.38		-0.124	∞	0	TRUE	C18H22O4	Analyte List - Analytelist_PhA	[M+H]+	2000	0	[]	FALSE	6-Ketoestriol	-0.407	Analytelist_PhA	0	0	0	0	0	0	0	0	0	0	0	0	0	0	0	1390	1150	1500	1538	0	0	0	874	0	1516	0	666	0	0	0	0	0
177.127	176.12	4.42		-0.261	∞	0	TRUE	C12H16O	Analyte List - Analytelist_PhA	[M+H]+	2000	1364	[]	FALSE	(S)-4-(4-Methylphenyl)-2-pentanone	-1.473	Analytelist_PhA	0	820	1064	1184	1272	1148	1132	1800	1338	0	0	1822	2190	1784	1364	3124	2818	0	3942	2890	0	2312	2286	3516	0	2902	3076	2440	0	2458	2594	2630
239.127	238.12	4.38		-0.711	31.1	0	TRUE	C13H18O4	Analyte List - Analytelist_PhA	[M+H]+	1010	0	[]	FALSE	2,2,4,4,-Tetramethyl-6-(1-oxopropyl)-1,3,5-cyclohexanetrione	-2.975	Analytelist_PhA	0	0	0	0	0	0	0	0	0	6008	0	9008	9218	5234	4976	4174	5192	0	0	2780	0	4292	0	5442	0	3090	3712	0	0	2058	0	0
353.195	352.188	4.39		-0.784	∞	0	TRUE	C19H28O6	Analyte List - Analytelist_PhA	[M+H]+	1000	0	[]	FALSE	[4]-Gingerdiol 3,5-diacetate	-2.221	Analytelist_PhA	0	0	0	0	0	0	0	0	0	0	0	0	2310	0	0	2876	2904	3654	0	0	0	0	2548	0	0	2486	2650	2366	2532	0	0	1966
153.127	152.12	4.4		-0.166	∞	0	TRUE	C10H16O	Analyte List - Analytelist_PhA	[M+H]+	2000	0	[]	FALSE	2-(trans-2-Pentenyl)cyclopentanone	-1.086	Analytelist_PhA	0	0	0	0	0	0	0	0	0	0	0	0	0	0	0	0	0	0	0	0	0	0	1340	0	2650	0	0	2294	1978	1854	2378	2214
135.117	134.109	4.4		-0.111	3.2	0	TRUE	C10H14	Analyte List - Analytelist_PhA	[M+H]+	2020	0	[]	FALSE	1-Methyl-2-propylbenzene	-0.825	Analytelist_PhA	0	0	0	372	0	0	0	0	0	2128	2316	4190	3604	2614	0	4280	5032	5820	3958	2988	3424	3966	0	0	0	3490	0	3054	2674	2698	3006	2446
357.226	356.218	4.4		-1.456	∞	0	TRUE	C19H32O6	Analyte List - Analytelist_PhA	[M+H]+	1000	0	[]	FALSE	5,7-Megastigmadien-9-ol glucoside	-4.075	Analytelist_PhA	0	0	0	0	0	0	0	0	0	0	0	0	0	0	0	1098	0	1240	1174	0	0	0	1038	0	2360	0	996	1304	0	0	1414	0
347.184	346.177	4.4		-0.994	∞	0	TRUE	C20H26O5	Analyte List - Analytelist_PhA	[M+H]+	1000	0	[]	FALSE	Gibberellin A113	-2.864	Analytelist_PhA	0	0	0	0	0	0	0	0	0	0	0	0	0	0	0	0	1532	0	1806	0	0	1714	1236	0	0	0	0	0	0	0	0	0
309.132	308.125	4.4		-0.902	∞	0	TRUE	C16H20O6	Analyte List - Analytelist_PhA	[M+H]+	1000	0	[]	FALSE	8-Acetylegelolide	-2.916	Analytelist_PhA	0	0	0	0	0	0	0	0	0	2170	0	0	2854	0	0	0	0	0	0	0	920	0	684	0	1368	0	0	0	0	0	0	0
281.138	280.13	4.41		-0.712	∞	0	TRUE	C15H20O5	Analyte List - Analytelist_PhA	[M+H]+	1000	0	[]	FALSE	Artabsinolide A	-2.532	Analytelist_PhA	0	0	0	0	484	0	454	0	0	0	4340	5744	6436	0	0	0	3112	4224	0	2534	0	2008	0	0	0	0	0	1396	1296	0	0	0
381.19	380.183	4.45		-0.901	∞	0	TRUE	C20H28O7	Analyte List - Analytelist_PhA	[M+H]+	1000	0	[]	FALSE	Cinncassiol C	-2.365	Analytelist_PhA	0	0	0	0	0	0	0	0	0	0	0	2124	0	0	1202	2450	2280	0	0	0	1634	0	0	0	0	0	0	0	0	0	0	0
413.252	412.245	4.42		-1.737	∞	0	TRUE	C18H39NO7P	Analyte List - Analytelist_PhA	[M+H]+	1000	0	[]	FALSE	LysoPC(10:0)	-4.203	Analytelist_PhA	0	0	0	0	0	0	0	0	0	0	0	0	0	0	0	0	0	754	0	0	0	0	756	1622	0	0	0	1548	0	0	0	0
173.132	172.125	4.41		-0.548	6.7	0	TRUE	C13H16	Analyte List - Analytelist_PhA	[M+H]+	1020	0	[]	FALSE	1,2-Dihydro-1,1,6-trimethylnaphthalene	-3.167	Analytelist_PhA	0	0	0	0	0	0	0	0	0	0	0	0	0	0	0	0	0	0	0	0	0	0	3482	0	4900	0	0	3482	3424	3654	3138	0
181.122	180.115	4.41		-0.329	7.4	0	TRUE	C11H16O2	Analyte List - Analytelist_PhA	[M+H]+	2020	0	[]	TRUE	2-Phenylpropionaldehyde dimethyl acetal	-1.816	Analytelist_PhA	0	0	0	992	0	766	0	0	0	13546	11470	0	0	0	0	8672	6448	8438	8280	0	4818	6102	0	9616	11488	0	5678	4218	3708	3704	0	0
339.143	338.136	4.41		-0.671	∞	0	TRUE	C17H22O7	Analyte List - Analytelist_PhA	[M+H]+	2000	0	[]	FALSE	15-Acetyl-4-deoxynivalenol	-1.979	Analytelist_PhA	0	0	0	0	0	0	0	0	0	2536	0	0	0	0	2278	0	0	0	0	0	0	0	0	0	0	0	0	0	0	0	0	0
409.221	408.214	4.42		-1.081	∞	0	TRUE	C22H32O7	Analyte List - Analytelist_PhA	[M+H]+	1000	0	[]	FALSE	Cascarillin	-2.641	Analytelist_PhA	0	0	0	0	0	0	0	0	0	0	0	1112	0	0	0	0	1318	0	0	0	1014	1518	0	0	0	0	1494	0	0	0	1744	0
385.129	384.122	4.42		0.12	∞	0	TRUE	C14H20N6O5S	Analyte List - Analytelist_PhA	[M+H]+	2000	0	[]	FALSE	S-(5'-ADENOSYL)-L-HOMOCYSTEINE	0.311	Analytelist_PhA	0	0	0	0	0	0	0	0	0	0	0	0	0	0	0	0	0	0	0	1364	1540	1650	0	0	1820	1712	1244	0	0	0	0	0
319.153	318.146	4.42		-0.626	∞	0	TRUE	C18H22O5	Analyte List - Analytelist_PhA	[M+H]+	2000	0	[]	FALSE	2-Hydroxyenterodiol	-1.96	Analytelist_PhA	0	0	0	0	0	0	0	0	0	0	0	0	0	0	0	1684	1536	0	0	986	0	0	0	0	0	0	1160	0	0	0	0	0
173.117	172.11	4.43		-0.232	∞	0	TRUE	C9H16O3	Analyte List - Analytelist_PhA	[M+H]+	2000	0	[]	FALSE	Tetrahydrofurfuryl butyrate	-1.341	Analytelist_PhA	0	0	0	0	0	0	560	0	0	4588	3920	5134	5604	3236	3608	2060	2044	2610	2824	0	1918	2656	2288	4118	4250	3244	2864	0	0	0	0	0
465.211	464.203	4.45		-0.628	49.1	0	TRUE	C24H32O9	Analyte List - Analytelist_PhA	[M+H]+	2010	0	[]	FALSE	Estriol-17-glucuronide	-1.349	Analytelist_PhA	0	0	0	0	0	0	0	0	0	0	0	2502	0	0	0	5038	0	0	6318	2142	0	0	0	4014	3436	0	0	0	0	2542	0	0
237.148	236.141	4.44		-0.571	∞	0	TRUE	C14H20O3	Analyte List - Analytelist_PhA	[M+H]+	1000	0	[]	TRUE	Heptyl 4-hydroxybenzoate	-2.407	Analytelist_PhA	0	0	0	0	0	0	0	0	0	0	5176	6394	7286	3524	0	7166	7428	8994	9424	4300	4348	4108	3728	7308	7990	0	4068	0	0	0	2956	0
301.075	300.067	4.47		-0.848	∞	0	TRUE	C14H12N4O2S	Analyte List - Analytelist_PhA	[M+H]+	1000	0	[]	FALSE	Sulfaquinoxaline	-2.817	Analytelist_PhA	0	0	0	0	0	0	0	0	0	0	0	4340	4224	0	0	0	0	0	1098	0	0	0	0	0	0	0	0	0	0	0	0	0
175.133	174.125	4.46		-0.196	∞	0	TRUE	C9H18O3	Analyte List - Analytelist_PhA	[M+H]+	2000	0	[]	FALSE	2,4,6-Triethyl-1,3,5-trioxane	-1.121	Analytelist_PhA	0	0	0	0	0	0	0	0	0	4400	4078	7652	7616	2766	2726	0	0	0	20456	7868	7976	2318	0	2986	0	0	0	0	0	0	0	0
263.2	262.193	4.44		-0.364	∞	0	TRUE	C17H26O2	Analyte List - Analytelist_PhA	[M+H]+	2000	0	[]	FALSE	Santalyl acetate	-1.384	Analytelist_PhA	0	0	0	0	0	0	0	0	0	0	0	0	0	0	0	288	562	0	0	0	0	810	534	1106	0	726	0	0	0	0	708	0
393.118	392.111	4.45		0.27	∞	0	TRUE	C19H20O9	Analyte List - Analytelist_PhA	[M+H]+	2000	0	[]	FALSE	Garcimangosone D	0.686	Analytelist_PhA	0	0	0	0	0	0	0	0	0	2160	1676	3030	2102	1744	1628	2166	1640	1742	2366	0	0	744	0	812	0	0	0	0	0	0	0	0
163.112	162.104	4.44		-0.211	∞	0	TRUE	C11H14O	Analyte List - Analytelist_PhA	[M+H]+	2000	2310	[]	TRUE	2-Methyl-4-phenylbutyraldehyde	-1.296	Analytelist_PhA	0	0	0	0	0	0	0	0	0	8744	9390	13766	14262	7370	6834	4634	4776	6678	6584	3682	3770	6198	5246	0	0	0	7654	4972	5544	5002	5072	4834
125.06	124.052	4.45		-0.072	∞	0	TRUE	C7H8O2	Analyte List - Analytelist_PhA	[M+H]+	2000	0	[]	FALSE	3-HYDROXYBENZYL ALCOHOL	-0.572	Analytelist_PhA	0	0	0	0	0	0	0	0	0	0	0	0	3714	0	2220	2382	2334	0	2654	0	0	1674	0	0	2454	1836	0	0	1230	1046	0	1550
163.075	162.068	4.45		-0.419	∞	0	TRUE	C10H10O2	Analyte List - Analytelist_PhA	[M+H]+	1000	0	[]	FALSE	3-(4-Methoxyphenyl)-2-propenal	-2.57	Analytelist_PhA	0	0	0	0	0	0	0	0	0	0	0	0	0	0	0	0	0	0	0	0	0	0	2704	0	0	0	0	0	0	2582	2688	2626
330.134	329.127	4.45		0.324	∞	0	TRUE	C18H19NO5	Analyte List - Analytelist_PhA	[M+H]+	2000	0	[]	TRUE	N-trans-Feruloyloctopamine	0.981	Analytelist_PhA	0	0	0	0	0	0	0	0	0	0	0	1164	0	0	0	0	0	0	0	0	0	0	0	0	0	0	0	5954	0	0	0	0
307.153	306.146	4.45		-1.214	∞	0	TRUE	C17H22O5	Analyte List - Analytelist_PhA	[M+H]+	1000	0	[]	TRUE	Naematolone	-3.952	Analytelist_PhA	0	0	0	0	0	0	0	0	0	3298	0	3878	3904	3090	0	3568	4230	4100	4488	4442	4856	0	2082	3416	2926	2470	2580	0	0	0	0	2608
413.217	412.21	4.46		-0.086	∞	0	TRUE	C21H32O8	Analyte List - Analytelist_PhA	[M+H]+	2000	0	[]	FALSE	Abscisic alcohol 11-glucoside	-0.207	Analytelist_PhA	0	0	0	0	0	0	0	0	0	0	0	0	0	0	0	0	0	0	0	0	0	0	0	1686	0	0	0	0	1244	0	1182	0
373.129	372.121	4.46		0.337	∞	0	TRUE	C20H20O7	Analyte List - Analytelist_PhA	[M+H]+	2000	0	[]	FALSE	Sesamolinol	0.904	Analytelist_PhA	0	0	0	0	0	0	0	0	0	0	0	0	0	0	0	0	0	0	0	0	0	0	0	0	0	0	0	1786	1720	1382	1450	962
243.159	242.151	4.46		-0.474	19.9	0	TRUE	C13H22O4	Analyte List - Analytelist_PhA	[M+H]+	2020	0	[]	FALSE	(3S,5R,6R,7E)-3,5,6-Trihydroxy-7-megastigmen-9-one	-1.951	Analytelist_PhA	560	0	0	0	0	0	0	0	0	0	0	0	0	0	0	0	4382	4812	0	0	0	3828	3208	0	0	0	0	0	0	0	0	0
95.0858	94.0786	4.46		0.302	1.7	0	TRUE	C7H10	Analyte List - Analytelist_PhA	[M+H]+	1020	0	[]	FALSE	2-Methyl-1,3-cyclohexadiene	3.179	Analytelist_PhA	0	0	0	0	0	0	0	0	0	0	0	0	4628	0	0	5682	4644	5958	4942	4328	3456	2676	2802	5382	4478	3082	2834	2386	0	0	0	2102
227.127	226.12	4.46		-0.562	1.9	0	TRUE	C12H18O4	Analyte List - Analytelist_PhA	[M+H]+	1020	2396	[]	TRUE	Allixin	-2.476	Analytelist_PhA	2426	0	2660	2396	0	0	0	0	0	0	0	0	0	0	0	86190	85798	92974	94260	56542	55230	15408	0	22318	22690	16290	16808	4748	4778	3708	3762	4354
293.211	292.203	4.46		-0.36	4.3	0	TRUE	C18H28O3	Analyte List - Analytelist_PhA	[M+H]+	2020	280	[]	TRUE	Panaquinquecol 1	-1.227	Analytelist_PhA	0	280	0	0	0	0	0	0	0	0	0	3054	0	1646	0	20538	21218	24812	23204	11200	12146	53262	53698	87582	89464	52440	49640	28286	23840	23092	0	21190
153.091	152.084	4.5		-0.187	5.1	0	TRUE	C9H12O2	Analyte List - Analytelist_PhA	[M+H]+	2020	2890	[]	TRUE	3-(4-Hydroxyphenyl)-1-propanol	-1.223	Analytelist_PhA	1694	1762	1682	1516	0	0	0	0	622	13898	14124	16918	17038	8926	8702	4838	5104	5614	5796	3454	0	6022	7598	10602	10374	6652	6956	6746	7550	6036	7476	7080
179.106	178.099	4.48		-0.359	∞	0	TRUE	C11H14O2	Analyte List - Analytelist_PhA	[M+H]+	1000	0	[]	FALSE	Phenylmethyl butanoate	-2.005	Analytelist_PhA	0	1130	0	914	0	0	1902	1012	0	0	5814	0	6574	0	0	4620	0	0	0	0	0	0	0	0	0	0	0	0	3030	0	2542	0
335.185	334.177	4.49		-0.588	∞	0	TRUE	C19H26O5	Analyte List - Analytelist_PhA	[M+H]+	2000	0	[]	TRUE	3-(2-Methylpropanoyloxy)-8-(2-methylbutanoyloxy)-9,10-epoxy-p-mentha-1,3,5-triene	-1.754	Analytelist_PhA	0	0	0	0	0	0	0	0	0	0	0	0	1302	0	570	0	1770	2702	0	1144	1440	1998	2078	2834	3460	0	0	2708	0	0	0	0
375.144	374.137	4.46		0.241	38	0	TRUE	C20H22O7	Analyte List - Analytelist_PhA	[M+H]+	2010	0	[]	FALSE	3',4',5,7,8-Pentamethoxyflavanone	0.641	Analytelist_PhA	0	0	0	0	0	0	0	0	0	0	0	0	0	0	1130	0	0	0	0	0	0	3968	3566	4862	5448	4166	3534	8564	8086	7066	7934	6206
185.153	184.146	4.48		-0.251	∞	0	TRUE	C11H20O2	Analyte List - Analytelist_PhA	[M+H]+	2000	0	[]	FALSE	(E)-3-Heptenyl 2-methylpropanoate	-1.355	Analytelist_PhA	0	0	0	0	0	0	0	154	0	0	0	0	0	0	0	0	0	0	0	0	0	0	0	1348	0	876	0	1950	2258	1640	1604	2314
275.2	274.193	4.48		-0.43	15.5	0	TRUE	C18H26O2	Analyte List - Analytelist_PhA	[M+H]+	2020	0	[]	TRUE	1-Phenyl-1,3-dodecanedione	-1.564	Analytelist_PhA	0	808	906	800	0	0	0	0	0	0	0	0	0	0	0	2998	2648	3138	4224	1914	1084	8062	8990	14262	12358	8790	8260	0	0	0	0	0
225.112	224.104	4.48		-0.64	∞	0	TRUE	C12H16O4	Analyte List - Analytelist_PhA	[M+H]+	1000	0	[]	FALSE	Vanillin 1,2-butylene glycol acetal	-2.845	Analytelist_PhA	0	0	0	0	0	0	0	0	0	0	0	0	0	5220	5636	0	0	0	0	2560	2234	2558	2396	3064	2952	2352	1908	0	0	0	1316	0
449.108	448.1	4.48		0.244	29.1	0	TRUE	C21H20O11	Analyte List - Analytelist_PhA	[M+H]+	2020	0	[]	FALSE	1,2,6,8-Tetrahydroxy-3-methylanthraquinone 2-O-b-D-glucoside	0.543	Analytelist_PhA	0	0	0	0	0	0	0	0	0	0	0	0	0	0	0	0	0	0	0	0	0	0	0	0	0	0	0	0	6676	4678	0	4248
133.065	132.057	4.47		-0.139	∞	0	TRUE	C9H8O	Analyte List - Analytelist_PhA	[M+H]+	2000	0	[]	FALSE	TRANS-CINNAMALDEHYDE	-1.048	Analytelist_PhA	0	0	0	0	0	0	0	0	0	0	0	0	0	0	0	0	0	0	0	0	0	0	0	0	0	1024	0	448	0	748	720	0
320.222	319.215	4.49		0.542	30.2	0	TRUE	C19H29NO3	Analyte List - Analytelist_PhA	[M+H]+	2010	0	[]	TRUE	Homocapsaicin	1.692	Analytelist_PhA	0	0	0	0	0	0	0	0	0	0	0	0	0	0	0	0	0	0	0	0	0	0	0	0	0	0	0	0	0	0	0	0
333.205	332.198	4.51		-0.541	∞	0	TRUE	C20H28O4	Analyte List - Analytelist_PhA	[M+H]+	2000	0	[]	TRUE	Petasitin	-1.622	Analytelist_PhA	0	0	0	0	0	0	0	0	0	0	0	0	0	0	0	0	0	0	0	0	0	2206	2670	4622	4064	3340	2626	4666	4140	4146	3264	3554
197.153	196.146	4.47		-0.48	∞	0	TRUE	C12H20O2	Analyte List - Analytelist_PhA	[M+H]+	1000	0	[]	FALSE	(Z)-4-Hydroxy-6-dodecenoic acid lactone	-2.437	Analytelist_PhA	0	0	0	0	0	0	0	272	0	0	0	0	0	0	0	2156	1800	1884	1878	0	0	1678	1716	2864	2426	1598	1902	0	0	0	0	0
213.075	212.068	4.48		-0.755	∞	0	TRUE	C10H12O5	Analyte List - Analytelist_PhA	[M+H]+	1000	0	[]	FALSE	Vanillactic Acid	-3.545	Analytelist_PhA	0	0	0	0	0	0	0	0	0	0	2120	0	0	1870	1862	2718	3216	2562	0	2634	1866	1730	2318	2800	1824	0	1858	3280	2646	3024	3268	2590
403.139	402.132	4.47		0.3	42.4	0	TRUE	C21H22O8	Analyte List - Analytelist_PhA	[M+H]+	2010	0	[]	FALSE	3,3',4',5,6,8-Hexamethoxyflavone	0.745	Analytelist_PhA	0	0	0	0	0	0	0	0	0	0	0	0	0	0	0	0	0	0	0	0	0	2802	4762	4096	4086	0	2650	5054	3354	0	2290	0
267.121	266.114	4.47		-1.106	29.8	0	TRUE	C14H18O5	Analyte List - Analytelist_PhA	[M+H]+	1020	0	[]	FALSE	3',4',5'-Trimethoxycinnamyl alcohol acetate	-4.142	Analytelist_PhA	0	2620	1488	2422	1198	1572	0	0	0	0	0	0	0	0	0	7124	7146	7202	7916	8158	7088	0	0	0	0	0	0	0	0	0	0	0
245.175	244.167	4.48		0.006	∞	0	TRUE	C13H24O4	Analyte List - Analytelist_PhA	[M+H]+	2000	0	[]	FALSE	Menthyl ethylene glycol carbonate	0.024	Analytelist_PhA	0	0	0	0	0	0	0	0	0	0	0	0	0	0	0	0	0	0	0	0	0	0	0	0	2626	0	1530	0	0	1228	1170	0
595.166	594.159	4.48		0.429	43.4	0	TRUE	C27H30O15	Analyte List - Analytelist_PhA	[M+H]+	2010	0	[]	FALSE	Kaempferol 4'-glucoside 7-rhamnoside	0.721	Analytelist_PhA	0	0	0	0	0	0	0	0	0	0	0	0	0	0	0	0	0	0	0	0	0	1094	0	0	0	0	0	0	15772	0	16168	0
163.039	162.031	4.49		-0.347	6.5	0	TRUE	C9H6O3	Analyte List - Analytelist_PhA	[M+H]+	1020	0	[]	FALSE	3 Hydroxycoumarin	-2.126	Analytelist_PhA	0	0	0	0	0	0	0	0	0	0	0	0	0	0	0	0	0	0	0	0	0	0	0	0	0	0	0	11572	7546	0	5430	7572
325.201	324.193	4.47		-0.322	16.9	0	TRUE	C18H28O5	Analyte List - Analytelist_PhA	[M+H]+	2020	0	[]	TRUE	Lactapiperanol D	-0.989	Analytelist_PhA	0	0	0	0	0	0	0	0	0	0	0	0	0	0	0	0	5590	7358	0	0	0	6748	7086	0	0	0	5722	6708	5730	5654	0	5212
309.168	308.161	4.47		-1.23	∞	0	TRUE	C17H24O5	Analyte List - Analytelist_PhA	[M+H]+	1000	0	[]	FALSE	15-Deacetylcalonectrin	-3.979	Analytelist_PhA	0	464	0	0	0	0	574	0	0	0	0	0	0	1994	0	0	0	0	0	0	0	0	0	0	0	2956	0	0	0	0	0	0
239.2	238.193	4.49		-0.734	25.3	0	TRUE	C15H26O2	Analyte List - Analytelist_PhA	[M+H]+	1020	0	[]	FALSE	Geranyl 2-methylbutyrate	-3.068	Analytelist_PhA	0	0	0	0	0	0	0	0	0	0	0	212	0	0	0	0	0	0	502	0	0	0	0	788	0	606	0	1230	0	0	0	856
251.164	250.156	4.47		-0.604	∞	0	TRUE	C15H22O3	Analyte List - Analytelist_PhA	[M+H]+	1000	0	[]	FALSE	Procurcumadiol	-2.403	Analytelist_PhA	0	0	0	0	402	0	0	0	0	0	2838	0	0	0	0	9170	8492	10822	9624	4716	0	0	0	0	0	0	0	0	0	0	0	0
427.232	426.225	4.47		-0.387	∞	0	TRUE	C22H34O8	Analyte List - Analytelist_PhA	[M+H]+	2000	0	[]	FALSE	Cinnzeylanine	-0.905	Analytelist_PhA	0	0	0	0	0	0	0	0	0	0	804	0	0	0	0	1030	0	1300	1282	772	0	0	0	1776	0	0	0	1174	1152	0	0	1034
311.221	310.214	4.47		-0.379	15.7	0	TRUE	C18H30O4	Analyte List - Analytelist_PhA	[M+H]+	2020	0	[]	TRUE	(9Z,11R,12S,13S,15Z)-12,13-Epoxy-11-hydroxy-9,15-octadecadienoic acid	-1.217	Analytelist_PhA	0	0	0	0	0	154	0	0	0	1400	1892	2180	1788	1100	1158	10872	11070	14486	12356	7194	6794	0	27868	45482	46840	0	0	0	0	0	0	0
221.153	220.146	4.49		-0.614	∞	0	TRUE	C14H20O2	Analyte List - Analytelist_PhA	[M+H]+	1000	0	[]	TRUE	3-Phenylpropyl isovalerate	-2.777	Analytelist_PhA	0	0	0	0	0	0	0	0	0	0	0	0	0	0	0	0	0	0	0	2156	0	0	0	0	0	0	0	4434	4398	3210	4300	3736
224.128	223.121	4.47		-0.056	8.5	0	TRUE	C12H17NO3	Analyte List - Analytelist_PhA	[M+H]+	2020	0	[]	TRUE	2-octynoyl-HSL	-0.249	Analytelist_PhA	0	0	0	0	7556	0	0	0	5384	0	0	0	0	0	0	0	0	0	0	0	0	0	0	0	0	0	0	0	0	0	0	0
258.112	275.115	4.47		-0.382	18.9	0	TRUE	C15H17NO4	Analyte List - Analytelist_PhA	[M-H2O+H]+, [M+H]+	2020	0	[]	TRUE	(±)-Ribaline	-1.48	Analytelist_PhA	0	0	0	0	0	0	0	0	0	940	1106	986	982	0	1012	0	1778	0	0	0	0	5962	4988	9610	9532	0	6974	16270	15080	15126	14166	12454
363.179	362.172	4.47		1.527	∞	0	TRUE	C20H26O6	Analyte List - Analytelist_PhA	[M+H]+	1000	0	[]	TRUE	Gibberellin Ga115	4.203	Analytelist_PhA	0	0	0	0	0	0	0	0	0	0	824	0	0	530	698	0	0	0	0	980	0	0	0	0	2594	0	0	0	0	0	1700	0
177.054	176.047	4.48		-0.137	∞	0	TRUE	C10H8O3	Analyte List - Analytelist_PhA	[M+H]+	2000	0	[]	FALSE	1,4,5-Naphthalenetriol	-0.774	Analytelist_PhA	0	0	0	0	0	0	0	0	0	12874	12600	13880	14032	0	0	10940	8594	0	10788	8402	8336	0	0	0	0	0	11048	0	0	0	11250	0
345.227	344.22	4.49		-0.277	34.2	0	TRUE	C18H32O6	Analyte List - Analytelist_PhA	[M+H]+	2010	0	[]	FALSE	5(6)-Pentyl-1,4-dioxan-2-one	-0.803	Analytelist_PhA	0	0	0	0	0	0	0	0	0	0	0	0	0	0	0	0	0	0	0	2774	0	5634	0	11854	11826	0	6976	6680	6974	5074	5424	5276
183.065	182.057	4.49		-0.517	20.8	0	TRUE	C9H10O4	Analyte List - Analytelist_PhA	[M+H]+	1020	2086	[]	FALSE	METHYL VANILLATE	-2.822	Analytelist_PhA	0	0	718	0	664	0	0	0	0	0	2664	3146	3314	2742	3328	4338	5040	4968	4456	3714	3748	3430	2354	4034	4308	3564	3268	3724	3416	3468	4048	2776
151.112	150.104	4.49		-0.199	∞	0	TRUE	C10H14O	Analyte List - Analytelist_PhA	[M+H]+	2000	0	[]	FALSE	1-Methoxy-4-propylbenzene	-1.316	Analytelist_PhA	0	0	724	0	0	672	0	0	0	0	0	0	0	0	0	4132	0	0	4740	0	0	0	0	0	0	0	0	0	0	0	0	3492
167.143	166.135	4.49		-0.463	47.1	0	TRUE	C11H18O	Analyte List - Analytelist_PhA	[M+H]+	1010	0	[]	FALSE	2,6,6-Trimethyl-1-cyclohexen-1-acetaldehyde	-2.772	Analytelist_PhA	0	0	0	0	0	0	0	0	0	0	0	0	0	0	0	0	0	0	0	0	0	0	0	0	0	0	0	2370	2654	2280	1864	2284
162.067	161.06	4.5		0.617	∞	0	TRUE	C8H7N3O	Analyte List - Analytelist_PhA	[M+H]+	1000	0	[]	FALSE	4-Acetylimidazo[4,5-c]pyridine	3.805	Analytelist_PhA	0	0	0	0	0	0	0	0	0	0	0	0	0	0	0	0	0	0	0	0	0	0	0	0	2294	0	0	2936	2676	2470	3156	4060
203.142	202.135	4.49		-0.67	∞	0	TRUE	C14H18O	Analyte List - Analytelist_PhA	[M+H]+	1000	0	[]	FALSE	Dictagymnin	-3.298	Analytelist_PhA	0	0	0	0	0	0	0	0	0	0	0	0	0	0	0	0	0	0	0	0	0	0	0	1732	0	0	0	1638	0	2146	0	1762
217.158	216.151	4.49		-0.661	12.1	0	TRUE	C15H20O	Analyte List - Analytelist_PhA	[M+H]+	1020	0	[]	FALSE	(R)-ar-Turmerone	-3.045	Analytelist_PhA	0	0	0	0	0	0	0	0	0	0	0	0	0	0	0	0	0	0	0	0	0	0	0	0	0	0	0	5180	5380	4664	5346	4082
187.147	186.14	4.49		-0.687	∞	0	TRUE	C14H18	Analyte List - Analytelist_PhA	[M+H]+	1000	0	[]	FALSE	7-Ethyl-5,6-dihydro-1,4-dimethylazulene	-3.669	Analytelist_PhA	0	0	0	0	0	0	0	0	0	0	0	0	0	0	0	0	0	0	0	0	0	816	0	1350	0	0	0	1042	0	0	924	0
351.216	350.208	4.5		-0.896	20.8	0	TRUE	C20H30O5	Analyte List - Analytelist_PhA	[M+H]+	1020	0	[]	FALSE	Resolvin E1	-2.551	Analytelist_PhA	0	0	0	0	0	0	0	0	0	0	0	0	0	0	0	0	0	0	3460	0	0	5042	5540	9856	9286	4686	5026	10270	10312	9160	8628	8780
297.169	296.162	4.52		-0.746	∞	0	TRUE	C16H24O5	Analyte List - Analytelist_PhA	[M+H]+	1000	0	[]	FALSE	Ovalicin	-2.51	Analytelist_PhA	0	0	0	0	0	0	0	0	0	0	0	0	0	0	0	0	0	0	0	0	0	0	0	4428	0	0	0	0	0	0	0	0
161.059	160.052	4.51		-0.3	∞	0	TRUE	C10H8O2	Analyte List - Analytelist_PhA	[M+H]+	2000	0	[]	FALSE	6-Methylcoumarin	-1.863	Analytelist_PhA	0	0	0	0	0	0	0	0	0	0	0	0	0	0	0	0	0	0	0	0	0	4472	0	0	0	0	0	3964	3616	0	0	4062
321.206	320.198	4.5		-0.503	∞	0	TRUE	C19H28O4	Analyte List - Analytelist_PhA	[M+H]+	2000	0	[]	FALSE	Oryzalide A	-1.565	Analytelist_PhA	0	0	0	0	0	0	0	0	0	0	0	0	0	0	0	1454	1612	1596	1704	0	0	2980	2796	3024	3354	1960	2118	0	0	1982	0	0
281.211	280.203	4.51		-0.458	21.6	0	TRUE	C17H28O3	Analyte List - Analytelist_PhA	[M+H]+	2020	0	[]	FALSE	Dihydropanaxacol	-1.629	Analytelist_PhA	0	0	0	0	0	0	0	0	0	0	0	0	0	0	0	0	0	450	582	350	0	892	0	1474	1502	0	796	0	1350	1318	1216	1364
299.148	298.14	4.52		-1.256	∞	0	TRUE	C15H22O6	Analyte List - Analytelist_PhA	[M+H]+	1000	0	[]	FALSE	Toxin T2 tetrol	-4.198	Analytelist_PhA	0	0	0	0	0	0	0	320	0	4366	4078	5770	6396	0	2994	3636	3204	3600	4148	2354	2388	0	0	0	0	0	1420	0	0	0	0	0
161.096	160.089	4.53		-0.227	∞	0	TRUE	C11H12O	Analyte List - Analytelist_PhA	[M+H]+	2000	0	[]	FALSE	2-Phenyl-4-pentenal	-1.408	Analytelist_PhA	868	614	728	1004	1034	812	852	884	0	2580	2372	0	0	0	0	0	0	0	0	2006	0	0	0	0	0	0	0	2272	1804	2076	2058	0
425.253	424.245	4.54		-0.79	∞	0	TRUE	C23H36O7	Analyte List - Analytelist_PhA	[M+H]+	2000	0	[]	FALSE	Pravastatin	-1.857	Analytelist_PhA	0	0	0	0	0	0	0	0	0	0	0	0	0	0	0	0	0	0	0	0	366	1288	716	0	0	0	0	0	0	1088	0	0
259.169	258.162	4.54		-0.379	∞	0	TRUE	C17H22O2	Analyte List - Analytelist_PhA	[M+H]+	2000	0	[]	FALSE	Geranyl benzoate	-1.461	Analytelist_PhA	0	0	0	0	0	0	0	0	0	0	0	0	0	0	0	0	0	0	0	0	0	1690	0	0	2782	0	0	2226	2638	0	0	1522
377.231	376.224	4.54		-0.83	∞	0	TRUE	C22H32O5	Analyte List - Analytelist_PhA	[M+H]+	1000	0	[]	FALSE	9alpha-(Angeloyloxy)-4S-hydroxy-10(14)-oplopen-3-one 4-acetate	-2.199	Analytelist_PhA	0	0	0	0	0	0	0	0	0	0	0	0	0	0	0	0	0	0	0	0	0	1402	1238	1908	0	0	0	2402	2572	1894	1952	0
303.216	302.208	4.56		-0.853	∞	0	TRUE	C16H30O5	Analyte List - Analytelist_PhA	[M+H]+	1000	0	[]	FALSE	xi-7-Hydroxyhexadecanedioic acid	-2.813	Analytelist_PhA	0	0	0	0	0	0	0	0	0	0	0	0	0	0	0	0	0	0	0	0	0	0	0	0	0	0	0	2866	2538	2032	2120	1896
163.148	162.14	4.56		-0.379	19.6	0	TRUE	C12H18	Analyte List - Analytelist_PhA	[M+H]+	1020	0	[]	FALSE	Pregeijerene	-2.323	Analytelist_PhA	0	0	0	0	0	0	0	0	0	0	0	0	0	0	0	0	0	0	0	0	0	0	0	1970	0	0	0	1844	0	2126	1774	1370
407.242	406.235	4.56		-0.765	∞	0	TRUE	C23H34O6	Analyte List - Analytelist_PhA	[M+H]+	2000	0	[]	FALSE	Annoglabasin C	-1.878	Analytelist_PhA	0	0	0	0	0	0	0	0	0	0	0	0	0	0	0	0	0	0	0	0	0	0	0	0	1544	956	0	1596	1954	0	0	1272
419.134	418.127	4.57		0.82	∞	0	TRUE	C21H22O9	Analyte List - Analytelist_PhA	[M+H]+	2000	0	[]	FALSE	7-Hydroxy-3,3',4',5,6,8-hexamethoxyflavone	1.957	Analytelist_PhA	0	0	0	0	0	0	0	0	0	0	0	0	0	0	0	1404	1848	1496	0	0	0	0	0	0	0	0	0	0	0	0	0	0
159.08	158.073	4.57		-0.202	∞	0	TRUE	C11H10O	Analyte List - Analytelist_PhA	[M+H]+	2000	0	[]	FALSE	2-Methoxynaphthalene	-1.272	Analytelist_PhA	0	0	0	0	0	0	0	0	0	0	0	0	888	0	0	0	0	0	892	0	0	0	0	852	832	678	0	0	522	0	0	0
99.0443	98.037	4.57		0.292	2.4	0	TRUE	C5H6O2	Analyte List - Analytelist_PhA	[M+H]+	1020	0	[]	FALSE	5-Hydroxy-4-pentenoic acid d-lactone	2.952	Analytelist_PhA	0	0	0	0	0	0	0	0	0	0	0	0	0	0	0	0	0	0	0	0	0	2620	2952	4598	4442	0	0	0	0	0	3702	0
213.148	212.141	4.59		-0.421	9.3	0	TRUE	C12H20O3	Analyte List - Analytelist_PhA	[M+H]+	2020	2122	[]	TRUE	Dihydrojasmonic acid	-1.976	Analytelist_PhA	0	0	0	0	0	0	0	0	0	0	0	6962	6406	3550	2748	35764	35110	53012	50246	18344	21072	15174	20504	25532	27412	18774	15574	4650	3796	2888	0	0
329.232	328.224	4.59		-0.511	17.2	0	TRUE	C18H32O5	Analyte List - Analytelist_PhA	[M+H]+	2020	0	[]	TRUE	Corchorifatty acid F	-1.552	Analytelist_PhA	0	0	0	0	0	0	0	0	0	2618	2932	4432	3872	2030	1282	22562	20920	29024	29028	11692	10448	84364	95272	151532	151254	78768	75878	0	36460	0	26850	0
193.049	192.041	4.61		-0.772	∞	0	TRUE	C10H8O4	Analyte List - Analytelist_PhA	[M+H]+	1000	0	[]	FALSE	Scopoletin	-3.998	Analytelist_PhA	0	0	0	0	0	0	0	0	190	0	0	0	0	0	0	0	0	0	0	0	0	0	0	0	0	0	0	1524	1968	856	884	0
169.086	168.078	4.59		-0.334	∞	0	TRUE	C9H12O3	Analyte List - Analytelist_PhA	[M+H]+	2000	0	[]	TRUE	Ethyl 2-furanpropionate	-1.974	Analytelist_PhA	0	0	0	0	0	0	10226	10364	11256	0	0	0	4994	3250	0	0	2242	2620	2638	0	0	0	0	0	0	0	1672	1494	0	944	1198	1246
141.091	140.084	4.57		-0.097	4.8	0	TRUE	C8H12O2	Analyte List - Analytelist_PhA	[M+H]+	2020	0	[]	TRUE	2,4-Hexadienyl acetate	-0.691	Analytelist_PhA	0	0	0	0	0	0	1380	1234	2636	0	0	0	0	0	0	0	0	0	0	0	0	1960	0	0	0	0	0	2480	2342	2136	2564	1820
203.127	202.12	4.59		-0.489	8.9	0	TRUE	C10H18O4	Analyte List - Analytelist_PhA	[M+H]+	1020	0	[]	TRUE	Sebacic acid	-2.41	Analytelist_PhA	0	0	0	0	0	0	0	0	0	0	0	0	0	0	0	0	0	0	0	0	2462	13302	0	21956	20668	11816	11706	9504	5270	5838	5280	6420
355.247	354.239	4.57		-1.285	∞	0	TRUE	C20H34O5	Analyte List - Analytelist_PhA	[M+H]+	1000	0	[]	FALSE	Prostaglandin F2a	-3.618	Analytelist_PhA	0	0	0	0	0	0	0	0	0	0	0	0	0	0	0	0	0	0	0	0	0	792	826	1408	1324	0	0	0	0	0	0	0
417.154	434.158	4.6		-0.006	6.5	0	TRUE	C22H26O9	Analyte List - Analytelist_PhA	[M-H2O+H]+, [M+H]+	2020	0	[]	TRUE	Vestitone 7-glucoside	-0.014	Analytelist_PhA	0	0	0	0	0	0	0	0	0	0	0	3108	3352	0	0	12948	0	12758	0	6868	6042	47928	43652	63624	60590	40982	44930	141952	123634	101552	98274	101498
387.144	404.147	4.6		-0.044	27.5	0	TRUE	C21H24O8	Analyte List - Analytelist_PhA	[M-H2O+H]+, [M+H]+	2020	0	[]	TRUE	(E)-4'-Methylresveratrol 3-glucoside	-0.115	Analytelist_PhA	0	0	0	0	0	0	0	0	0	0	0	0	0	0	0	7206	7150	8684	8906	5054	5180	22884	18304	22470	19624	21402	22026	37704	32422	29944	32802	29378
211.132	210.125	4.61		-0.448	10.7	0	TRUE	C12H18O3	Analyte List - Analytelist_PhA	[M+H]+	1020	0	[]	TRUE	Jasmonic acid	-2.121	Analytelist_PhA	0	0	0	0	0	0	0	0	1070	5378	0	0	9530	5304	0	0	9712	0	0	0	0	11494	11226	18650	15944	9558	10328	9862	9086	8392	8952	6948
306.206	305.199	4.59		-0.555	15.6	0	TRUE	C18H27NO3	Analyte List - Analytelist_PhA	[M+H]+	2020	346	[]	TRUE	Capsaicin	-1.814	Analytelist_PhA	0	0	0	0	0	0	0	346	0	3044	0	0	0	0	2104	21012	21600	26230	25528	10124	9790	14462	12150	23626	22726	14858	13220	0	1838	1578	0	0
263.091	262.084	4.59		-0.255	25.9	0	TRUE	C14H14O5	Analyte List - Analytelist_PhA	[M+H]+	2020	0	[]	FALSE	Dorsteniol	-0.97	Analytelist_PhA	0	0	0	0	0	0	0	0	0	0	0	1732	0	0	0	0	0	0	2642	0	0	0	3458	4490	4184	3478	0	5300	6396	5974	6840	0
323.258	322.25	4.61		-0.126	35.9	0	TRUE	C20H34O3	Analyte List - Analytelist_PhA	[M+H]+	2010	0	[]	FALSE	Austroinulin	-0.389	Analytelist_PhA	0	0	0	0	0	0	0	0	0	128	0	0	0	0	0	0	0	0	392	0	0	658	0	0	0	468	676	0	1142	1366	1074	1454
225.075	224.068	4.59		-0.416	∞	0	TRUE	C11H12O5	Analyte List - Analytelist_PhA	[M+H]+	2000	0	[]	FALSE	Sinapic acid	-1.85	Analytelist_PhA	0	0	0	0	0	416	0	0	0	0	0	0	0	0	0	0	2114	2044	0	0	0	1342	0	1828	1558	0	1498	1354	1182	0	0	1146
179.07	178.062	4.58		-0.521	19.1	0	TRUE	C10H10O3	Analyte List - Analytelist_PhA	[M+H]+	1020	0	[]	FALSE	Di-alpha-furfuryl ether	-2.911	Analytelist_PhA	0	0	0	0	0	0	516	0	0	0	0	0	0	0	0	0	0	0	0	0	0	0	0	0	0	0	0	7360	6898	5736	8006	6348
251.091	250.084	4.59		-0.485	∞	0	TRUE	C13H14O5	Analyte List - Analytelist_PhA	[M+H]+	2000	0	[]	FALSE	Samin	-1.932	Analytelist_PhA	0	0	0	0	0	0	0	0	0	0	0	0	0	0	0	0	0	0	0	0	0	1178	0	0	0	0	1334	2502	2638	2326	2642	2598
253.143	252.135	4.6		-0.898	11.5	0	TRUE	C14H20O4	Analyte List - Analytelist_PhA	[M+H]+, [M-H2O+H]+	1020	0	[]	TRUE	2,2,4,4-Tetramethyl-6-(1-oxobutyl)-1,3,5-cyclohexanetrione	-3.549	Analytelist_PhA	0	0	0	0	0	0	0	0	0	0	0	0	0	0	0	13940	16718	18648	16102	10844	10766	4074	3890	0	0	0	0	2580	0	2340	2786	2392
151.039	150.031	4.59		-0.402	14.2	0	TRUE	C8H6O3	Analyte List - Analytelist_PhA	[M+H]+	1020	0	[]	FALSE	4-Hydroxyphthalide	-2.66	Analytelist_PhA	0	0	0	464	350	0	0	0	0	0	0	0	0	0	0	0	0	4846	5034	3808	0	4748	5054	4804	6176	4582	5416	0	2708	3076	0	3030
189.091	188.083	4.59		-0.44	∞	0	TRUE	C12H12O2	Analyte List - Analytelist_PhA	[M+H]+	1000	0	[]	FALSE	Allyl cinnamate	-2.325	Analytelist_PhA	0	0	0	0	0	0	0	0	0	3458	3854	4916	4914	2764	3078	2340	1760	2556	2126	1256	1648	1202	0	0	0	592	0	0	0	594	678	0
357.134	356.127	4.61		0.583	46.4	0	TRUE	C20H20O6	Analyte List - Analytelist_PhA	[M+H]+	2010	0	[]	FALSE	Licoagrodione	1.632	Analytelist_PhA	0	0	0	0	0	0	0	0	0	0	0	0	0	0	0	0	0	0	0	0	0	0	0	0	0	0	0	3866	4644	0	3250	3280
201.127	200.12	4.62		-0.35	∞	0	TRUE	C14H16O	Analyte List - Analytelist_PhA	[M+H]+	2000	0	[]	FALSE	2-(2-Methylpropoxy)naphthalene	-1.74	Analytelist_PhA	0	0	0	0	0	0	0	0	0	0	0	0	0	0	0	0	0	0	0	0	0	0	0	0	0	0	0	1336	1290	1408	1084	1090
107.049	106.042	4.63		0.299	∞	0	TRUE	C7H6O	Analyte List - Analytelist_PhA	[M+H]+	1000	0	[]	FALSE	BENZALDEHYDE	2.793	Analytelist_PhA	0	634	0	0	0	0	0	0	0	2810	2076	4552	3374	2376	1856	0	0	0	0	0	0	840	0	0	0	0	0	0	0	440	714	512
130.087	129.079	4.6		0.276	12.9	0	TRUE	C6H11NO2	Analyte List - Analytelist_PhA	[M+H]+	1020	0	[]	TRUE	PIPECOLATE	2.124	Analytelist_PhA	0	1800	0	0	2298	1648	0	1830	0	0	0	0	0	0	0	0	0	0	0	0	0	0	0	0	0	0	0	0	0	0	0	0
391.248	390.241	4.61		0.404	∞	0	TRUE	C23H34O5	Analyte List - Analytelist_PhA	[M+H]+	2000	0	[]	FALSE	Annoglabasin A	1.033	Analytelist_PhA	0	0	0	0	0	0	0	0	0	0	0	0	0	0	0	0	0	0	0	0	0	0	0	0	0	0	0	1588	1272	1434	1332	1380
307.19	306.182	4.62		-0.661	∞	0	TRUE	C18H26O4	Analyte List - Analytelist_PhA	[M+H]+	1000	0	[]	TRUE	Capsiate	-2.153	Analytelist_PhA	0	0	0	0	0	0	0	0	0	0	0	0	0	944	0	0	0	0	0	0	3042	0	5026	9106	9494	5748	5046	5622	5918	4652	5344	5564
383.206	382.198	4.63		-0.851	∞	0	TRUE	C20H30O7	Analyte List - Analytelist_PhA	[M+H]+	1000	0	[]	FALSE	Cinncassiol A	-2.222	Analytelist_PhA	0	0	0	0	0	0	0	0	0	0	0	0	0	0	0	0	0	0	0	0	0	0	0	4378	0	0	2316	0	0	0	1924	1836
207.137	206.13	4.61		-0.492	28.4	0	TRUE	C13H18O2	Analyte List - Analytelist_PhA	[M+H]+	1020	0	[]	TRUE	(E)-6-Methyl-6-(5-methyl-2-furanyl)-3-hepten-2-one	-2.374	Analytelist_PhA	0	0	0	0	0	0	0	0	0	2712	0	0	0	0	0	0	0	0	0	0	0	0	0	0	0	0	0	9956	9616	7702	8558	8806
295.19	294.183	4.64		-0.597	15.2	0	TRUE	C17H26O4	Analyte List - Analytelist_PhA	[M+H]+	1020	0	[]	TRUE	Nordihydrocapsiate	-2.023	Analytelist_PhA	0	0	0	0	0	0	0	0	0	704	0	0	0	0	0	0	2916	0	3474	0	0	3932	3746	0	7422	5490	3874	7098	6668	6532	0	6128
277.179	276.172	4.6		-0.725	14.1	0	TRUE	C17H24O3	Analyte List - Analytelist_PhA	[M+H]+	1020	0	[]	FALSE	Panaquinquecol 2	-2.615	Analytelist_PhA	0	0	0	0	0	0	0	332	0	0	0	0	0	0	0	0	0	0	0	0	0	0	0	0	5758	2958	0	5230	4916	4206	4738	4300
223.096	222.088	4.61		-0.696	16.7	0	TRUE	C12H14O4	Analyte List - Analytelist_PhA	[M+H]+	1020	0	[]	FALSE	Apiole	-3.122	Analytelist_PhA	0	0	0	0	0	0	0	0	0	3492	4674	4138	0	3864	2972	0	0	0	0	0	0	0	0	0	0	0	0	0	0	1300	0	1296
395.242	394.234	4.62		-1.164	∞	0	TRUE	C22H34O6	Analyte List - Analytelist_PhA	[M+H]+	1000	0	[]	FALSE	3'-Methoxy-[6]-Gingerdiol 3,5-diacetate	-2.946	Analytelist_PhA	0	0	0	0	0	0	0	0	0	0	0	0	0	0	0	0	748	0	0	0	0	1182	0	1820	2168	0	1542	2536	2232	0	0	0
343.211	342.204	4.62		-0.264	21.9	0	TRUE	C18H30O6	Analyte List - Analytelist_PhA	[M+H]+	2020	0	[]	TRUE	(-)-11-Hydroxy-9,15,16-trioxooctadecanoic acid	-0.77	Analytelist_PhA	0	0	0	0	0	0	0	0	0	0	0	2684	2366	0	1254	5462	4982	0	5814	0	3058	3912	0	6592	6234	3230	3616	4256	5582	0	4522	4176
209.08	208.073	4.64		-0.646	14.9	0	TRUE	C11H12O4	Analyte List - Analytelist_PhA	[M+H]+	1020	14082	[]	TRUE	3-(3,4-Dimethoxyphenyl)-2-propenoic acid	-3.089	Analytelist_PhA	2304	2342	0	0	1332	1374	4588	4824	5266	39074	39878	49988	48336	30540	34296	22806	25458	25400	24884	23004	21112	27488	22914	0	0	24776	28592	49922	53158	49544	54788	48144
293.173	292.166	4.64		-1.288	33.2	0	TRUE	C17H24O4	Analyte List - Analytelist_PhA	[M+H]+	1010	0	[]	TRUE	9-Acetoxyfukinanolide	-4.392	Analytelist_PhA	0	0	0	0	0	0	0	0	0	0	0	0	0	0	0	0	0	0	0	0	0	0	0	0	0	0	0	5326	0	4362	4484	0
279.195	278.188	4.64		-0.487	∞	0	TRUE	C17H26O3	Analyte List - Analytelist_PhA	[M+H]+	2000	0	[]	FALSE	Panaxacol	-1.744	Analytelist_PhA	0	0	0	0	0	0	0	0	0	0	0	0	0	0	0	0	0	0	0	0	0	0	0	0	2718	0	0	3082	3658	2708	3226	2790
177.091	176.083	4.65		-0.27	∞	0	TRUE	C11H12O2	Analyte List - Analytelist_PhA	[M+H]+	2000	0	[]	FALSE	Ethyl cinnamate	-1.525	Analytelist_PhA	0	0	0	0	0	0	0	0	0	0	0	0	0	0	0	0	0	0	0	0	0	0	980	0	0	0	0	938	0	880	798	0
149.06	148.052	4.65		-0.143	5.5	0	TRUE	C9H8O2	Analyte List - Analytelist_PhA	[M+H]+	2020	1278	[]	TRUE	TRANS-CINNAMATE	-0.962	Analytelist_PhA	0	0	0	0	0	0	976	0	1020	4622	5076	6266	6284	3468	0	2950	0	3916	0	0	0	2532	2726	0	3030	2854	2394	4110	4360	3728	3720	3290
183.101	182.094	4.66		-0.662	∞	0	TRUE	C10H14O3	Analyte List - Analytelist_PhA	[M+H]+	1000	0	[]	FALSE	(±)-threo-Anethole glycol	-3.616	Analytelist_PhA	0	0	0	0	0	0	0	0	0	12166	14240	18450	17746	9822	8346	0	4740	5726	0	3034	0	0	0	0	0	0	0	0	3184	0	0	2898
279.121	278.114	4.66		-1.354	∞	0	TRUE	C15H18O5	Analyte List - Analytelist_PhA	[M+H]+	1000	0	[]	FALSE	Solanolone	-4.852	Analytelist_PhA	504	0	0	0	0	0	0	0	0	3888	3182	0	0	0	0	0	0	0	0	1454	1414	0	0	0	0	994	0	0	0	654	0	0
287.221	286.214	4.7		-0.425	∞	0	TRUE	C16H30O4	Analyte List - Analytelist_PhA	[M+H]+	2000	0	[]	FALSE	Hexadecanedioic acid	-1.48	Analytelist_PhA	0	0	0	0	0	0	0	0	0	0	0	0	0	0	0	0	864	580	0	0	0	2044	2048	3318	3328	1970	0	2108	2420	1714	2352	0
289.179	288.172	4.67		-0.404	14.5	0	TRUE	C18H24O3	Analyte List - Analytelist_PhA	[M+H]+	2020	0	[]	FALSE	Estriol	-1.398	Analytelist_PhA	0	0	0	0	0	0	0	0	0	0	0	0	0	0	0	2016	0	0	0	1036	0	3006	3058	4868	4586	3182	3360	0	0	2676	2712	2434
197.153	196.146	4.69		-0.491	∞	0	TRUE	C12H20O2	Analyte List - Analytelist_PhA	[M+H]+	1000	0	[]	FALSE	(Z)-4-Hydroxy-6-dodecenoic acid lactone	-2.492	Analytelist_PhA	400	0	0	0	0	0	0	0	0	0	0	2028	0	0	0	0	0	0	0	0	0	0	0	0	0	0	0	1904	1928	1730	1614	0
389.16	388.153	4.68		0.84	∞	0	TRUE	C21H24O7	Analyte List - Analytelist_PhA	[M+H]+	1000	0	[]	FALSE	8-Hydroxy-4'-methoxypinoresinol	2.158	Analytelist_PhA	0	0	0	0	0	0	0	0	0	0	0	0	0	0	0	0	0	0	0	0	0	0	0	3354	3084	0	0	2802	2816	2588	2436	2020
309.227	308.219	4.69		-0.452	14.9	0	TRUE	C15H32O6	Analyte List - Analytelist_PhA	[M+H]+	2020	0	[]	TRUE	1,2,3-Tris(1-ethoxyethoxy)propane	-1.461	Analytelist_PhA	4114	5078	4042	4566	2986	0	17932	16120	15488	0	3016	4272	3986	3576	0	0	0	0	0	0	0	0	0	0	0	0	0	0	18252	0	0	0
365.231	364.224	4.72		-1.269	∞	0	TRUE	C21H32O5	Analyte List - Analytelist_PhA	[M+H]+	1000	0	[]	FALSE	Tetrahydrocortisone	-3.473	Analytelist_PhA	0	0	0	0	0	0	0	0	0	0	0	0	0	0	0	0	0	0	0	0	0	1336	1196	1874	1686	0	1122	0	0	2058	0	0
425.217	424.21	4.7		-0.029	∞	0	TRUE	C22H32O8	Analyte List - Analytelist_PhA	[M+H]+	2000	0	[]	FALSE	Dihydrovaltrate	-0.068	Analytelist_PhA	0	0	0	0	0	0	0	0	0	0	0	0	0	0	0	1586	1702	0	0	0	0	1058	0	1782	1724	986	1180	0	0	0	0	0
367.174	366.167	4.7		-0.78	∞	0	TRUE	C19H26O7	Analyte List - Analytelist_PhA	[M+H]+	1000	0	[]	FALSE	Diacetoxyscirpenol	-2.123	Analytelist_PhA	0	0	0	0	0	0	0	0	0	0	0	0	0	1330	0	0	1832	0	0	1364	1534	0	0	0	1828	0	0	0	0	0	0	0
207.065	206.057	4.7		-0.594	10.8	0	TRUE	C11H10O4	Analyte List - Analytelist_PhA	[M+H]+	1020	0	[]	FALSE	Citropten	-2.87	Analytelist_PhA	0	0	0	0	0	0	0	0	0	0	0	0	0	0	0	0	0	0	0	0	0	0	3256	0	4964	3166	0	0	0	0	0	5136
371.149	370.142	4.71		0.004	29.5	0	TRUE	C21H22O6	Analyte List - Analytelist_PhA	[M+H]+	2020	0	[]	TRUE	Lansiumarin B	0.011	Analytelist_PhA	0	0	0	0	0	0	0	0	0	0	0	0	0	0	0	0	3852	3850	0	0	0	5478	0	0	0	4594	0	10698	13610	9090	10380	9762
221.189	220.182	4.71		-0.942	24.5	0	TRUE	C15H24O	Analyte List - Analytelist_PhA	[M+H]+	1020	0	[]	FALSE	2,6-Di-tert-butyl-4-methylphenol	-4.261	Analytelist_PhA	0	0	0	0	0	0	0	0	0	0	0	0	0	0	0	0	0	0	0	0	0	0	0	0	0	0	0	1214	0	0	1740	1308
427.232	426.225	4.71		-0.52	∞	0	TRUE	C22H34O8	Analyte List - Analytelist_PhA	[M+H]+	2000	0	[]	FALSE	Cinnzeylanine	-1.218	Analytelist_PhA	0	0	0	0	0	0	0	0	0	0	0	0	0	0	0	0	0	0	0	0	0	0	1402	0	0	776	0	0	0	0	0	0
335.221	334.214	4.72		-0.682	∞	0	TRUE	C20H30O4	Analyte List - Analytelist_PhA	[M+H]+	1000	0	[]	TRUE	15-Keto-13,14-dihydroprostaglandin A2	-2.036	Analytelist_PhA	0	0	0	0	0	0	0	0	0	0	0	0	0	0	0	0	0	0	1040	0	0	2318	2380	3570	2526	2148	2878	2530	0	2140	2330	0
309.206	308.198	4.73		-0.407	15.6	0	TRUE	C18H28O4	Analyte List - Analytelist_PhA	[M+H]+, [M+C2H3N+H]+	2020	0	[]	TRUE	Corchorifatty acid A	-1.316	Analytelist_PhA	0	0	0	0	0	0	0	0	0	0	0	0	0	0	0	0	0	0	0	0	0	24794	20142	35918	39090	23188	22556	14932	18286	12898	14700	13232
211.169	210.162	4.73		-0.496	20.1	0	TRUE	C13H22O2	Analyte List - Analytelist_PhA	[M+H]+	1020	0	[]	TRUE	Citral propylene glycol acetal	-2.348	Analytelist_PhA	0	0	0	0	0	0	0	0	0	0	0	0	0	0	0	0	0	0	0	0	0	0	0	4048	3314	2544	1566	10634	13324	9440	9866	10516
385.129	384.122	4.74		0.214	∞	0	TRUE	C14H20N6O5S	Analyte List - Analytelist_PhA	[M+H]+	2000	0	[]	TRUE	S-(5'-ADENOSYL)-L-HOMOCYSTEINE	0.557	Analytelist_PhA	0	0	0	0	0	0	0	0	0	7784	8476	13218	13326	5276	4146	0	0	2138	2060	0	0	0	0	0	0	0	0	2294	2402	2126	2360	1924
433.15	432.142	4.73		0.287	∞	0	TRUE	C22H24O9	Analyte List - Analytelist_PhA	[M+H]+	2000	0	[]	TRUE	Medicocarpin	0.662	Analytelist_PhA	0	0	0	0	0	0	0	0	0	0	0	7182	7878	3246	0	0	3264	2664	0	0	0	0	0	0	0	0	0	4654	4122	3126	2886	2964
155.07	154.063	4.74		-0.296	∞	0	TRUE	C8H10O3	Analyte List - Analytelist_PhA	[M+H]+	2000	0	[]	FALSE	2,6-Dimethoxyphenol	-1.907	Analytelist_PhA	0	0	618	0	0	0	0	0	780	5136	4874	8834	8256	4602	3198	0	3052	4124	2862	0	0	0	2260	0	0	0	0	3390	3976	3730	2150	2768
125.06	124.052	4.74		-0.119	∞	0	TRUE	C7H8O2	Analyte List - Analytelist_PhA	[M+H]+	2000	0	[]	FALSE	3-HYDROXYBENZYL ALCOHOL	-0.948	Analytelist_PhA	0	0	0	0	0	0	0	0	338	0	0	0	0	0	0	0	0	0	0	0	0	0	0	0	0	0	0	1264	0	0	1810	0
165.09	164.083	4.74		-0.521	∞	0	TRUE	C10H12O2	Analyte List - Analytelist_PhA	[M+H]+	1000	0	[]	FALSE	Benzenebutanoic acid	-3.156	Analytelist_PhA	0	0	0	0	0	0	0	0	0	6396	6080	0	10060	0	6086	0	0	0	0	0	0	2774	3514	5346	5348	3352	3936	0	3800	2402	3174	2728
466.316	465.309	4.74		-0.069	8.2	0	TRUE	C26H43NO6	Analyte List - Analytelist_PhA	[M+H]+	2020	0	[]	TRUE	GLYCOCHOLATE	-0.149	Analytelist_PhA	0	0	0	0	0	0	0	0	38410	0	0	0	0	0	0	0	0	0	0	0	0	0	0	0	0	0	0	84060	88948	0	68470	68144
311.128	310.12	4.73		-0.105	∞	0	TRUE	C19H18O4	Analyte List - Analytelist_PhA	[M+H]+	2000	0	[]	FALSE	Moracin C	-0.337	Analytelist_PhA	0	0	0	0	0	0	0	0	0	0	0	0	0	0	0	0	0	0	0	0	0	0	0	0	0	0	0	11950	8344	7772	6294	7628
339.216	338.208	4.72		-0.986	∞	0	TRUE	C19H30O5	Analyte List - Analytelist_PhA	[M+H]+	1000	0	[]	FALSE	Dodecyl gallate	-2.906	Analytelist_PhA	0	0	0	0	0	0	0	0	0	0	0	0	0	0	0	0	0	0	0	0	0	0	0	2620	0	0	0	2294	0	1624	1650	0
191.106	190.099	4.73		-0.665	∞	0	TRUE	C12H14O2	Analyte List - Analytelist_PhA	[M+H]+	1000	0	[]	TRUE	Prenyl benzoate	-3.478	Analytelist_PhA	0	0	0	0	0	0	0	0	0	0	0	0	0	15958	0	0	0	0	0	0	0	0	0	0	0	3434	0	2218	2648	2326	2104	0
227.127	226.12	4.72		-0.499	9.5	0	TRUE	C12H18O4	Analyte List - Analytelist_PhA	[M+H]+	1020	0	[]	TRUE	Allixin	-2.198	Analytelist_PhA	0	3162	0	0	1976	0	0	0	0	98924	80708	133722	135176	81814	87144	0	0	0	0	0	0	0	0	0	0	0	0	0	0	0	0	0
181.122	180.115	4.72		-0.311	6.4	0	TRUE	C11H16O2	Analyte List - Analytelist_PhA	[M+H]+	2020	0	[]	TRUE	2-Phenylpropionaldehyde dimethyl acetal	-1.716	Analytelist_PhA	0	0	0	0	0	0	0	0	0	0	0	18072	18668	11476	11976	0	0	0	0	0	0	0	0	0	0	0	0	0	0	0	3374	3610
319.19	318.183	4.73		-0.456	∞	0	TRUE	C19H26O4	Analyte List - Analytelist_PhA	[M+H]+	2000	0	[]	FALSE	Panaquinquecol 6	-1.43	Analytelist_PhA	0	0	0	0	0	0	0	0	0	0	0	0	0	0	0	0	0	0	0	0	0	0	0	0	0	0	1384	2266	2904	0	2004	0
191.07	190.063	4.73		-0.435	∞	0	TRUE	C11H10O3	Analyte List - Analytelist_PhA	[M+H]+	1000	0	[]	FALSE	7-Methoxy-6-methyl-2H-1-benzopyran-2-one	-2.275	Analytelist_PhA	562	0	0	0	0	0	460	0	768	0	0	3064	3320	0	0	0	0	0	2854	2548	0	5020	0	0	0	4368	4606	0	0	0	5188	0
129.091	128.084	4.73		-0.123	∞	0	TRUE	C7H12O2	Analyte List - Analytelist_PhA	[M+H]+	2000	0	[]	FALSE	3-Methyl-3-butenyl acetate	-0.951	Analytelist_PhA	0	0	0	0	0	0	0	0	0	0	0	0	0	0	0	0	0	0	0	0	0	0	0	2118	0	0	1808	3054	2426	2916	2206	1802
181.085	180.078	4.74		-0.505	6.9	0	TRUE	C10H12O3	Analyte List - Analytelist_PhA	[M+H]+	1020	0	[]	FALSE	Propylparaben	-2.791	Analytelist_PhA	0	0	0	0	0	0	0	0	0	0	0	0	0	0	0	0	0	0	0	0	0	4544	0	0	6748	4410	0	7380	7698	7138	7346	7262
385.221	384.213	4.74		-1.512	∞	0	TRUE	C20H32O7	Analyte List - Analytelist_PhA	[M+H]+	1000	0	[]	FALSE	Cinnzeylanol	-3.924	Analytelist_PhA	0	0	0	0	0	0	0	0	0	0	0	0	0	0	0	0	0	0	0	0	0	0	0	0	0	1708	0	2458	2448	2080	2092	2248
377.196	376.189	4.73		0.089	∞	0	TRUE	C21H28O6	Analyte List - Analytelist_PhA	[M+H]+	2000	0	[]	FALSE	18-Oxocortisol	0.237	Analytelist_PhA	0	0	0	0	0	0	0	0	0	662	0	0	0	0	0	0	0	0	0	0	0	0	2018	0	2920	1614	0	2146	2086	1656	1682	1266
305.211	304.203	4.73		-0.551	∞	0	TRUE	C19H28O3	Analyte List - Analytelist_PhA	[M+H]+	2000	0	[]	FALSE	3a,16b-Dihydroxyandrostenone	-1.804	Analytelist_PhA	0	0	0	0	0	0	0	0	0	0	0	0	0	0	0	0	0	0	0	0	0	0	658	0	0	0	0	1754	1902	1622	1820	1614
415.139	414.132	4.74		0.246	27	0	TRUE	C22H22O8	Analyte List - Analytelist_PhA	[M+H]+	2020	0	[]	FALSE	Dulxanthone G	0.593	Analytelist_PhA	0	0	0	0	0	0	0	0	0	0	0	4118	0	0	0	4530	4064	4574	4982	1886	1462	0	0	5570	6172	0	2788	9326	12300	8272	10262	8484
193.158	192.151	4.74		-0.566	6.7	0	TRUE	C13H20O	Analyte List - Analytelist_PhA	[M+H]+	1020	0	[]	TRUE	Pseudoionone	-2.929	Analytelist_PhA	0	0	0	0	0	0	0	0	0	0	0	0	0	0	0	0	0	0	0	0	0	0	0	0	0	0	0	5982	5698	5232	4944	4574
95.0859	94.0786	4.74		0.308	28.3	0	TRUE	C7H10	Analyte List - Analytelist_PhA	[M+H]+	1020	0	[]	FALSE	2-Methyl-1,3-cyclohexadiene	3.235	Analytelist_PhA	0	0	0	0	0	0	0	0	0	3246	0	4818	0	0	0	0	0	0	0	0	0	0	0	0	0	0	0	0	2500	2452	2394	2396
153.127	152.12	4.74		-0.18	13.8	0	TRUE	C10H16O	Analyte List - Analytelist_PhA	[M+H]+	2020	0	[]	TRUE	2-(trans-2-Pentenyl)cyclopentanone	-1.176	Analytelist_PhA	0	0	0	0	0	0	0	0	0	3110	3190	5062	4340	3216	3504	2118	2526	3580	3044	0	0	1696	0	2296	0	0	0	2246	2486	2672	2228	0
175.075	174.068	4.74		-0.497	20	0	TRUE	C11H10O2	Analyte List - Analytelist_PhA	[M+H]+	1020	0	[]	FALSE	4-Methoxy-1-naphthol	-2.838	Analytelist_PhA	0	0	472	0	0	0	436	0	0	0	0	0	0	0	0	0	0	0	0	0	0	0	0	0	0	0	0	3050	2766	2706	2216	2146
375.108	374.101	4.74		0.376	∞	0	TRUE	C19H18O8	Analyte List - Analytelist_PhA	[M+H]+	2000	0	[]	FALSE	Comosin	1.001	Analytelist_PhA	0	0	0	0	0	0	0	0	0	0	0	0	0	0	0	1480	0	1706	0	0	0	1660	1390	0	1678	1398	0	0	0	0	0	0
117.091	116.084	4.74		0.313	∞	0	TRUE	C6H12O2	Analyte List - Analytelist_PhA	[M+H]+	1000	0	[]	FALSE	TRANS-CYCLOHEXANE-1,2-DIOL	2.671	Analytelist_PhA	0	1152	0	0	0	0	0	1442	1510	0	0	0	0	0	0	0	0	0	0	0	0	0	0	0	0	0	0	0	0	0	0	0
421.221	420.214	4.74		-0.98	∞	0	TRUE	C23H32O7	Analyte List - Analytelist_PhA	[M+H]+	1000	0	[]	FALSE	Armillane	-2.327	Analytelist_PhA	0	0	0	0	0	0	0	0	0	0	0	0	0	0	0	0	0	0	0	0	0	0	1186	1356	0	0	0	0	0	0	0	1148
349.164	348.157	4.78		-0.716	∞	0	TRUE	C19H24O6	Analyte List - Analytelist_PhA	[M+H]+	1000	0	[]	FALSE	Gibberellin A60	-2.049	Analytelist_PhA	0	0	0	0	0	0	0	0	0	1006	0	0	1416	0	0	0	0	0	0	1310	1538	0	0	0	0	0	0	0	0	0	0	906
281.174	280.167	4.77		-0.688	42.4	0	TRUE	C16H24O4	Analyte List - Analytelist_PhA	[M+H]+, [M-H2O+H]+	1010	0	[]	FALSE	6b-Hydroxy-8a-methoxy-7(11)-eremophilen-12,8-olide	-2.447	Analytelist_PhA	0	0	0	0	0	0	0	0	0	0	0	0	0	0	0	4386	4296	5456	4880	0	0	0	0	0	6886	4236	0	4254	3672	4152	3606	4160
203.179	202.172	4.77		-0.055	43.2	0	TRUE	C15H22	Analyte List - Analytelist_PhA	[M+H]+	2010	0	[]	FALSE	(6alpha,7alpha,10alpha)-1(5),3-Aromadendradiene	-0.269	Analytelist_PhA	0	0	0	0	0	0	0	0	0	0	0	0	0	0	364	992	0	1076	1006	0	0	0	0	0	0	752	0	0	0	0	0	0
249.15	248.142	4.77		1.14	∞	0	TRUE	C15H20O3	Analyte List - Analytelist_PhA	[M+H]+	1000	0	[]	FALSE	4,5-Epoxy-11(13)-guaien-12,8-olide	4.574	Analytelist_PhA	0	0	0	0	0	0	0	0	0	0	0	0	0	0	0	0	0	0	0	3824	0	0	0	0	0	0	0	7314	7680	6914	6926	5710
415.175	414.168	4.78		-0.198	∞	0	TRUE	C23H26O7	Analyte List - Analytelist_PhA	[M+H]+	2000	0	[]	FALSE	Heteroflavanone C	-0.477	Analytelist_PhA	0	0	0	0	0	0	0	0	0	0	0	0	0	0	0	0	0	0	0	0	0	0	0	0	0	2302	1766	2756	0	2474	2588	0
395.206	394.199	4.77		-0.648	∞	0	TRUE	C21H30O7	Analyte List - Analytelist_PhA	[M+H]+	2000	0	[]	FALSE	Pteroside Z	-1.638	Analytelist_PhA	0	0	0	0	0	0	0	0	0	0	0	0	0	650	0	1576	0	1952	0	0	0	0	0	2140	2218	1610	1314	0	0	1284	0	0
231.137	230.13	4.77		-1.122	∞	0	TRUE	C15H18O2	Analyte List - Analytelist_PhA	[M+H]+	1000	0	[]	FALSE	8,12-Epoxy-4(15),7,11-eudesmatrien-1-one	-4.853	Analytelist_PhA	0	0	0	0	0	0	0	0	0	0	0	0	0	0	0	0	0	0	0	0	0	0	0	0	0	2574	0	3182	2268	3054	2584	2624
325.273	324.266	4.8		-0.268	17.1	0	TRUE	C20H36O3	Analyte List - Analytelist_PhA	[M+H]+	2020	0	[]	FALSE	(13R,14R)-8-Labdene-13,14,15-triol	-0.823	Analytelist_PhA	0	0	0	0	0	0	0	0	0	0	0	0	0	0	0	0	0	0	0	0	0	0	0	0	0	0	0	1402	932	914	902	706
99.0443	98.037	4.8		0.134	2.4	0	TRUE	C5H6O2	Analyte List - Analytelist_PhA	[M+H]+	2020	0	[]	FALSE	5-Hydroxy-4-pentenoic acid d-lactone	1.349	Analytelist_PhA	0	0	0	0	0	0	0	0	0	0	0	0	0	0	0	0	0	0	0	0	0	0	0	0	0	0	0	3186	4452	2910	0	3094
223.169	222.161	4.78		-0.599	14	0	TRUE	C14H22O2	Analyte List - Analytelist_PhA	[M+H]+	1020	0	[]	FALSE	Rishitin	-2.683	Analytelist_PhA	0	0	0	0	0	0	0	0	0	0	700	0	870	484	0	0	0	0	0	0	0	0	0	0	0	0	0	2518	1914	2350	2178	0
347.184	346.177	4.77		-1.016	∞	0	TRUE	C20H26O5	Analyte List - Analytelist_PhA	[M+H]+	1000	0	[]	TRUE	Gibberellin A113	-2.927	Analytelist_PhA	0	0	0	0	0	0	0	0	960	638	0	0	0	0	0	0	0	0	0	0	0	0	0	1958	0	0	0	0	0	1946	2244	2246
288.123	287.116	4.79		-0.007	∞	0	TRUE	C16H17NO4	Analyte List - Analytelist_PhA	[M+H]+	2000	0	[]	FALSE	Pipermethystine	-0.025	Analytelist_PhA	0	0	0	0	0	0	0	0	0	0	0	736	1004	0	334	0	0	0	0	0	0	0	0	0	0	0	0	0	0	0	0	2348
355.118	354.111	4.84		0.337	20.5	0	TRUE	C20H18O6	Analyte List - Analytelist_PhA	[M+H]+	2020	0	[]	TRUE	Isoartocarpesin	0.949	Analytelist_PhA	0	0	0	0	0	0	0	0	0	0	0	0	0	0	0	5448	6012	7052	7288	0	0	3788	3636	4706	4050	3198	4030	1906	2450	2230	2586	0
405.227	404.219	4.81		-0.409	∞	0	TRUE	C23H32O6	Analyte List - Analytelist_PhA	[M+H]+	2000	0	[]	FALSE	CORTISOL 21-ACETATE	-1.009	Analytelist_PhA	0	0	0	0	0	0	0	0	0	0	0	0	0	0	0	0	0	0	0	0	0	0	796	1566	0	1000	0	0	0	0	0	0
379.175	378.168	4.82		-0.504	46.9	0	TRUE	C20H26O7	Analyte List - Analytelist_PhA	[M+H]+	2010	0	[]	FALSE	Niveusin C	-1.33	Analytelist_PhA	0	0	0	0	0	0	0	0	0	0	0	0	0	0	0	0	0	1892	0	1314	0	0	0	0	1694	0	1086	0	0	0	0	0
313.236	312.229	4.85		-1.043	22.6	0	TRUE	C18H32O4	Analyte List - Analytelist_PhA	[M+H]+	1020	0	[]	TRUE	12,13-DiHODE	-3.331	Analytelist_PhA	0	0	0	0	0	0	0	0	0	0	0	1110	0	0	0	0	2422	3884	3152	0	1164	15802	16716	25914	27736	13342	14966	51066	34288	0	0	34178
265.143	264.135	4.85		-0.77	12.3	0	TRUE	C15H20O4	Analyte List - Analytelist_PhA	[M+H]+	1020	854	[]	TRUE	Curcolonol	-2.904	Analytelist_PhA	0	0	0	0	0	0	0	0	0	7160	6424	13880	12824	5786	4632	21064	19382	23336	22250	10836	11186	6640	6860	9152	9566	5768	5026	0	4408	4570	0	0
295.226	294.219	4.84		-0.728	14.7	0	TRUE	C18H30O3	Analyte List - Analytelist_PhA	[M+H]+	1020	0	[]	FALSE	A-12(13)-EpODE	-2.465	Analytelist_PhA	0	0	0	0	0	0	0	0	0	0	0	0	0	0	0	1862	1488	1668	1338	0	0	8222	8038	15090	14982	9580	8190	23792	18186	0	0	0
277.216	276.208	4.85		-0.473	∞	0	TRUE	C18H28O2	Analyte List - Analytelist_PhA	[M+H]+	2000	0	[]	FALSE	Phenethyl decanoate	-1.704	Analytelist_PhA	0	0	0	0	0	0	0	0	0	0	0	0	0	0	0	0	0	960	0	416	0	2026	2912	4932	4942	2790	2654	7148	5630	5750	0	0
325.108	324.1	4.85		0.591	19	0	TRUE	C19H16O5	Analyte List - Analytelist_PhA	[M+H]+	2020	0	[]	TRUE	Moracin K	1.817	Analytelist_PhA	0	0	0	0	0	0	0	0	0	0	0	0	0	0	0	4438	5484	5978	7586	3758	3688	3086	3548	3020	3326	3674	2932	0	0	0	0	0
373.129	372.122	4.83		1.203	∞	0	TRUE	C20H20O7	Analyte List - Analytelist_PhA	[M+H]+	1000	0	[]	FALSE	Sesamolinol	3.225	Analytelist_PhA	0	0	0	0	0	0	0	0	0	0	0	0	0	0	0	5156	0	4924	4876	2804	3924	0	0	3498	0	3106	2260	0	0	0	0	0
455.352	454.344	4.85		-0.282	34.7	0	TRUE	C30H46O3	Analyte List - Analytelist_PhA	[M+H]+	2010	0	[]	TRUE	beta-Elemonic acid	-0.619	Analytelist_PhA	0	0	0	0	0	0	0	0	0	0	668	0	0	0	0	0	0	0	3818	1386	1534	2736	5420	3852	3912	0	3054	0	0	0	0	0
344.223	343.216	4.82		1.551	32.3	0	TRUE	C21H29NO3	Analyte List - Analytelist_PhA	[M+H]+	1010	0	[]	FALSE	Isopiperolein B	4.506	Analytelist_PhA	0	0	0	0	0	0	0	0	0	0	0	0	0	0	0	0	0	0	0	0	0	0	0	0	0	0	0	0	0	0	0	0
344.149	343.142	4.86		-0.337	25.4	0	TRUE	C19H21NO5	Analyte List - Analytelist_PhA	[M+H]+	2020	0	[]	TRUE	N-trans-Feruloyl-4-O-methyldopamine	-0.979	Analytelist_PhA	0	0	0	0	0	0	0	0	0	462	0	1530	0	0	0	3678	2656	0	0	0	0	7440	8784	14024	13152	7854	7036	53704	45196	46550	33712	41938
201.127	200.119	4.85		-0.85	∞	0	TRUE	C14H16O	Analyte List - Analytelist_PhA	[M+H]+	1000	0	[]	FALSE	2-(2-Methylpropoxy)naphthalene	-4.227	Analytelist_PhA	0	0	0	0	0	0	0	0	0	0	0	0	0	0	0	4126	0	4666	0	2926	0	1392	1274	1792	1914	0	1264	0	0	0	0	0
277.07	276.063	4.84		-0.573	∞	0	TRUE	C14H12O6	Analyte List - Analytelist_PhA	[M+H]+	1000	0	[]	FALSE	O-Demethylfonsecin	-2.069	Analytelist_PhA	0	0	0	0	0	0	0	0	0	0	0	0	0	0	0	0	0	0	734	0	0	0	1300	2712	0	0	0	0	0	0	0	0
361.2	360.192	4.82		-1.182	∞	0	TRUE	C21H28O5	Analyte List - Analytelist_PhA	[M+H]+	1000	0	[]	TRUE	CORTISONE	-3.274	Analytelist_PhA	0	0	0	0	0	0	0	0	0	0	0	0	0	0	0	0	0	0	0	0	0	1326	0	2226	0	0	1410	1922	0	0	0	0
243.159	242.151	4.83		-0.522	23.2	0	TRUE	C13H22O4	Analyte List - Analytelist_PhA	[M+H]+	1020	0	[]	FALSE	(3S,5R,6R,7E)-3,5,6-Trihydroxy-7-megastigmen-9-one	-2.147	Analytelist_PhA	0	0	316	0	0	0	0	0	0	0	0	0	0	0	0	0	0	0	0	0	0	0	0	0	3700	0	0	3202	3038	2350	2514	2254
381.226	380.219	4.83		-0.711	∞	0	TRUE	C21H32O6	Analyte List - Analytelist_PhA	[M+H]+	2000	0	[]	FALSE	[6]-Gingerdiol 3,5-diacetate	-1.864	Analytelist_PhA	0	0	0	0	0	0	0	0	0	0	0	0	0	0	0	0	0	0	0	0	0	1848	0	0	2648	0	1438	0	0	0	0	0
119.049	118.042	4.87		0.36	∞	0	TRUE	C8H6O	Analyte List - Analytelist_PhA	[M+H]+	1000	0	[]	FALSE	Benzofuran	3.022	Analytelist_PhA	0	0	0	0	0	0	2500	1868	3024	0	0	0	0	0	0	0	0	0	0	0	0	0	0	0	0	0	0	0	0	0	0	0
335.184	334.177	4.87		-1.068	∞	0	TRUE	C19H26O5	Analyte List - Analytelist_PhA	[M+H]+	1000	0	[]	TRUE	3-(2-Methylpropanoyloxy)-8-(2-methylbutanoyloxy)-9,10-epoxy-p-mentha-1,3,5-triene	-3.187	Analytelist_PhA	0	0	0	0	0	0	0	0	0	0	0	0	0	290	0	0	0	0	0	0	0	0	0	0	0	1724	1804	0	3396	0	2562	2334
346.201	345.194	4.87		-0.34	∞	0	TRUE	C20H27NO4	Analyte List - Analytelist_PhA	[M+H]+	2000	0	[]	FALSE	Rosmaricine	-0.981	Analytelist_PhA	0	0	0	0	0	0	0	0	0	0	0	0	0	0	0	0	0	0	0	0	0	0	0	0	0	0	0	0	0	0	0	0
189.127	188.12	4.87		-0.475	∞	0	TRUE	C13H16O	Analyte List - Analytelist_PhA	[M+H]+	1000	0	[]	FALSE	2-Butyl-3-phenyl-2-propen-1-al	-2.513	Analytelist_PhA	316	0	0	0	0	0	0	0	0	0	0	2000	0	936	0	0	0	0	0	0	0	0	0	0	0	0	0	3688	2946	2738	3204	3120
469.331	468.324	4.85		-0.048	7.8	0	TRUE	C30H44O4	Analyte List - Analytelist_PhA	[M+H]+	2020	0	[]	TRUE	Ganoderic acid DM	-0.103	Analytelist_PhA	0	0	0	0	0	0	0	0	0	0	0	6562	6288	0	0	15214	16780	18138	15872	11388	10984	6446	5604	0	7326	6880	0	0	0	0	1856	0
363.216	362.209	4.87		-0.738	∞	0	TRUE	C21H30O5	Analyte List - Analytelist_PhA	[M+H]+	1000	0	[]	TRUE	CORTISOL	-2.032	Analytelist_PhA	0	0	0	0	0	0	0	0	0	0	0	0	0	0	0	0	0	0	0	0	0	0	1292	0	2486	0	0	0	1956	1820	0	0
187.112	186.105	4.85		0.219	∞	0	TRUE	C13H14O	Analyte List - Analytelist_PhA	[M+H]+	2000	0	[]	FALSE	(all-E)-3,5,7-Tridecatriene-9,11-diyn-1-ol	1.173	Analytelist_PhA	0	0	0	0	0	0	0	0	0	0	0	1676	2130	0	0	3030	2600	4064	3896	1706	2120	948	1226	1578	0	1026	0	0	0	1054	0	0
275.164	274.156	4.86		-0.438	16.5	0	TRUE	C17H22O3	Analyte List - Analytelist_PhA	[M+H]+	2020	0	[]	FALSE	1b-Furanoeudesm-4(15)-en-1-ol acetate	-1.59	Analytelist_PhA	0	0	0	0	0	0	0	0	0	0	0	0	0	0	0	0	0	0	0	0	834	0	0	0	0	0	0	1984	1902	2524	0	1844
233.116	232.109	4.85		-0.895	∞	0	TRUE	C14H16O3	Analyte List - Analytelist_PhA	[M+H]+	1000	0	[]	FALSE	Tetrahydrofurfuryl cinnamate	-3.841	Analytelist_PhA	0	688	0	0	0	0	0	0	726	7676	7136	10430	11054	5092	0	4956	5808	6538	7122	3078	3764	0	0	0	0	0	0	0	0	0	0	0
228.16	227.153	4.85		0.655	∞	0	TRUE	C12H21NO3	Analyte List - Analytelist_PhA	[M+H]+	1000	0	[]	FALSE	C8-HSL	2.873	Analytelist_PhA	0	0	0	0	0	0	0	0	0	0	0	0	0	0	0	0	1084	0	0	0	0	0	0	2802	2692	0	0	0	0	0	0	0
361.129	360.121	4.85		0.464	∞	0	TRUE	C19H20O7	Analyte List - Analytelist_PhA	[M+H]+	2000	0	[]	FALSE	Gibberellin A59	1.286	Analytelist_PhA	0	0	0	0	0	0	0	0	0	0	0	0	0	0	0	0	0	0	0	0	0	2566	0	5070	3912	1954	2680	2554	2662	1960	2146	0
331.118	330.111	4.89		0.433	21.7	0	TRUE	C18H18O6	Analyte List - Analytelist_PhA	[M+H]+	2020	0	[]	TRUE	(R)-2-Feruloyl-1-(4-Hydroxyphenyl)-1,2-ethanediol	1.309	Analytelist_PhA	0	0	0	0	0	0	0	0	0	0	0	0	0	0	0	0	0	0	0	0	0	0	0	0	0	0	0	3770	0	4436	2278	2462
314.138	313.131	4.86		-0.369	7	0	TRUE	C18H19NO4	Analyte List - Analytelist_PhA	[M+H]+	2020	0	[]	TRUE	Laurelliptine	-1.176	Analytelist_PhA	0	0	0	0	0	0	0	0	0	2142	0	0	0	0	0	0	0	4742	0	0	0	13952	10978	24880	22718	14262	13724	83584	146138	92404	126144	94764
305.137	304.13	4.86		-1.3	∞	0	TRUE	C17H20O5	Analyte List - Analytelist_PhA	[M+H]+	1000	0	[]	FALSE	Matricarin	-4.259	Analytelist_PhA	0	0	0	0	0	0	0	0	0	0	0	1670	1194	0	0	1306	0	1352	0	0	1062	824	0	0	1610	0	0	0	1070	1164	0	1054
465.248	464.24	4.86		-0.615	∞	0	TRUE	C25H36O8	Analyte List - Analytelist_PhA	[M+H]+	2000	0	[]	TRUE	Dehydroisoandrosterone 3-glucuronide	-1.322	Analytelist_PhA	0	0	0	0	0	0	0	0	0	0	0	0	0	0	0	0	0	0	0	0	0	0	0	0	0	776	0	0	1198	1056	0	0
356.15	355.142	4.85		0.495	∞	0	TRUE	C20H21NO5	Analyte List - Analytelist_PhA	[M+H]+	2000	0	[]	FALSE	Promucosine	1.39	Analytelist_PhA	0	0	0	0	0	0	0	0	0	0	0	0	0	0	0	0	0	0	0	0	0	0	1696	0	0	0	0	9678	0	6436	7086	0
375.182	374.175	4.87		1.665	∞	0	TRUE	C21H26O6	Analyte List - Analytelist_PhA	[M+H]+	1000	0	[]	FALSE	Fragransin C1	4.437	Analytelist_PhA	0	0	0	0	0	0	0	0	0	0	0	0	0	0	0	0	0	0	0	0	0	0	0	5322	5256	0	0	2508	2368	1552	2058	1966
361.164	360.157	4.88		-0.304	∞	0	TRUE	C20H24O6	Analyte List - Analytelist_PhA	[M+H]+	2000	0	[]	TRUE	Quassinol	-0.842	Analytelist_PhA	0	0	0	0	0	0	0	0	0	0	0	0	0	0	0	0	1446	0	1626	990	1016	0	0	0	0	0	0	0	0	0	0	800
391.211	390.203	4.86		-0.765	∞	0	TRUE	C22H30O6	Analyte List - Analytelist_PhA	[M+H]+	2000	0	[]	FALSE	Bakkenolide B	-1.954	Analytelist_PhA	0	0	0	0	0	0	0	0	0	0	0	0	730	0	0	0	0	0	0	0	0	1408	1262	2224	2178	0	1280	0	0	0	0	0
222.112	221.105	4.85		-0.037	∞	0	TRUE	C12H15NO3	Analyte List - Analytelist_PhA	[M+H]+	2000	0	[]	FALSE	Hydrocotarnine	-0.168	Analytelist_PhA	0	0	0	0	0	0	0	0	1924	2590	0	0	0	0	0	0	0	0	0	0	0	0	0	0	0	0	0	0	0	0	0	0
224.128	223.121	4.85		-0.267	12.4	0	TRUE	C12H17NO3	Analyte List - Analytelist_PhA	[M+H]+	2020	0	[]	TRUE	2-octynoyl-HSL	-1.192	Analytelist_PhA	6666	0	6738	0	0	0	5700	5744	0	0	0	0	0	0	0	5676	5916	5812	0	0	0	4750	0	6754	6334	4858	0	7106	6054	6140	4188	4962
405.19	404.183	4.91		-0.53	∞	0	TRUE	C22H28O7	Analyte List - Analytelist_PhA	[M+H]+	2000	0	[]	TRUE	Dihydroclusin	-1.307	Analytelist_PhA	0	0	0	0	0	0	0	0	0	0	0	0	0	0	0	1286	1408	1612	1428	616	0	0	1308	1558	1638	0	960	0	0	0	0	0
223.132	222.126	4.98		-0.56	∞	0	TRUE	C13H18O3	Analyte List - Analytelist_PhA	[M+H]+, [M+Na]+	1000	5150	[]	TRUE	Dehydrovomifoliol	-2.509	Analytelist_PhA	0	0	0	0	0	0	0	0	0	5346	5150	7556	8376	3192	4228	5692	5320	8264	7358	0	3592	12068	12744	21964	21284	11500	11798	45648	36534	35622	31580	34184
353.087	352.079	4.98		-0.834	38.4	0	TRUE	C9H16N6O7S	Analyte List - Analytelist_PhA	[M+H]+	1010	0	[]	TRUE	Decarbamoylgonyautoxin III	-2.361	Analytelist_PhA	0	0	0	0	0	0	0	0	0	0	0	0	0	0	0	0	0	0	0	0	0	6490	4954	7528	5160	5334	5326	31356	24210	27374	21322	24052
242.175	241.168	4.98		0.385	∞	0	TRUE	C13H23NO3	Analyte List - Analytelist_PhA	[M+H]+	2000	0	[]	TRUE	Dioscoretine	1.591	Analytelist_PhA	0	0	0	0	0	0	0	0	0	0	0	0	0	0	0	0	0	2046	1824	0	1290	0	3740	0	6636	3458	3540	0	1218	0	0	0
309.168	308.161	4.98		-1.27	∞	0	TRUE	C17H24O5	Analyte List - Analytelist_PhA	[M+H]+	1000	0	[]	FALSE	15-Deacetylcalonectrin	-4.108	Analytelist_PhA	0	0	0	0	0	0	0	0	0	0	0	0	0	0	0	4632	4096	4964	0	3210	0	3390	3992	5032	0	0	3006	0	0	2658	3048	2550
339.216	338.209	4.99		-0.801	∞	0	TRUE	C19H30O5	Analyte List - Analytelist_PhA	[M+H]+	1000	0	[]	FALSE	Dodecyl gallate	-2.362	Analytelist_PhA	0	0	0	0	0	0	0	0	0	0	0	0	0	0	0	0	1042	0	0	0	0	0	1430	0	2120	0	1456	0	0	0	0	0
168.103	167.095	4.98		0.754	∞	0	TRUE	C9H13NO2	Analyte List - Analytelist_PhA	[M+H]+	1000	0	[]	FALSE	3-METHOXYTYRAMINE	4.483	Analytelist_PhA	0	2144	2186	0	2152	0	0	0	0	2296	0	0	3426	0	0	0	0	0	0	0	1592	0	0	0	0	0	0	0	0	0	0	0
369.133	368.126	5		-0.089	∞	0	TRUE	C21H20O6	Analyte List - Analytelist_PhA	[M+H]+	2000	0	[]	FALSE	Cyclocurcumin	-0.242	Analytelist_PhA	0	0	0	0	0	0	0	0	0	0	0	0	0	0	0	0	0	0	0	0	0	0	0	0	0	0	0	3346	0	0	0	0
321.169	320.161	4.99		-0.971	17.5	0	TRUE	C18H24O5	Analyte List - Analytelist_PhA	[M+H]+	1020	0	[]	FALSE	Bis(2-methylpropanoyloxy)-9,10-epoxy-p-mentha-1,3,5-triene	-3.023	Analytelist_PhA	0	178	0	0	0	0	0	0	0	0	0	0	0	0	0	0	0	0	2928	1916	0	2304	2584	0	3502	0	2762	2950	0	2380	0	2020
207.065	206.058	4.99		-0.365	18.4	0	TRUE	C11H10O4	Analyte List - Analytelist_PhA	[M+H]+	2020	0	[]	FALSE	Citropten	-1.762	Analytelist_PhA	0	0	0	0	0	0	0	0	0	0	0	0	0	0	0	0	0	0	0	0	0	0	0	0	0	0	3334	5426	4568	4644	4310	4748
343.211	342.204	4.98		-0.481	∞	0	TRUE	C18H30O6	Analyte List - Analytelist_PhA	[M+H]+	2000	0	[]	TRUE	(-)-11-Hydroxy-9,15,16-trioxooctadecanoic acid	-1.402	Analytelist_PhA	0	0	0	0	0	0	0	0	0	0	0	0	0	0	0	0	0	0	0	0	0	3990	4144	0	0	0	0	0	0	0	0	0
169.122	168.115	5.01		-0.448	12.1	0	TRUE	C10H16O2	Analyte List - Analytelist_PhA	[M+H]+	1020	1200	[]	TRUE	2,4-Hexadienyl butyrate	-2.652	Analytelist_PhA	0	0	0	0	0	0	0	0	1200	0	0	0	0	0	5096	20828	20790	27120	26430	13570	13358	7028	4840	10248	9862	8060	5676	4904	5158	4230	4178	4190
123.117	122.11	4.98		-0.026	2.4	0	TRUE	C9H14	Analyte List - Analytelist_PhA	[M+H]+	2020	0	[]	FALSE	Santene	-0.21	Analytelist_PhA	676	0	0	0	0	0	0	0	0	0	2084	3034	2466	0	0	8616	7378	9992	7876	5108	4914	3146	2468	0	5604	0	0	0	0	0	0	0
311.221	310.214	4.98		-0.13	15.7	0	TRUE	C18H30O4	Analyte List - Analytelist_PhA	[M+H]+	2020	0	[]	TRUE	(9Z,11R,12S,13S,15Z)-12,13-Epoxy-11-hydroxy-9,15-octadecadienoic acid	-0.417	Analytelist_PhA	0	0	0	0	0	0	0	0	0	0	0	1978	0	0	0	0	6216	0	0	0	0	36038	0	68774	65124	34216	35936	64350	95670	72116	76602	61002
177.054	176.047	4.99		-0.493	6.7	0	TRUE	C10H8O3	Analyte List - Analytelist_PhA	[M+H]+	1020	0	[]	TRUE	1,4,5-Naphthalenetriol	-2.785	Analytelist_PhA	0	0	0	0	0	0	0	0	0	0	0	0	0	0	0	0	0	9452	0	0	0	0	12838	16234	16504	9984	0	15134	0	16036	0	15018
431.207	430.2	5		1.008	∞	0	TRUE	C24H30O7	Analyte List - Analytelist_PhA	[M+H]+	1000	0	[]	FALSE	Melleolide H	2.338	Analytelist_PhA	0	0	0	0	0	0	0	0	0	0	0	0	0	0	0	0	0	0	0	0	0	0	0	2314	0	0	1190	0	0	0	1390	0
365.194	364.187	5.02		-1.435	∞	0	TRUE	C20H28O6	Analyte List - Analytelist_PhA	[M+H]+	1000	0	[]	FALSE	Cinncassiol C2	-3.929	Analytelist_PhA	0	0	0	0	0	0	0	0	0	0	0	0	0	0	0	0	0	0	2680	0	0	0	0	3950	0	0	0	0	0	0	0	0
265.107	264.099	5.06		-0.337	12.4	0	TRUE	C14H16O5	Analyte List - Analytelist_PhA	[M+H]+	2020	0	[]	TRUE	1'-Acetoxyeugenol acetate	-1.272	Analytelist_PhA	796	0	0	0	596	0	0	0	0	2044	0	0	0	0	0	3232	3082	3442	2832	0	2042	0	4350	0	5228	0	4240	18192	15832	14426	13914	14382
371.113	370.105	5.06		-0.03	∞	0	TRUE	C20H18O7	Analyte List - Analytelist_PhA	[M+H]+	2000	0	[]	FALSE	Sesamolin	-0.08	Analytelist_PhA	0	0	0	0	0	0	0	0	0	0	0	0	0	0	0	0	0	0	0	0	0	1256	0	0	1362	0	0	0	0	0	0	0
205.085	204.078	5.07		-0.679	8.8	0	TRUE	C12H12O3	Analyte List - Analytelist_PhA	[M+H]+	1020	0	[]	FALSE	Anofinic acid	-3.312	Analytelist_PhA	0	0	0	0	0	0	0	0	0	0	0	0	0	0	0	2052	0	0	2220	0	0	2174	2164	2854	2774	0	2366	5080	7832	6600	7558	5850
303.158	302.151	5.07		-0.784	∞	0	TRUE	C18H22O4	Analyte List - Analytelist_PhA	[M+H]+	1000	0	[]	FALSE	6-Ketoestriol	-2.585	Analytelist_PhA	0	0	0	0	0	0	0	0	0	0	0	0	0	0	0	0	0	0	0	906	0	0	0	1410	0	0	0	1254	0	1442	1286	1232
123.081	122.073	5.07		0.254	∞	0	TRUE	C8H10O	Analyte List - Analytelist_PhA	[M+H]+	1000	0	[]	FALSE	(S)-1-PHENYLETHANOL	2.062	Analytelist_PhA	0	0	0	0	0	0	0	0	0	2490	2040	3068	2814	0	1490	0	0	0	0	0	0	0	0	0	0	0	0	2630	2802	3200	0	2268
251.127	250.119	5.08		-1.143	21	0	TRUE	C14H18O4	Analyte List - Analytelist_PhA	[M+H]+	1020	0	[]	FALSE	3,4-Dihydro-6-hydroxy-2,5,7,8-tetramethyl-2H-1-benzopyran-2-carboxylic acid	-4.553	Analytelist_PhA	0	0	0	1090	0	0	0	0	0	0	0	0	0	0	0	0	0	0	0	0	0	0	0	4446	4262	0	0	3370	2442	2726	2846	2806
421.222	420.214	5.08		-0.359	∞	0	TRUE	C23H32O7	Analyte List - Analytelist_PhA	[M+H]+	2000	0	[]	FALSE	Armillane	-0.852	Analytelist_PhA	0	0	0	0	0	0	0	0	0	0	0	0	0	0	0	910	0	0	0	360	0	1052	0	0	1788	0	1036	1464	2060	1270	0	0
323.185	322.177	5.08		-0.671	16.9	0	TRUE	C18H26O5	Analyte List - Analytelist_PhA	[M+H]+	1020	0	[]	TRUE	Zeranol	-2.075	Analytelist_PhA	0	0	0	0	0	0	0	0	0	0	0	0	0	0	0	0	0	0	0	0	0	3560	0	5820	0	0	0	4316	0	3122	3194	3974
409.221	408.214	5.08		-0.608	∞	0	TRUE	C22H32O7	Analyte List - Analytelist_PhA	[M+H]+	2000	0	[]	FALSE	Cascarillin	-1.485	Analytelist_PhA	0	0	0	0	0	0	0	0	0	0	0	0	0	0	0	0	0	0	0	0	0	0	0	2266	2634	0	0	2298	0	1684	0	0
227.127	226.12	5.11		-1.034	9.5	0	TRUE	C12H18O4	Analyte List - Analytelist_PhA	[M+H]+, [M+Na]+	1020	4494	[]	TRUE	Allixin	-4.551	Analytelist_PhA	0	0	0	0	0	0	0	0	0	0	14680	0	20476	0	0	41854	43710	47998	46438	25354	27138	26738	34684	40098	41610	29064	28464	8556	6836	4494	6084	6054
279.158	296.163	5.12		-0.691	∞	0	TRUE	C16H24O5	Analyte List - Analytelist_PhA	[M-H2O+H]+, [M+Na]+	1000	0	[]	FALSE	Ovalicin	-2.477	Analytelist_PhA	0	392	0	0	0	0	0	0	0	0	0	0	0	0	0	0	0	3452	3700	0	0	3114	2928	6678	6808	2974	3808	3024	3508	2604	2330	0
308.222	307.215	5.13		-0.043	4.6	0	TRUE	C18H29NO3	Analyte List - Analytelist_PhA	[M+H]+	2020	0	[]	TRUE	Dihydrocapsaicin	-0.139	Analytelist_PhA	0	0	0	0	0	0	0	0	0	0	0	0	0	0	0	0	0	0	0	0	0	0	0	0	0	0	0	24706	0	18394	12252	0
303.195	302.188	5.12		-0.329	∞	0	TRUE	C19H26O3	Analyte List - Analytelist_PhA	[M+H]+	2000	0	[]	FALSE	2-Hydroxyestradiol-3-methyl ether	-1.084	Analytelist_PhA	0	0	0	0	0	0	0	0	0	0	0	0	0	0	0	0	0	0	0	0	0	1144	0	0	2030	0	0	1622	1828	1662	1348	1454
333.205	332.198	5.12		-0.843	∞	0	TRUE	C20H28O4	Analyte List - Analytelist_PhA	[M+H]+	1000	0	[]	FALSE	Petasitin	-2.53	Analytelist_PhA	0	0	0	0	0	0	0	0	0	0	0	426	0	0	0	0	0	0	0	0	0	0	0	0	3178	0	0	3806	4664	0	3272	0
217.158	216.151	5.11		-0.257	8.5	0	TRUE	C15H20O	Analyte List - Analytelist_PhA	[M+H]+	2020	0	[]	FALSE	(R)-ar-Turmerone	-1.185	Analytelist_PhA	0	0	0	0	0	0	0	0	0	0	0	0	0	0	0	0	0	0	0	0	0	0	0	0	0	0	0	4566	5952	0	5018	4156
211.096	210.088	5.12		-0.853	11.1	0	TRUE	C11H14O4	Analyte List - Analytelist_PhA	[M+H]+	1020	0	[]	TRUE	3-Methyl-1-(2,4,6-trihydroxyphenyl)-1-butanone	-4.039	Analytelist_PhA	0	0	0	0	0	0	0	0	0	0	0	0	0	0	0	0	0	0	0	0	0	0	0	0	0	0	0	6880	7850	8052	8226	6296
349.163	348.156	5.11		-1.698	∞	0	TRUE	C19H24O6	Analyte List - Analytelist_PhA	[M+H]+	1000	0	[]	FALSE	Gibberellin A60	-4.862	Analytelist_PhA	0	0	0	0	0	0	0	0	0	0	0	0	0	0	0	1618	1694	0	0	0	0	1080	1692	0	0	0	1360	1194	0	0	0	0
221.116	220.109	5.11		-0.753	∞	0	TRUE	C13H16O3	Analyte List - Analytelist_PhA	[M+H]+	1000	0	[]	FALSE	1-(5-Acetyl-2-hydroxyphenyl)-3-methyl-1-butanone	-3.404	Analytelist_PhA	0	0	0	0	0	0	466	0	0	0	0	3230	3178	0	0	4678	4700	4680	4720	3366	2524	0	2506	2748	3142	0	0	0	1988	0	0	1610
283.19	282.182	5.1		-0.668	∞	0	TRUE	C16H26O4	Analyte List - Analytelist_PhA	[M+H]+	1000	0	[]	FALSE	Lactapiperanol C	-2.359	Analytelist_PhA	0	0	0	0	0	0	0	0	0	0	0	0	886	0	0	0	0	0	0	0	0	0	0	4222	4186	0	0	0	0	0	0	0
306.206	305.199	5.11		-0.226	∞	0	TRUE	C18H27NO3	Analyte List - Analytelist_PhA	[M+H]+	2000	0	[]	TRUE	Capsaicin	-0.738	Analytelist_PhA	0	0	0	0	0	0	0	0	0	0	0	0	0	0	0	0	0	0	0	0	0	0	0	0	0	0	0	0	0	0	0	0
175.075	174.068	5.11		-0.285	∞	0	TRUE	C11H10O2	Analyte List - Analytelist_PhA	[M+H]+	2000	0	[]	FALSE	4-Methoxy-1-naphthol	-1.627	Analytelist_PhA	0	0	0	0	0	0	0	0	352	0	0	0	0	0	0	0	0	0	0	0	0	0	0	0	0	0	0	2984	2600	2682	1948	2004
101.06	100.053	5.12		0.277	∞	0	TRUE	C5H8O2	Analyte List - Analytelist_PhA	[M+H]+	1000	0	[]	FALSE	5-VALEROLACTONE	2.745	Analytelist_PhA	0	0	0	1604	0	0	0	0	1366	0	0	0	0	0	0	0	0	0	0	0	0	0	0	0	0	0	0	0	0	0	0	0
167.07	166.063	5.13		-0.068	7.8	0	TRUE	C9H10O3	Analyte List - Analytelist_PhA	[M+H]+	2020	4854	[]	TRUE	3-(2-HYDROXYPHENYL)PROPANOATE	-0.407	Analytelist_PhA	0	0	0	0	0	0	1334	0	2392	6140	6558	8990	9852	3978	4586	6868	7368	0	10126	6112	0	3812	3406	5244	0	5164	3852	6700	6388	6748	6832	5646
449.145	448.138	5.1		1.122	∞	0	TRUE	C22H24O10	Analyte List - Analytelist_PhA	[M+H]+	1000	0	[]	FALSE	Puddumin A	2.498	Analytelist_PhA	0	0	0	0	0	0	1102	1184	0	0	0	0	0	0	0	0	0	0	0	0	0	0	0	1938	0	0	0	0	2646	0	2572	1764
371.149	370.142	5.11		0.56	∞	0	TRUE	C21H22O6	Analyte List - Analytelist_PhA	[M+H]+	2000	0	[]	TRUE	Lansiumarin B	1.508	Analytelist_PhA	0	0	0	0	0	0	0	0	0	0	0	0	0	0	0	0	0	0	0	0	0	0	0	0	0	0	0	5296	5404	5498	5170	4976
235.096	234.089	5.12		-0.375	∞	0	TRUE	C13H14O4	Analyte List - Analytelist_PhA	[M+H]+	2000	0	[]	FALSE	Methyl (2R*,3S*)-2,3-dihydro-3-hydroxy-2-isopropenyl-5-benzofurancarboxylate	-1.594	Analytelist_PhA	0	0	0	0	0	0	0	0	0	0	1940	1888	1784	0	0	0	0	0	0	0	0	0	0	0	3332	1720	0	5800	6842	4628	0	5318
293.137	292.13	5.11		-0.907	∞	0	TRUE	C16H20O5	Analyte List - Analytelist_PhA	[M+H]+	1000	0	[]	FALSE	Coriandrone A	-3.093	Analytelist_PhA	0	0	0	0	0	0	0	0	0	2272	0	3234	2994	0	2550	2554	0	0	3238	0	2828	0	0	0	0	0	0	0	1080	0	0	0
237.184	236.177	5.11		-0.495	17	0	TRUE	C15H24O2	Analyte List - Analytelist_PhA	[M+H]+	1020	0	[]	TRUE	Geranyl tiglate	-2.085	Analytelist_PhA	0	0	0	0	0	0	0	0	0	0	0	0	0	0	0	0	0	0	0	0	0	0	0	0	0	0	0	7048	11578	0	9250	5824
237.148	236.141	5.13		-0.678	∞	0	TRUE	C14H20O3	Analyte List - Analytelist_PhA	[M+H]+	1000	0	[]	TRUE	Heptyl 4-hydroxybenzoate	-2.861	Analytelist_PhA	0	0	0	0	0	0	0	0	0	0	0	0	0	0	0	3474	0	0	0	0	0	0	3718	0	0	2950	3260	5730	4490	4216	4360	3884
391.21	390.203	5.12		-1.488	∞	0	TRUE	C22H30O6	Analyte List - Analytelist_PhA	[M+H]+	1000	0	[]	FALSE	Bakkenolide B	-3.804	Analytelist_PhA	0	0	0	0	0	0	0	0	0	0	0	0	0	0	0	0	0	0	0	0	0	0	0	0	0	1356	0	0	0	2698	2152	1800
407.204	406.197	5.1		-1.99	∞	0	TRUE	C22H30O7	Analyte List - Analytelist_PhA	[M+H]+	1000	0	[]	TRUE	(1R,3R,4R,5S,6S,8x)-1-Acetoxy-8-angeloyloxy-3,4-epoxy-5-hydroxy-7(14),10-bisaboladien-2-one	-4.886	Analytelist_PhA	0	0	0	0	0	0	0	0	0	0	0	0	0	0	0	0	0	0	1738	0	0	2618	1424	1894	2302	0	0	2076	1562	0	1626	1446
199.148	198.14	5.11		-0.435	∞	0	TRUE	C15H18	Analyte List - Analytelist_PhA	[M+H]+	1000	0	[]	FALSE	7-Isopropyl-1,4-dimethylazulene	-2.185	Analytelist_PhA	0	0	0	0	0	0	0	0	0	0	0	0	0	0	0	0	0	0	0	0	0	0	0	0	0	0	0	0	0	0	0	0
224.128	223.12	5.11		-0.368	24.1	0	TRUE	C12H17NO3	Analyte List - Analytelist_PhA	[M+H]+	2020	0	[]	TRUE	2-octynoyl-HSL	-1.642	Analytelist_PhA	0	6140	6586	6502	0	0	0	0	0	0	0	0	0	0	0	0	0	0	0	0	0	0	0	0	0	0	0	0	0	0	0	0
377.196	376.188	5.15		0.167	22.3	0	TRUE	C21H28O6	Analyte List - Analytelist_PhA	[M+H]+	2020	0	[]	FALSE	18-Oxocortisol	0.442	Analytelist_PhA	0	0	0	0	0	0	0	0	0	0	0	0	0	0	0	0	1062	0	0	0	0	0	0	0	0	0	0	0	0	0	0	0
330.264	329.257	5.2		0.062	∞	0	TRUE	C18H35NO4	Analyte List - Analytelist_PhA	[M+H]+	2000	0	[]	TRUE	4,8 Dimethylnonanoyl carnitine	0.187	Analytelist_PhA	0	0	0	0	0	0	0	0	0	0	0	0	0	0	0	0	0	0	0	0	0	0	0	0	0	0	0	0	0	0	0	0
365.232	364.224	5.17		-0.692	∞	0	TRUE	C21H32O5	Analyte List - Analytelist_PhA	[M+H]+	2000	0	[]	FALSE	Tetrahydrocortisone	-1.894	Analytelist_PhA	0	0	0	0	0	0	0	0	0	0	0	0	0	0	0	376	0	0	0	0	0	0	0	0	0	898	0	2672	2000	0	2186	1760
447.236	446.229	5.17		-0.939	30.2	0	TRUE	C25H34O7	Analyte List - Analytelist_PhA	[M+H]+	1010	0	[]	FALSE	Glycinoeclepin A	-2.099	Analytelist_PhA	0	0	0	0	0	0	0	0	0	0	0	0	0	0	0	0	0	0	0	0	0	0	0	0	0	0	0	1168	1192	1108	0	0
291.158	290.15	5.21		-1.349	35.2	0	TRUE	C17H22O4	Analyte List - Analytelist_PhA	[M+H]+	1010	0	[]	TRUE	Laurenobiolide	-4.633	Analytelist_PhA	0	0	0	0	0	360	0	696	0	574	0	0	0	0	0	0	0	0	0	1052	0	0	2038	2924	2788	0	2744	0	2962	2804	0	2344
235.132	234.125	5.21		-0.883	∞	0	TRUE	C14H18O3	Analyte List - Analytelist_PhA	[M+H]+	1000	0	[]	FALSE	Dehydrooreadone	-3.756	Analytelist_PhA	0	0	0	0	0	0	0	0	0	0	1944	0	2740	0	0	4190	3916	4212	5160	3052	2370	0	0	0	0	2602	0	2446	2308	2064	1792	2002
357.226	356.218	5.2		-1.433	∞	0	TRUE	C19H32O6	Analyte List - Analytelist_PhA	[M+H]+	1000	0	[]	FALSE	5,7-Megastigmadien-9-ol glucoside	-4.01	Analytelist_PhA	0	0	0	0	0	0	0	0	0	0	0	0	0	0	0	0	0	0	0	0	0	1250	0	1848	0	1054	0	0	0	986	0	1414
361.2	360.193	5.21		-0.717	∞	0	TRUE	C21H28O5	Analyte List - Analytelist_PhA	[M+H]+	2000	0	[]	TRUE	CORTISONE	-1.986	Analytelist_PhA	0	0	0	0	0	0	0	0	0	0	0	0	0	0	0	0	0	0	0	0	0	0	0	0	2076	0	0	0	1938	1864	0	0
203.179	202.172	5.22		-0.158	14.1	0	TRUE	C15H22	Analyte List - Analytelist_PhA	[M+H]+	2020	0	[]	FALSE	(6alpha,7alpha,10alpha)-1(5),3-Aromadendradiene	-0.778	Analytelist_PhA	0	0	0	0	0	0	0	0	0	0	0	0	0	0	0	0	956	0	0	0	0	0	0	0	0	0	0	0	0	0	0	0
439.357	456.36	5.24		-0.291	33	0	TRUE	C30H48O3	Analyte List - Analytelist_PhA	[M-H2O+H]+, [M+H]+	2010	0	[]	TRUE	Ganodermanondiol	-0.663	Analytelist_PhA	0	0	0	0	0	0	0	0	0	0	8050	0	0	0	0	35450	35768	36102	36776	0	0	86442	77650	79310	76734	91646	101848	127800	119414	117358	115932	127600
159.028	158.021	5.24		-0.312	10.7	0	TRUE	C6H6O5	Analyte List - Analytelist_PhA	[M+H]+, [M-H2O+H]+	2020	2672	[]	TRUE	2-Methylene-4-oxopentanedioic acid	-1.961	Analytelist_PhA	0	0	0	0	0	0	0	0	0	1214	1580	2806	2672	0	1250	9208	8272	8898	8326	6436	5516	16976	13598	19396	18038	19738	20110	19086	19234	18696	19610	22642
297.205	296.198	5.24		-0.517	19.8	0	TRUE	C17H28O4	Analyte List - Analytelist_PhA	[M+H]+, [M-H2O+H]+	2020	1404	[]	TRUE	Tanacetol B	-1.74	Analytelist_PhA	0	0	0	0	0	0	0	0	0	0	1404	1426	1438	0	0	9254	10060	11732	12862	3672	5306	15800	16328	26450	26840	16008	14110	6820	3452	4720	4408	4688
217.047	194.057	5.24		-0.462	9.8	0	TRUE	C10H10O4	Analyte List - Analytelist_PhA	[M+Na]+, [M+H]+, [M-H2O+H]+	1020	0	[]	TRUE	Ferulic Acid	-2.128	Analytelist_PhA	14538	0	17288	15928	0	0	0	0	9780	0	0	0	0	0	0	0	0	0	0	0	0	0	0	0	0	0	0	0	0	0	0	0
177.039	176.033	5.24		-0.285	∞	0	TRUE	C6H8O6	Analyte List - Analytelist_PhA	[M+H]+, [M+Na]+	2000	0	[]	TRUE	ASCORBATE	-1.612	Analytelist_PhA	0	0	0	0	0	0	0	0	0	0	0	0	0	0	0	0	4110	0	4034	0	0	6796	5088	7076	5574	6398	7176	8570	7708	6954	9040	8502
165.127	164.12	5.24		-0.341	7.3	0	TRUE	C11H16O	Analyte List - Analytelist_PhA	[M+H]+, [M-H2O+H]+	1020	0	[]	TRUE	(Z)-3-Methyl-2-(2-pentenyl)-2-cyclopenten-1-one	-2.065	Analytelist_PhA	372	0	0	0	0	0	0	0	0	0	0	0	0	0	0	4716	3864	4420	5800	3070	2718	9642	8280	14860	13854	9174	9572	5330	6920	5870	6410	5862
233.153	250.156	5.24		-0.58	11.9	0	TRUE	C15H22O3	Analyte List - Analytelist_PhA	[M-H2O+H]+, [M+H]+	1020	0	[]	TRUE	Procurcumadiol	-2.49	Analytelist_PhA	0	0	0	0	0	0	0	0	0	0	0	0	0	0	440	2958	0	2894	3250	0	0	6016	7324	17164	16104	8244	6346	7706	6342	5726	5968	5474
327.289	344.293	5.24		0.15	19.4	0	TRUE	C20H40O4	Analyte List - Analytelist_PhA	[M-H2O+H]+, [M+H]+	2020	0	[]	TRUE	MG(i-17:0/0:0/0:0)	0.458	Analytelist_PhA	0	0	0	0	0	0	0	0	0	0	0	0	0	0	0	0	0	0	0	0	0	0	0	0	0	0	0	0	912	0	0	0
95.0131	112.016	5.23		0.35	∞	0	TRUE	C5H4O3	Analyte List - Analytelist_PhA	[M-H2O+H]+, [M+H]+	1000	0	[]	FALSE	3-Furoic acid	3.682	Analytelist_PhA	0	0	0	0	0	0	0	0	0	0	0	0	0	0	0	844	834	688	1050	488	694	1972	2624	2540	1964	3216	2136	3248	2416	1962	2484	2836
227.018	226.011	5.23		-1.088	∞	0	TRUE	C10H10O2S2	Analyte List - Analytelist_PhA	[M+H]+	1000	0	[]	FALSE	Furfuryl 2-methyl-3-furyl disulfide	-4.791	Analytelist_PhA	0	0	0	0	0	0	0	0	0	340	0	0	0	0	0	0	0	648	0	0	0	1666	1800	1438	1368	2272	1876	1928	1574	0	0	0
205.122	204.115	5.24		-0.414	34	0	TRUE	C13H16O2	Analyte List - Analytelist_PhA	[M+H]+	1010	0	[]	FALSE	cis-3-Hexenyl benzoate	-2.017	Analytelist_PhA	0	0	0	0	0	0	0	0	0	0	0	0	0	0	0	0	0	0	0	0	0	0	0	0	3032	0	0	7758	9162	8380	7528	6952
269.174	268.167	5.24		-0.489	24.2	0	TRUE	C15H24O4	Analyte List - Analytelist_PhA	[M+H]+	2020	0	[]	TRUE	4,11,13,15-Tetrahydroridentin B	-1.817	Analytelist_PhA	0	498	286	320	0	0	0	0	0	0	0	0	0	0	0	0	0	0	0	0	0	0	0	0	0	0	0	13486	8890	8308	8628	8816
309.279	308.272	5.25		0.139	16.4	0	TRUE	C20H36O2	Analyte List - Analytelist_PhA	[M+H]+	2020	0	[]	FALSE	Sclareol	0.45	Analytelist_PhA	0	0	0	0	0	0	0	0	0	182	0	204	0	0	0	0	0	0	0	0	0	0	0	0	0	0	0	0	0	0	0	0
261.184	260.177	5.24		-0.655	28.8	0	TRUE	C17H24O2	Analyte List - Analytelist_PhA	[M+H]+	1020	0	[]	TRUE	Falcarindiol	-2.507	Analytelist_PhA	0	0	0	0	0	0	0	0	0	0	0	0	0	0	0	1828	0	1750	2358	0	972	3282	3618	2994	3688	3704	0	5734	3572	4826	4396	4798
361.13	360.122	5.24		1.416	48.7	0	TRUE	C19H20O7	Analyte List - Analytelist_PhA	[M+H]+	1010	0	[]	FALSE	Gibberellin A59	3.92	Analytelist_PhA	0	0	0	0	0	0	0	0	0	0	0	0	0	0	0	3380	3828	4946	4558	2074	0	0	0	0	0	0	0	0	0	0	0	0
207.065	206.057	5.24		-0.433	∞	0	TRUE	C11H10O4	Analyte List - Analytelist_PhA	[M+H]+	1000	0	[]	FALSE	Citropten	-2.093	Analytelist_PhA	0	0	0	0	0	0	0	0	0	0	0	0	0	0	0	3500	0	0	3376	2616	0	0	0	0	0	0	0	0	0	0	3276	0
97.0287	96.0214	5.24		0.311	∞	0	TRUE	C5H4O2	Analyte List - Analytelist_PhA	[M+H]+	1000	0	[]	FALSE	2-Furancarboxaldehyde	3.204	Analytelist_PhA	0	0	0	0	0	0	0	0	0	0	0	0	0	0	0	1822	0	0	0	1572	0	0	2088	0	0	1908	3166	0	2510	2310	0	2234
208.098	207.09	5.24		0.9	∞	0	TRUE	C11H13NO3	Analyte List - Analytelist_PhA	[M+H]+	1000	0	[]	FALSE	N-ACETYL-L-PHENYLALANINE	4.324	Analytelist_PhA	0	0	0	0	0	0	634	1122	1266	0	510	0	0	0	0	562	0	0	588	0	0	0	0	0	0	0	0	0	0	0	0	0
719.364	718.357	5.23		0.352	8.4	0	TRUE	C38H54O13	Analyte List - Analytelist_PhA	[M+H]+	2020	0	[]	TRUE	Elaterinide	0.489	Analytelist_PhA	0	0	0	0	0	0	0	0	0	0	0	0	0	0	0	0	0	13324	0	0	0	21894	27652	22216	21734	10880	10584	0	0	0	0	0
123.117	122.11	5.24		-0.016	13.6	0	TRUE	C9H14	Analyte List - Analytelist_PhA	[M+H]+	2020	0	[]	FALSE	Santene	-0.127	Analytelist_PhA	0	722	0	0	0	0	0	0	0	0	0	0	0	0	0	0	0	0	0	0	0	2814	0	4766	0	3164	2886	2752	3338	3494	2712	2110
155.106	154.099	5.23		-0.311	5	0	TRUE	C9H14O2	Analyte List - Analytelist_PhA	[M+H]+	1020	0	[]	TRUE	2,4-Hexadienyl propionate	-2.007	Analytelist_PhA	0	0	0	0	0	0	0	0	1494	7288	8222	9572	9182	4994	5626	20586	23260	26872	27244	15180	14224	6724	6376	8580	8354	6484	6974	0	0	0	0	0
163.06	162.053	5.23		-0.115	∞	0	TRUE	C6H10O5	Analyte List - Analytelist_PhA	[M+H]+	2000	0	[]	FALSE	3-HYDROXY-3-METHYLGLUTARATE	-0.703	Analytelist_PhA	0	0	0	0	0	0	0	0	0	0	0	0	0	0	526	0	0	1826	0	952	0	2808	1884	0	0	0	0	0	0	1676	2016	2480
151.112	150.104	5.24		-0.235	9	0	TRUE	C10H14O	Analyte List - Analytelist_PhA	[M+H]+	2020	0	[]	TRUE	1-Methoxy-4-propylbenzene	-1.555	Analytelist_PhA	0	0	0	0	0	0	0	0	0	9222	7980	11248	11142	5198	5432	7376	7984	10026	10038	5856	5456	0	0	0	0	0	0	0	0	0	0	0
265.143	264.135	5.22		-0.819	12.2	0	TRUE	C15H20O4	Analyte List - Analytelist_PhA	[M+H]+	1020	0	[]	TRUE	Curcolonol	-3.089	Analytelist_PhA	0	0	0	0	0	0	800	0	0	0	0	0	0	0	0	0	0	0	0	0	0	0	0	0	6050	0	0	5606	5698	4180	4688	4504
219.174	218.167	5.25		-0.127	8.8	0	TRUE	C15H22O	Analyte List - Analytelist_PhA	[M+H]+	2020	0	[]	TRUE	(5alpha,10alpha)-3,7(11)-Eudesmadien-2-one	-0.581	Analytelist_PhA	0	0	0	0	0	0	9002	8898	11716	0	0	0	0	0	0	0	0	0	0	0	0	0	0	0	0	0	0	0	3756	0	3710	0
278.212	277.204	5.24		0.073	∞	0	TRUE	C17H27NO2	Analyte List - Analytelist_PhA	[M+H]+	2000	7470	[]	TRUE	Venlafaxine	0.261	Analytelist_PhA	12016	0	0	0	0	0	0	0	0	0	0	0	38396	0	0	0	17374	17952	16114	8696	0	17354	0	8668	0	0	18264	13978	0	9760	0	10700
430.316	429.309	5.24		-0.222	31.2	0	TRUE	C23H43NO6	Analyte List - Analytelist_PhA	[M+H]+	2010	0	[]	TRUE	Hexadecanedioic acid mono-L-carnitine ester	-0.517	Analytelist_PhA	0	0	0	0	0	0	0	0	0	0	0	0	0	0	0	0	0	0	0	0	0	0	0	0	0	0	0	0	0	0	0	0
191.143	190.136	5.24		-0.262	6.8	0	TRUE	C13H18O	Analyte List - Analytelist_PhA	[M+H]+	2020	322	[]	TRUE	2-(3-Phenylpropyl)tetrahydrofuran	-1.372	Analytelist_PhA	0	0	0	0	0	0	0	0	0	0	0	0	2016	0	0	0	0	2378	2582	0	0	3248	2282	4940	5238	3542	3340	18262	22552	20348	23266	17882
145.122	144.115	5.23		-0.102	∞	0	TRUE	C8H16O2	Analyte List - Analytelist_PhA	[M+H]+	2000	0	[]	FALSE	CAPRYLIC ACID	-0.705	Analytelist_PhA	1324	1596	0	1516	0	0	0	0	0	0	0	2108	1546	808	1302	1438	0	0	1160	1026	0	0	1340	2718	2328	0	982	0	0	0	0	736
231.137	230.13	5.24		-0.931	∞	0	TRUE	C15H18O2	Analyte List - Analytelist_PhA	[M+H]+	1000	0	[]	FALSE	8,12-Epoxy-4(15),7,11-eudesmatrien-1-one	-4.029	Analytelist_PhA	0	0	0	0	0	0	0	0	0	0	0	0	0	0	0	0	0	0	0	0	0	0	0	0	0	0	0	0	2192	2374	2948	2212
209.08	208.073	5.24		-0.766	11.9	0	TRUE	C11H12O4	Analyte List - Analytelist_PhA	[M+H]+	1020	5658	[]	TRUE	3-(3,4-Dimethoxyphenyl)-2-propenoic acid	-3.662	Analytelist_PhA	0	0	0	0	0	0	0	0	0	5510	6404	5942	6020	5080	5894	17248	14052	0	0	14002	14228	6636	5658	11978	11396	7526	9482	17092	16540	12864	13232	13356
449.217	448.21	5.23		0.359	∞	0	TRUE	C24H32O8	Analyte List - Analytelist_PhA	[M+H]+	2000	0	[]	FALSE	17-beta-Estradiol glucuronide	0.799	Analytelist_PhA	0	0	0	0	0	0	0	0	0	0	0	0	0	0	0	0	0	0	920	0	0	0	0	1298	1434	0	0	1056	0	0	936	0
343.211	342.204	5.23		-0.135	∞	0	TRUE	C18H30O6	Analyte List - Analytelist_PhA	[M+H]+	2000	0	[]	TRUE	(-)-11-Hydroxy-9,15,16-trioxooctadecanoic acid	-0.393	Analytelist_PhA	0	0	0	0	0	0	0	0	0	0	0	0	0	0	0	0	0	0	0	0	0	0	0	0	0	0	3150	4656	4182	3598	0	3216
351.179	350.172	5.26		-0.83	19.3	0	TRUE	C19H26O6	Analyte List - Analytelist_PhA	[M+H]+	1020	0	[]	TRUE	Calonectrin	-2.363	Analytelist_PhA	0	0	0	0	0	0	0	0	0	0	0	0	0	0	0	0	3204	0	0	1514	0	0	3728	2974	4426	1938	0	0	0	1768	1902	2016
325.201	324.193	5.3		-0.266	18	0	TRUE	C18H28O5	Analyte List - Analytelist_PhA	[M+H]+	2020	0	[]	FALSE	Lactapiperanol D	-0.818	Analytelist_PhA	0	158	0	0	0	0	0	0	0	0	0	0	0	0	0	0	0	0	3768	0	0	0	0	0	0	0	0	0	6234	5970	6110	4530
379.211	378.203	5.27		-0.975	∞	0	TRUE	C21H30O6	Analyte List - Analytelist_PhA	[M+H]+	1000	0	[]	FALSE	18-Hydroxycortisol	-2.57	Analytelist_PhA	0	0	0	0	0	0	0	0	0	0	0	0	0	0	0	0	0	0	0	0	0	1784	0	0	0	0	0	2194	0	1788	0	0
361.163	360.156	5.3		-1.6	∞	0	TRUE	C20H24O6	Analyte List - Analytelist_PhA	[M+H]+	1000	0	[]	TRUE	Quassinol	-4.429	Analytelist_PhA	0	0	0	0	0	0	0	0	0	0	0	0	0	0	0	0	0	0	0	0	0	1036	0	0	0	920	1020	0	0	0	0	0
417.156	416.149	5.32		1.726	∞	0	TRUE	C22H24O8	Analyte List - Analytelist_PhA	[M+H]+	1000	0	[]	FALSE	8-Acetoxypinoresinol	4.138	Analytelist_PhA	0	0	0	0	0	0	870	0	0	0	0	0	0	0	0	0	0	0	0	0	0	0	0	0	0	0	0	7880	0	6324	0	4150
273.184	272.177	5.33		-0.81	∞	0	TRUE	C18H24O2	Analyte List - Analytelist_PhA	[M+H]+	1000	0	[]	TRUE	ESTRADIOL-17ALPHA	-2.965	Analytelist_PhA	0	0	0	0	0	0	0	0	0	0	0	0	0	0	0	0	0	0	0	0	0	0	0	0	0	0	0	5018	4398	3048	3422	3434
345.227	344.219	5.37		-0.387	21.7	0	TRUE	C18H32O6	Analyte List - Analytelist_PhA	[M+H]+	2020	2256	[]	TRUE	5(6)-Pentyl-1,4-dioxan-2-one	-1.12	Analytelist_PhA	0	0	0	0	0	0	0	0	0	0	0	2256	1740	0	0	8462	7620	10282	8654	3830	3648	18286	21434	36014	36666	16634	15890	10712	6150	7060	5170	8770
329.232	328.225	5.38		-0.045	31.8	0	TRUE	C18H32O5	Analyte List - Analytelist_PhA	[M+H]+	2010	0	[]	TRUE	Corchorifatty acid F	-0.138	Analytelist_PhA	0	0	0	0	0	0	0	0	0	0	0	0	0	0	0	0	0	0	1312	0	0	3058	1878	5594	5440	0	0	11550	0	14394	16904	11966
200.129	199.122	5.36		0.844	∞	0	TRUE	C10H17NO3	Analyte List - Analytelist_PhA	[M+H]+	1000	0	[]	FALSE	C6-HSL	4.216	Analytelist_PhA	0	0	0	0	0	0	0	0	0	0	0	1354	1268	0	0	0	0	0	4452	0	924	0	1330	0	0	0	0	0	0	0	0	0
207.101	206.093	5.37		-0.979	∞	0	TRUE	C12H14O3	Analyte List - Analytelist_PhA	[M+H]+	1000	0	[]	TRUE	Isoeugenyl acetate	-4.729	Analytelist_PhA	0	0	0	0	0	0	440	0	1266	0	0	0	0	0	0	0	2286	3076	2528	0	0	3492	3938	5396	5758	1946	2196	0	0	0	0	1544
153.127	152.12	5.36		-0.291	25.1	0	TRUE	C10H16O	Analyte List - Analytelist_PhA	[M+H]+	2020	0	[]	TRUE	2-(trans-2-Pentenyl)cyclopentanone	-1.899	Analytelist_PhA	0	0	0	0	0	0	0	0	0	1812	2006	1968	2498	0	0	7240	6824	11332	7734	2870	1526	0	3292	2908	3292	0	0	0	0	0	0	0
247.169	246.162	5.37		-0.375	∞	0	TRUE	C16H22O2	Analyte List - Analytelist_PhA	[M+H]+	2000	0	[]	FALSE	alpha-Amylcinnamyl acetate	-1.517	Analytelist_PhA	0	0	0	0	0	0	0	0	0	496	0	0	0	0	0	0	0	0	0	0	0	0	0	0	0	0	0	2800	2542	0	1912	1896
325.273	324.266	5.38		-0.522	25.2	0	TRUE	C20H36O3	Analyte List - Analytelist_PhA	[M+H]+	2020	0	[]	FALSE	(13R,14R)-8-Labdene-13,14,15-triol	-1.606	Analytelist_PhA	0	0	0	0	0	0	0	0	0	0	0	0	0	0	0	0	0	0	0	0	0	0	0	0	0	0	0	0	0	0	0	0
177.091	176.084	5.36		-0.001	∞	0	TRUE	C11H12O2	Analyte List - Analytelist_PhA	[M+H]+	2000	0	[]	FALSE	Ethyl cinnamate	-0.004	Analytelist_PhA	0	0	0	0	0	0	0	1092	0	0	0	0	0	0	0	0	0	0	0	0	0	0	0	0	0	0	0	0	0	0	0	0
203.127	202.12	5.41		-0.526	45.4	0	TRUE	C10H18O4	Analyte List - Analytelist_PhA	[M+H]+, [M-H2O+H]+	1010	2676	[]	TRUE	Sebacic acid	-2.587	Analytelist_PhA	2576	2676	3726	3476	0	4204	0	2974	2678	0	0	0	0	4674	4264	5860	4366	5234	0	3748	3430	0	0	7008	6772	4298	5124	0	0	0	0	0
393.226	392.218	5.37		-1.397	∞	0	TRUE	C22H32O6	Analyte List - Analytelist_PhA	[M+H]+	1000	0	[]	FALSE	Dihydrofukinolide	-3.553	Analytelist_PhA	0	0	0	0	0	0	0	0	0	0	0	0	0	0	0	0	0	0	0	0	0	0	0	0	0	0	0	2432	0	2444	2012	0
221.19	220.182	5.37		-0.231	8.9	0	TRUE	C15H24O	Analyte List - Analytelist_PhA	[M+H]+	2020	0	[]	TRUE	2,6-Di-tert-butyl-4-methylphenol	-1.044	Analytelist_PhA	0	0	0	0	0	0	0	0	0	0	0	0	0	0	178	0	0	0	0	0	0	0	0	0	0	0	0	0	0	0	0	0
309.205	308.198	5.37		-1.174	∞	0	TRUE	C18H28O4	Analyte List - Analytelist_PhA	[M+H]+	1000	0	[]	FALSE	Corchorifatty acid A	-3.798	Analytelist_PhA	0	0	0	0	0	0	0	0	0	0	1166	0	0	0	0	5006	0	5204	5740	2860	2582	0	11786	22980	0	11412	11856	0	0	0	0	0
283.189	282.182	5.37		-1.02	∞	0	TRUE	C16H26O4	Analyte List - Analytelist_PhA	[M+H]+	1000	0	[]	FALSE	Lactapiperanol C	-3.601	Analytelist_PhA	0	0	0	0	0	0	0	0	0	0	0	0	0	0	0	0	0	0	0	0	0	0	0	0	0	0	0	3840	2416	2860	0	2270
321.169	320.162	5.4		-0.726	34	0	TRUE	C18H24O5	Analyte List - Analytelist_PhA	[M+H]+	1010	0	[]	FALSE	Bis(2-methylpropanoyloxy)-9,10-epoxy-p-mentha-1,3,5-triene	-2.262	Analytelist_PhA	0	0	0	0	0	0	0	440	0	0	0	0	0	0	0	0	0	0	0	0	0	0	0	3690	0	2408	0	0	0	0	0	0
323.185	322.177	5.37		-0.622	∞	0	TRUE	C18H26O5	Analyte List - Analytelist_PhA	[M+H]+	2000	0	[]	FALSE	Zeranol	-1.925	Analytelist_PhA	0	0	0	0	0	0	0	440	0	0	0	0	0	0	0	0	0	0	0	0	0	0	0	0	5236	0	0	0	4344	0	0	0
125.096	124.089	5.36		-0.225	∞	0	TRUE	C8H12O	Analyte List - Analytelist_PhA	[M+H]+	2000	0	[]	FALSE	trans, trans-3,5-Octadien-2-one	-1.801	Analytelist_PhA	1534	0	0	1378	1288	0	0	0	0	2028	2302	0	0	0	2066	0	1752	2390	2240	1548	0	2848	2564	4274	4530	2026	2298	0	0	0	0	2610
189.091	188.084	5.38		0.493	∞	0	TRUE	C12H12O2	Analyte List - Analytelist_PhA	[M+H]+	1000	0	[]	FALSE	Allyl cinnamate	2.608	Analytelist_PhA	0	0	0	0	0	0	336	442	0	0	0	0	0	0	0	0	0	0	0	0	0	0	0	1436	1250	0	0	0	0	0	0	0
365.195	364.187	5.37		-1.332	∞	0	TRUE	C20H28O6	Analyte List - Analytelist_PhA	[M+H]+	1000	0	[]	TRUE	Cinncassiol C2	-3.648	Analytelist_PhA	0	0	0	0	0	0	0	0	0	0	0	0	0	372	0	0	0	0	0	0	0	3324	2812	6492	4672	3316	2950	3764	4846	4224	4524	3292
207.138	206.131	5.38		-0.073	31.8	0	TRUE	C13H18O2	Analyte List - Analytelist_PhA	[M+H]+	2010	0	[]	FALSE	(E)-6-Methyl-6-(5-methyl-2-furanyl)-3-hepten-2-one	-0.351	Analytelist_PhA	1138	0	0	0	0	0	0	0	0	0	0	2718	0	0	0	0	3146	0	0	0	0	0	0	5148	0	0	0	0	7318	5014	4682	5422
307.263	306.256	5.37		0.115	23.2	0	TRUE	C20H34O2	Analyte List - Analytelist_PhA	[M+H]+	2020	0	[]	FALSE	5,8,11-Eicosatrienoic acid	0.375	Analytelist_PhA	0	0	0	0	0	0	0	0	0	0	0	0	0	0	0	0	0	0	0	0	0	0	0	0	270	0	0	0	0	0	0	0
229.143	228.136	5.37		-0.584	∞	0	TRUE	C12H20O4	Analyte List - Analytelist_PhA	[M+H]+	1000	0	[]	FALSE	Traumatic acid	-2.548	Analytelist_PhA	0	0	0	0	0	0	0	0	0	0	0	0	0	0	0	4914	5380	7804	7470	3662	3070	6550	8516	0	14788	0	6522	1810	2410	2160	0	2192
265.106	264.099	5.37		-0.995	∞	0	TRUE	C14H16O5	Analyte List - Analytelist_PhA	[M+H]+	1000	0	[]	FALSE	1'-Acetoxyeugenol acetate	-3.752	Analytelist_PhA	0	0	0	0	0	0	2376	2734	2318	0	0	0	0	0	0	0	0	0	0	0	0	0	0	0	0	0	0	0	0	0	0	0
193.085	192.078	5.42		-0.678	∞	0	TRUE	C11H12O3	Analyte List - Analytelist_PhA	[M+H]+	1000	0	[]	FALSE	Dehydrozingerone	-3.512	Analytelist_PhA	0	0	0	0	0	0	1814	1746	1970	0	0	0	0	0	0	0	0	0	0	0	0	0	0	0	0	0	0	0	0	0	0	0
387.145	386.137	5.41		0.573	25.8	0	TRUE	C21H22O7	Analyte List - Analytelist_PhA	[M+H]+	2020	0	[]	FALSE	(7'R*,8'S*)-Methyl 4,7'-epoxy-3,8'-bilign-7-ene-4',9'-dihydroxy-3',5-dimethoxy-9-oate	1.479	Analytelist_PhA	0	0	0	0	0	0	0	0	0	0	0	0	0	0	0	0	0	0	0	0	0	0	0	0	0	0	0	0	4974	0	5022	3712
339.252	338.245	5.41		-0.636	∞	0	TRUE	C20H34O4	Analyte List - Analytelist_PhA	[M+H]+	2000	0	[]	FALSE	Sterebin E	-1.875	Analytelist_PhA	0	0	0	0	0	0	0	0	0	0	0	0	0	0	0	0	0	0	0	0	0	0	0	0	0	0	0	1096	0	0	0	1080
135.117	134.109	5.45		-0.171	6.6	0	TRUE	C10H14	Analyte List - Analytelist_PhA	[M+H]+	2020	0	[]	FALSE	1-Methyl-2-propylbenzene	-1.267	Analytelist_PhA	0	534	0	0	0	0	0	0	0	0	0	0	2218	0	0	4002	5072	6170	6008	1546	0	0	0	3568	4170	0	0	3210	3522	2666	2716	2706
331.248	330.241	5.5		-0.229	17.6	0	TRUE	C18H34O5	Analyte List - Analytelist_PhA	[M+H]+, [M-H2O+H]+, [M+Na]+	2020	1776	[]	TRUE	(9S,10E,12S,13S)-9,12,13-Trihydroxy-10-octadecenoic acid	-0.693	Analytelist_PhA	988	0	0	0	0	0	0	0	0	0	0	0	2420	1322	0	0	0	0	0	0	0	0	0	16684	14854	0	0	101376	180936	134758	152192	104632
293.211	292.204	5.5		-0.335	14.4	0	TRUE	C18H28O3	Analyte List - Analytelist_PhA	[M+H]+, [M-H2O+H]+	2020	7524	[]	TRUE	Panaquinquecol 1	-1.141	Analytelist_PhA	0	0	0	0	0	0	0	0	0	0	0	0	1782	706	0	2324	1910	2404	0	0	0	7524	0	12748	13306	6846	7738	56984	64948	55470	56486	52046
195.138	212.141	5.49		-0.338	7.1	0	TRUE	C12H20O3	Analyte List - Analytelist_PhA	[M-H2O+H]+, [M+H]+	2020	0	[]	TRUE	Dihydrojasmonic acid	-1.731	Analytelist_PhA	0	0	586	0	0	0	0	0	0	0	0	0	0	0	0	0	0	0	0	0	0	4112	4620	8290	0	5228	4938	28114	0	0	0	25846
193.159	192.151	5.5		-0.033	6.9	0	TRUE	C13H20O	Analyte List - Analytelist_PhA	[M+H]+, [M-H2O+H]+	2020	0	[]	TRUE	Pseudoionone	-0.171	Analytelist_PhA	0	0	0	0	0	0	0	0	0	0	0	0	0	0	0	0	0	0	0	0	0	0	0	0	0	0	0	2484	1946	2266	0	2264
409.31	204.151	5.49		-0.34	28.9	0	TRUE	C14H20O	Analyte List - Analytelist_PhA	[2M+H]+, [M+H]+	2020	0	[]	FALSE	2-Benzylidene-1-heptanol	-0.83	Analytelist_PhA	0	0	0	0	0	0	0	0	0	0	0	0	0	0	0	0	0	0	0	0	1586	6494	0	8512	7136	0	0	6808	6418	0	0	6346
295.226	294.219	5.5		-0.272	14.8	0	TRUE	C18H30O3	Analyte List - Analytelist_PhA	[M+H]+	2020	0	[]	TRUE	A-12(13)-EpODE	-0.922	Analytelist_PhA	0	0	0	0	0	0	0	0	0	0	0	0	0	0	0	0	0	0	0	0	0	0	0	0	0	0	0	30900	49930	39908	44912	33036
277.216	276.209	5.5		-0.289	13.2	0	TRUE	C18H28O2	Analyte List - Analytelist_PhA	[M+H]+	2020	0	[]	TRUE	Phenethyl decanoate	-1.041	Analytelist_PhA	0	0	0	0	0	0	0	0	0	370	556	0	0	0	0	634	682	0	0	0	0	0	0	0	0	0	0	9628	16864	11238	14232	9794
311.222	310.214	5.5		-0.13	18.3	0	TRUE	C18H30O4	Analyte List - Analytelist_PhA	[M+H]+	2020	0	[]	TRUE	(9Z,11R,12S,13S,15Z)-12,13-Epoxy-11-hydroxy-9,15-octadecadienoic acid	-0.417	Analytelist_PhA	446	0	0	0	0	0	0	0	0	0	0	0	0	0	0	2344	0	2502	3446	1550	1696	8522	5280	14388	13982	0	7810	19420	22340	18214	18386	16534
443.315	442.308	5.5		-0.371	37.9	0	TRUE	C28H42O4	Analyte List - Analytelist_PhA	[M+H]+	2010	0	[]	FALSE	(3beta,5alpha,9alpha,22E,24R)-5,9-Epidioxy-3-hydroxyergosta-7,22-dien-6-one	-0.837	Analytelist_PhA	0	0	0	0	0	0	0	0	0	0	0	0	0	0	0	0	0	0	0	0	0	0	0	0	0	0	0	0	0	0	0	0
239.2	238.193	5.46		-0.067	∞	0	TRUE	C15H26O2	Analyte List - Analytelist_PhA	[M+H]+	2000	0	[]	TRUE	Geranyl 2-methylbutyrate	-0.28	Analytelist_PhA	0	0	0	0	0	0	0	0	0	0	0	0	0	0	0	0	0	0	0	0	0	0	0	0	0	0	0	0	0	0	0	0
219.174	218.167	5.49		-0.374	∞	0	TRUE	C15H22O	Analyte List - Analytelist_PhA	[M+H]+	2000	0	[]	TRUE	(5alpha,10alpha)-3,7(11)-Eudesmadien-2-one	-1.707	Analytelist_PhA	1500	1820	2124	1404	2306	0	0	0	0	1624	1898	2442	2092	1940	2106	1762	1720	2204	2190	1976	1982	2164	2886	0	0	2014	1942	0	0	0	0	2090
189.112	188.104	5.5		-0.381	∞	0	TRUE	C9H16O4	Analyte List - Analytelist_PhA	[M+H]+	1000	0	[]	FALSE	AZELAIC ACID	-2.013	Analytelist_PhA	0	0	0	0	0	0	0	0	0	0	0	0	0	0	0	0	0	0	0	0	0	392	0	0	0	0	0	0	0	1182	494	1028
177.127	176.12	5.5		-0.301	18.8	0	TRUE	C12H16O	Analyte List - Analytelist_PhA	[M+H]+, [M-H2O+H]+	2020	0	[]	FALSE	(S)-4-(4-Methylphenyl)-2-pentanone	-1.698	Analytelist_PhA	0	0	0	0	0	0	0	0	0	0	0	0	0	0	0	0	0	0	0	0	0	0	0	0	2512	0	0	3860	5064	4068	0	3702
167.143	166.135	5.5		-0.361	16.1	0	TRUE	C11H18O	Analyte List - Analytelist_PhA	[M+H]+	1020	0	[]	FALSE	2,6,6-Trimethyl-1-cyclohexen-1-acetaldehyde	-2.158	Analytelist_PhA	834	778	0	0	0	0	0	484	0	0	0	0	0	0	0	0	0	0	0	0	0	0	0	0	0	0	0	2272	2736	2414	0	2314
97.0653	96.058	5.47		0.264	5.3	0	TRUE	C6H8O	Analyte List - Analytelist_PhA	[M+H]+	1020	0	[]	FALSE	2,4-Dimethylfuran	2.718	Analytelist_PhA	0	0	0	0	0	0	0	0	0	0	0	0	0	0	0	0	0	2008	1782	0	0	0	1518	2272	2302	1590	0	0	0	0	0	0
239.127	238.12	5.47		-1.127	14.7	0	TRUE	C13H18O4	Analyte List - Analytelist_PhA	[M+H]+	1020	0	[]	TRUE	2,2,4,4,-Tetramethyl-6-(1-oxopropyl)-1,3,5-cyclohexanetrione	-4.714	Analytelist_PhA	0	0	0	0	0	0	0	0	0	0	3498	6148	0	0	2364	9390	9358	14144	9302	2556	3856	0	3308	0	3166	0	0	3152	2404	0	1838	2786
253.142	252.135	5.5		-1.11	11.4	0	TRUE	C14H20O4	Analyte List - Analytelist_PhA	[M+H]+	1020	0	[]	TRUE	2,2,4,4-Tetramethyl-6-(1-oxobutyl)-1,3,5-cyclohexanetrione	-4.384	Analytelist_PhA	0	0	0	0	0	0	0	0	0	0	0	0	0	0	0	0	0	0	0	0	0	5672	6912	7426	7296	5836	5770	5218	3140	3320	3304	0
419.205	418.198	5.49		-1.647	∞	0	TRUE	C23H30O7	Analyte List - Analytelist_PhA	[M+H]+	1000	0	[]	FALSE	Judeol	-3.928	Analytelist_PhA	0	0	0	0	0	0	0	0	0	0	0	0	0	0	0	0	718	0	0	0	0	0	0	0	1178	0	0	944	984	0	760	914
365.231	364.224	5.52		-0.894	∞	0	TRUE	C21H32O5	Analyte List - Analytelist_PhA	[M+H]+	1000	0	[]	TRUE	Tetrahydrocortisone	-2.447	Analytelist_PhA	0	0	0	0	0	0	0	0	0	0	0	0	0	0	0	0	0	0	0	0	0	0	0	0	0	0	0	0	0	0	0	0
219.138	218.13	5.49		-0.233	34.8	0	TRUE	C14H18O2	Analyte List - Analytelist_PhA	[M+H]+	2010	0	[]	FALSE	Isoamyl cinnamate	-1.064	Analytelist_PhA	0	0	0	0	0	0	0	3322	2816	0	0	0	0	0	0	0	0	0	0	0	0	0	0	0	0	0	2094	0	2868	2418	0	0
185.153	184.146	5.49		-0.236	∞	0	TRUE	C11H20O2	Analyte List - Analytelist_PhA	[M+H]+	2000	0	[]	FALSE	(E)-3-Heptenyl 2-methylpropanoate	-1.274	Analytelist_PhA	1000	0	0	482	558	0	0	0	0	0	718	0	0	0	0	510	0	0	0	0	0	580	0	0	0	0	0	0	652	0	0	0
109.028	108.021	5.47		0.098	∞	0	TRUE	C6H4O2	Analyte List - Analytelist_PhA	[M+H]+	2000	0	[]	FALSE	Quinone	0.895	Analytelist_PhA	0	0	0	0	0	0	0	0	0	0	0	0	0	0	0	0	0	0	0	0	0	0	0	854	0	0	0	0	550	0	596	0
97.0287	96.0214	5.5		0.292	3.6	0	TRUE	C5H4O2	Analyte List - Analytelist_PhA	[M+H]+	1020	0	[]	FALSE	2-Furancarboxaldehyde	3.012	Analytelist_PhA	0	0	0	0	0	0	0	0	0	0	0	0	0	0	0	1896	1888	2022	1868	0	1726	3284	2742	2806	2338	0	3568	2812	2950	3274	2458	0
222.112	221.105	5.49		-0.126	10.4	0	TRUE	C12H15NO3	Analyte List - Analytelist_PhA	[M+H]+	2020	0	[]	TRUE	Hydrocotarnine	-0.569	Analytelist_PhA	0	0	0	0	0	0	2018	1834	0	2664	0	0	0	0	0	0	0	0	0	0	2068	0	0	0	0	0	0	0	0	0	0	0
137.096	136.089	5.49		-0.031	∞	0	TRUE	C9H12O	Analyte List - Analytelist_PhA	[M+H]+	2000	0	[]	TRUE	Nona-2,4,6-trienal	-0.224	Analytelist_PhA	0	0	0	0	0	0	0	0	898	0	0	0	0	0	0	0	0	0	0	0	0	0	0	0	0	0	0	0	0	0	0	0
391.211	390.203	5.5		-0.945	∞	0	TRUE	C22H30O6	Analyte List - Analytelist_PhA	[M+H]+	1000	0	[]	FALSE	Bakkenolide B	-2.415	Analytelist_PhA	0	0	0	0	0	0	0	0	0	0	0	0	0	0	0	0	0	0	0	0	0	0	0	0	0	0	0	2354	3298	0	0	0
475.268	474.26	5.57		-1.275	∞	0	TRUE	C27H38O7	Analyte List - Analytelist_PhA	[M+H]+	1000	0	[]	FALSE	Lucidenic acid L	-2.683	Analytelist_PhA	0	0	0	0	0	0	0	0	0	0	0	0	0	0	0	0	0	0	0	0	0	0	0	0	0	0	0	956	0	0	0	0
321.205	320.198	5.59		-0.582	∞	0	TRUE	C19H28O4	Analyte List - Analytelist_PhA	[M+H]+	2000	0	[]	FALSE	Oryzalide A	-1.811	Analytelist_PhA	0	0	0	0	0	0	0	0	0	0	0	0	0	0	0	0	0	0	0	0	0	0	0	0	0	0	0	1962	1922	0	0	0
165.127	182.13	5.62		-0.286	5.1	0	TRUE	C11H18O2	Analyte List - Analytelist_PhA	[M-H2O+H]+, [M+H]+	2020	0	[]	TRUE	5-Pentyl-3h-furan-2-one	-1.734	Analytelist_PhA	0	334	0	322	0	0	0	0	0	4926	4470	8632	9012	3290	3032	26760	23756	28846	30570	14204	14486	6800	5920	12144	0	7266	7364	0	0	2066	2294	0
455.352	454.344	5.63		-0.38	34.3	0	TRUE	C30H46O3	Analyte List - Analytelist_PhA	[M+H]+, [M-H2O+H]+	2010	0	[]	TRUE	beta-Elemonic acid	-0.834	Analytelist_PhA	0	0	0	0	0	0	0	0	0	0	0	0	0	0	0	0	0	0	0	0	0	6416	3894	9288	6682	5498	0	11980	12208	11484	12946	0
227.126	204.136	5.62		0.8	8.3	0	TRUE	C10H20O4	Analyte List - Analytelist_PhA	[M+Na]+, [M+H]+, [M+C2H3N+H]+	1020	2906	[]	TRUE	(2xi,6xi)-7-Methyl-3-methylene-1,2,6,7-octanetetrol	3.52	Analytelist_PhA	9208	9020	7970	8562	6074	7244	4754	4598	5254	8044	0	7444	6866	5956	6206	0	0	0	0	0	0	0	3190	0	0	0	0	0	0	0	0	0
201.148	200.141	5.61		-0.702	∞	0	TRUE	C11H20O3	Analyte List - Analytelist_PhA	[M+H]+	1000	0	[]	FALSE	(S)-9-Hydroxy-10-undecenoic acid	-3.488	Analytelist_PhA	0	0	0	0	300	0	0	0	382	714	0	0	0	0	0	0	0	0	836	0	0	1548	1654	3296	3930	2294	0	0	0	0	0	862
247.132	246.124	5.64		-1.22	∞	0	TRUE	C15H18O3	Analyte List - Analytelist_PhA	[M+H]+	1000	0	[]	FALSE	Enokipodin B	-4.937	Analytelist_PhA	0	0	0	0	0	0	0	0	0	0	0	0	0	0	0	0	0	0	0	0	0	0	0	0	0	0	0	0	0	0	0	0
197.153	196.146	5.63		-0.589	∞	0	TRUE	C12H20O2	Analyte List - Analytelist_PhA	[M+H]+	1000	0	[]	FALSE	(Z)-4-Hydroxy-6-dodecenoic acid lactone	-2.989	Analytelist_PhA	860	0	0	0	0	0	0	0	0	0	0	0	0	0	0	0	0	0	0	0	0	0	0	0	0	0	0	2190	1756	2118	1824	2106
166.086	165.079	5.62		0.086	∞	0	TRUE	C9H11NO2	Analyte List - Analytelist_PhA	[M+H]+	2000	0	[]	FALSE	L-PHENYLALANINE	0.515	Analytelist_PhA	0	0	0	0	0	0	0	464	0	0	0	0	0	0	0	0	0	0	0	0	0	1540	1208	2726	2614	0	1476	0	1046	0	0	0
269.137	268.13	5.63		-1.315	∞	0	TRUE	C14H20O5	Analyte List - Analytelist_PhA	[M+H]+	1000	0	[]	FALSE	Kamahine C	-4.884	Analytelist_PhA	0	0	0	0	0	0	0	0	0	0	0	0	0	0	0	0	0	0	0	0	0	0	0	0	0	0	0	950	2146	1860	0	0
231.101	230.094	5.62		-0.66	∞	0	TRUE	C14H14O3	Analyte List - Analytelist_PhA	[M+H]+	1000	0	[]	FALSE	Pondaplin	-2.854	Analytelist_PhA	0	0	0	0	0	0	0	0	0	0	0	0	0	0	0	0	0	0	0	710	0	1968	1504	0	4050	1746	1332	0	0	0	0	0
283.189	282.182	5.62		-1.414	∞	0	TRUE	C16H26O4	Analyte List - Analytelist_PhA	[M+H]+	1000	0	[]	FALSE	Lactapiperanol C	-4.993	Analytelist_PhA	0	0	0	0	0	0	0	0	0	0	0	0	0	0	0	0	0	0	1302	0	0	2720	0	4184	4158	2022	2306	0	0	0	0	0
485.326	484.318	5.62		-0.504	∞	0	TRUE	C30H44O5	Analyte List - Analytelist_PhA	[M+H]+	2000	0	[]	FALSE	Liquoric acid	-1.038	Analytelist_PhA	0	0	0	0	0	0	0	0	0	0	0	0	0	0	0	0	0	0	0	0	810	0	2448	0	5932	4408	0	0	0	0	0	0
242.117	241.109	5.61		-0.958	∞	0	TRUE	C15H15NO2	Analyte List - Analytelist_PhA	[M+H]+	1000	0	[]	FALSE	2-Phenylethyl 2-aminobenzoate	-3.957	Analytelist_PhA	0	0	0	0	0	0	0	0	0	0	0	0	0	0	0	0	0	780	0	0	0	0	0	2316	0	0	0	2102	1700	0	0	1732
471.309	470.302	5.64		-1.096	∞	0	TRUE	C29H42O5	Analyte List - Analytelist_PhA	[M+H]+	1000	0	[]	FALSE	17,23-Epoxy-29-hydroxy-27-norlanost-8-ene-3,15,24-trione	-2.325	Analytelist_PhA	0	0	0	0	0	0	0	0	0	0	0	0	0	0	0	0	0	0	0	0	0	0	0	0	0	0	0	0	0	0	0	0
187.148	186.141	5.63		-0.168	∞	0	TRUE	C14H18	Analyte List - Analytelist_PhA	[M+H]+	2000	0	[]	FALSE	7-Ethyl-5,6-dihydro-1,4-dimethylazulene	-0.896	Analytelist_PhA	0	0	0	0	0	0	0	0	0	0	0	0	0	0	0	0	0	0	0	0	0	0	0	0	0	0	0	0	938	0	0	0
215.164	214.156	5.62		-0.516	∞	0	TRUE	C12H22O3	Analyte List - Analytelist_PhA	[M+H]+	1000	0	[]	FALSE	3-Oxododecanoic acid	-2.4	Analytelist_PhA	0	0	0	0	0	0	0	0	0	0	0	0	0	0	0	1052	0	0	0	0	0	2130	1488	0	0	0	1678	0	0	0	3386	4890
207.174	206.167	5.63		-0.339	∞	0	TRUE	C14H22O	Analyte List - Analytelist_PhA	[M+H]+	2000	0	[]	FALSE	Methyl-delta-ionone	-1.636	Analytelist_PhA	0	0	0	0	0	0	0	0	0	0	0	0	0	0	0	0	0	0	0	0	0	0	0	892	0	682	620	1004	0	700	748	1074
293.174	292.166	5.63		-1.044	∞	0	TRUE	C17H24O4	Analyte List - Analytelist_PhA	[M+H]+	1000	0	[]	FALSE	9-Acetoxyfukinanolide	-3.563	Analytelist_PhA	0	0	398	0	0	0	0	0	0	0	0	0	0	0	0	0	0	0	0	0	0	0	0	0	0	0	0	3228	5516	3540	3946	3556
203.179	202.172	5.62		-0.286	34.4	0	TRUE	C15H22	Analyte List - Analytelist_PhA	[M+H]+	2010	0	[]	FALSE	(6alpha,7alpha,10alpha)-1(5),3-Aromadendradiene	-1.41	Analytelist_PhA	0	0	0	0	0	0	0	0	0	0	0	0	0	0	0	0	0	0	0	0	0	670	1238	0	1004	0	1232	0	1638	0	0	1282
225.148	224.141	5.63		-0.213	∞	0	TRUE	C13H20O3	Analyte List - Analytelist_PhA	[M+H]+	2000	0	[]	FALSE	METHYL JASMONATE	-0.944	Analytelist_PhA	0	856	0	0	0	0	1034	0	0	0	0	0	0	0	0	0	0	0	0	0	0	0	0	0	0	0	0	0	0	0	0	0
207.065	206.058	5.67		0.059	∞	0	TRUE	C11H10O4	Analyte List - Analytelist_PhA	[M+H]+	2000	0	[]	FALSE	Citropten	0.286	Analytelist_PhA	0	0	0	0	0	0	0	0	0	0	0	0	0	0	0	0	0	0	0	0	0	0	0	0	0	0	0	0	0	0	0	0
253.18	252.172	5.63		-0.316	33	0	TRUE	C15H24O3	Analyte List - Analytelist_PhA	[M+H]+	2010	0	[]	FALSE	(4R,5S,7R,11R)-11,12-Dihydroxy-1(10)-spirovetiven-2-one	-1.248	Analytelist_PhA	0	0	0	0	0	0	0	0	0	0	0	0	0	0	0	0	0	0	0	542	0	0	0	0	0	1390	0	3464	0	0	0	2050
265.143	264.135	5.66		-0.669	∞	0	TRUE	C15H20O4	Analyte List - Analytelist_PhA	[M+H]+	1000	0	[]	FALSE	Curcolonol	-2.523	Analytelist_PhA	0	0	0	0	0	0	0	0	894	0	0	0	0	0	0	0	0	0	0	0	0	0	0	0	0	0	0	0	0	0	0	0
163.075	162.068	5.68		-0.182	∞	0	TRUE	C10H10O2	Analyte List - Analytelist_PhA	[M+H]+	2000	0	[]	TRUE	3-(4-Methoxyphenyl)-2-propenal	-1.115	Analytelist_PhA	0	0	0	2120	0	1336	1214	1684	1776	0	0	0	0	0	0	0	0	0	0	0	0	0	0	0	0	0	0	0	0	0	0	0
127.076	126.068	5.68		0.161	∞	0	TRUE	C7H10O2	Analyte List - Analytelist_PhA	[M+H]+	2000	0	[]	FALSE	4-Hydroxy-4-methyl-5-hexenoic acid gamma lactone	1.268	Analytelist_PhA	0	514	0	0	0	0	0	0	0	0	0	0	0	0	0	0	0	0	0	0	0	0	0	0	0	0	0	0	0	0	0	0
469.331	468.324	5.7		-0.324	26.6	0	TRUE	C30H44O4	Analyte List - Analytelist_PhA	[M+H]+	2020	0	[]	TRUE	Ganoderic acid DM	-0.69	Analytelist_PhA	0	0	0	0	0	0	0	0	0	1354	0	0	0	0	0	0	0	5294	0	0	0	8842	6248	9160	9818	6424	7018	4520	4644	4476	0	3802
179.143	178.135	5.7		-0.179	6.8	0	TRUE	C12H18O	Analyte List - Analytelist_PhA	[M+H]+	2020	0	[]	FALSE	2,5-Diisopropylphenol	-1	Analytelist_PhA	364	0	0	0	0	0	0	0	0	0	0	0	0	0	0	0	0	0	496	0	0	0	0	0	0	0	0	1848	2796	1960	2206	0
315.253	332.257	5.74		-0.267	16.6	0	TRUE	C18H36O5	Analyte List - Analytelist_PhA	[M-H2O+H]+, [M+Na]+	2020	0	[]	TRUE	Floionolic acid	-0.849	Analytelist_PhA	0	0	0	0	0	0	0	0	0	0	0	312	0	0	0	0	0	0	0	0	0	0	0	0	0	0	0	0	4978	4508	0	3016
279.232	278.224	5.73		-0.313	15.1	0	TRUE	C18H30O2	Analyte List - Analytelist_PhA	[M+H]+	2020	0	[]	FALSE	GAMMA-LINOLENIC ACID	-1.12	Analytelist_PhA	0	0	0	0	0	0	0	0	0	0	0	0	0	0	0	0	0	0	0	0	0	408	0	0	0	0	0	0	0	2844	2922	0
195.138	212.141	5.76		-0.332	10.8	0	TRUE	C12H20O3	Analyte List - Analytelist_PhA	[M-H2O+H]+, [M+H]+	2020	1660	[]	TRUE	Dihydrojasmonic acid	-1.702	Analytelist_PhA	1660	0	0	0	0	0	2318	0	0	1732	0	2244	0	0	0	2680	0	0	0	0	0	0	0	0	8546	0	0	0	37280	31540	31356	0
423.326	440.329	5.76		-0.357	4.5	0	TRUE	C29H44O3	Analyte List - Analytelist_PhA	[M-H2O+H]+, [M+H]+	2020	11894	[]	TRUE	Camelledionol	-0.843	Analytelist_PhA	0	0	0	0	0	0	0	0	0	0	1792	3268	2220	0	0	11894	10974	20968	11040	3670	2362	28944	105864	101122	112860	31278	21368	242144	51326	39008	48312	49756
155.107	172.11	5.76		-0.089	8.6	0	TRUE	C9H16O3	Analyte List - Analytelist_PhA	[M-H2O+H]+, [M+H]+	2020	0	[]	TRUE	Tetrahydrofurfuryl butyrate	-0.573	Analytelist_PhA	0	0	0	0	0	0	0	0	0	0	0	0	0	0	0	0	0	0	0	0	0	0	1312	0	0	0	1546	4482	4780	4574	4728	0
267.195	266.188	5.75		-0.578	13.4	0	TRUE	C16H26O3	Analyte List - Analytelist_PhA	[M+H]+, [M-H2O+H]+	1020	2248	[]	TRUE	4-Hydroxy-3-methoxy-2,10-bisaboladien-9-one	-2.165	Analytelist_PhA	0	538	0	0	0	0	0	0	0	0	0	446	0	0	0	2684	2270	3726	3436	1152	1162	7234	10854	18282	19812	8284	7396	11646	3540	4878	2248	5838
141.018	158.021	5.75		-0.414	7.2	0	TRUE	C6H6O5	Analyte List - Analytelist_PhA	[M-H2O+H]+, [M+H]+	1020	0	[]	FALSE	2-Methylene-4-oxopentanedioic acid	-2.934	Analytelist_PhA	0	0	0	0	0	0	0	0	0	0	0	0	0	0	0	0	0	0	0	0	0	0	10440	11020	10836	0	0	17158	0	0	0	0
295.226	294.219	5.76		-0.263	14.7	0	TRUE	C18H30O3	Analyte List - Analytelist_PhA	[M+H]+	2020	1098	[]	TRUE	A-12(13)-EpODE	-0.889	Analytelist_PhA	0	0	0	0	0	0	1754	2396	1386	0	1098	1982	1112	0	0	0	0	0	0	0	0	0	0	4926	5796	3118	2666	0	0	0	0	0
297.242	296.234	5.75		-0.512	4.3	0	TRUE	C18H32O3	Analyte List - Analytelist_PhA	[M+H]+	2020	0	[]	TRUE	9-HODE	-1.721	Analytelist_PhA	0	0	224	186	0	0	0	0	0	0	0	0	0	0	0	0	0	334	0	0	0	0	0	1258	0	0	504	0	9764	7006	9658	4788
417.155	416.148	5.75		0.442	26	0	TRUE	C22H24O8	Analyte List - Analytelist_PhA	[M+H]+	2020	0	[]	FALSE	8-Acetoxypinoresinol	1.061	Analytelist_PhA	0	0	0	0	0	0	0	0	0	0	0	0	0	0	0	0	0	0	0	0	0	0	0	0	0	0	0	0	0	0	0	0
333.263	332.256	5.75		-0.604	2.3	0	TRUE	C18H36O5	Analyte List - Analytelist_PhA	[M+H]+	2020	0	[]	TRUE	Floionolic acid	-1.812	Analytelist_PhA	0	0	0	0	0	0	0	0	0	0	0	282	0	0	0	0	0	0	0	0	0	0	0	0	0	1086	0	6376	13818	10918	13328	7372
301.071	300.064	5.75		0.569	17.3	0	TRUE	C16H12O6	Analyte List - Analytelist_PhA	[M+H]+	2020	0	[]	FALSE	Barpisoflavone A	1.89	Analytelist_PhA	0	0	0	0	0	0	0	0	0	0	0	0	0	0	0	0	0	0	0	0	0	0	0	0	0	0	0	0	0	0	2716	0
177.127	176.12	5.75		-0.158	7.7	0	TRUE	C12H16O	Analyte List - Analytelist_PhA	[M+H]+, [M-H2O+H]+	2020	0	[]	TRUE	(S)-4-(4-Methylphenyl)-2-pentanone	-0.89	Analytelist_PhA	0	0	0	0	0	0	0	0	0	0	0	0	0	0	0	0	0	0	0	0	0	0	0	0	0	0	0	2512	4972	0	3558	0
133.101	150.105	5.75		0.204	4	0	TRUE	C10H14O	Analyte List - Analytelist_PhA	[M-H2O+H]+, [M+H]+	2020	0	[]	TRUE	1-Methoxy-4-propylbenzene	1.53	Analytelist_PhA	0	0	426	0	0	0	0	0	0	0	0	0	0	0	0	0	0	0	0	0	0	0	0	0	0	0	0	0	3080	2168	2648	0
217.122	216.115	5.75		-0.39	∞	0	TRUE	C14H16O2	Analyte List - Analytelist_PhA	[M+H]+	2000	0	[]	FALSE	3-[4-Hydroxy-3-(3-methyl-2-butenyl)phenyl]-2-propenal	-1.796	Analytelist_PhA	0	0	0	0	0	0	0	0	0	0	0	0	0	0	0	0	0	0	0	0	0	0	0	0	0	0	0	0	0	0	0	0
123.117	122.11	5.75		0.229	6.7	0	TRUE	C9H14	Analyte List - Analytelist_PhA	[M+H]+	2020	0	[]	TRUE	Santene	1.863	Analytelist_PhA	0	0	0	0	0	0	0	0	0	1570	1370	1676	0	0	0	4688	4490	4908	5658	2994	0	0	0	0	3298	0	2254	0	2124	0	0	0
407.28	406.273	5.76		1.602	25.7	0	TRUE	C24H38O5	Analyte List - Analytelist_PhA	[M+H]+	1020	0	[]	FALSE	7-Ketodeoxycholic acid	3.932	Analytelist_PhA	0	0	0	0	0	0	0	0	0	0	0	0	0	0	0	0	0	0	0	0	0	0	0	0	0	0	0	0	0	0	0	0
277.216	276.208	5.75		-0.502	15.7	0	TRUE	C18H28O2	Analyte List - Analytelist_PhA	[M+H]+	2020	0	[]	TRUE	Phenethyl decanoate	-1.81	Analytelist_PhA	0	0	0	0	0	0	0	0	0	0	0	0	934	0	486	0	0	0	0	0	0	0	0	2174	2336	0	0	0	0	0	10258	0
385.17	384.163	5.76		-0.164	∞	0	TRUE	C15H28O11	Analyte List - Analytelist_PhA	[M+H]+	2000	0	[]	TRUE	2,3-Butanediol apiosylglucoside	-0.425	Analytelist_PhA	0	0	0	0	0	0	0	0	0	0	0	0	0	0	0	0	0	0	0	0	0	0	0	0	0	0	0	0	0	0	0	0
171.101	170.094	5.76		-0.793	11	0	TRUE	C9H14O3	Analyte List - Analytelist_PhA	[M+H]+	1020	0	[]	FALSE	cis-3-Hexenyl pyruvate	-4.632	Analytelist_PhA	0	0	0	0	0	0	0	0	0	0	0	0	0	1782	0	0	0	0	0	0	0	0	0	0	0	0	0	0	0	2606	2024	0
377.268	376.261	5.75		-0.374	28.1	0	TRUE	C23H36O4	Analyte List - Analytelist_PhA	[M+H]+	2020	0	[]	FALSE	[12]-Gingerdione	-0.992	Analytelist_PhA	0	0	0	0	0	0	0	0	0	0	0	0	0	0	0	0	0	0	0	0	0	0	0	0	0	0	0	0	0	0	0	0
297.169	296.161	5.75		-0.895	∞	0	TRUE	C16H24O5	Analyte List - Analytelist_PhA	[M+H]+	1000	0	[]	FALSE	Ovalicin	-3.011	Analytelist_PhA	0	0	328	0	0	0	0	774	0	0	0	0	0	0	0	0	0	0	0	0	0	0	0	0	0	0	0	0	0	0	0	0
237.148	236.141	5.75		-0.579	∞	0	TRUE	C14H20O3	Analyte List - Analytelist_PhA	[M+H]+	1000	0	[]	TRUE	Heptyl 4-hydroxybenzoate	-2.441	Analytelist_PhA	0	0	0	0	0	0	0	0	0	0	0	0	0	0	0	0	0	0	0	0	0	2704	0	4422	4648	0	0	3238	3330	2254	0	2170
330.264	329.257	5.75		0.098	∞	0	TRUE	C18H35NO4	Analyte List - Analytelist_PhA	[M+H]+	2000	0	[]	FALSE	4,8 Dimethylnonanoyl carnitine	0.297	Analytelist_PhA	0	0	0	0	0	0	0	0	0	0	0	0	0	0	0	0	0	0	0	0	0	0	0	0	0	0	0	0	0	0	0	0
125.096	124.089	5.75		0.247	10.1	0	TRUE	C8H12O	Analyte List - Analytelist_PhA	[M+H]+	2020	0	[]	FALSE	trans, trans-3,5-Octadien-2-one	1.976	Analytelist_PhA	0	0	0	0	0	0	0	0	0	0	0	0	0	0	0	0	0	0	0	0	0	0	0	0	0	0	0	0	0	0	0	0
363.215	362.208	5.78		-1.3	∞	0	TRUE	C21H30O5	Analyte List - Analytelist_PhA	[M+H]+	1000	0	[]	TRUE	CORTISOL	-3.578	Analytelist_PhA	0	0	0	0	0	0	0	0	0	0	0	0	0	0	0	0	0	0	0	0	0	0	0	0	0	0	0	0	0	0	0	0
419.278	418.271	5.76		-1.899	30	0	TRUE	C25H38O5	Analyte List - Analytelist_PhA	[M+H]+	1020	0	[]	FALSE	Simvastatin	-4.529	Analytelist_PhA	0	0	0	0	0	0	0	0	0	0	0	0	0	0	0	0	0	0	0	0	0	0	0	0	0	0	0	0	0	0	0	0
109.065	108.058	5.76		0.448	∞	0	TRUE	C7H8O	Analyte List - Analytelist_PhA	[M+H]+	1000	0	[]	FALSE	BENZYL ALCOHOL	4.104	Analytelist_PhA	0	0	0	0	0	0	0	0	0	0	0	0	0	0	0	0	0	0	0	0	0	0	0	0	0	0	0	0	0	0	0	0
135.117	134.11	5.77		0.046	3.5	0	TRUE	C10H14	Analyte List - Analytelist_PhA	[M+H]+	2020	0	[]	FALSE	1-Methyl-2-propylbenzene	0.339	Analytelist_PhA	0	0	0	0	0	352	0	0	0	0	0	0	0	0	0	0	0	0	0	0	0	0	0	0	0	0	0	0	0	0	2856	0
417.226	416.219	5.79		-1.204	∞	0	TRUE	C24H32O6	Analyte List - Analytelist_PhA	[M+H]+	1000	0	[]	FALSE	Armillyl everninate	-2.886	Analytelist_PhA	0	0	0	0	0	0	0	0	0	0	0	0	0	0	0	0	0	0	0	0	0	0	0	0	0	0	0	0	1148	0	0	712
167.143	166.136	5.81		-0.254	∞	0	TRUE	C11H18O	Analyte List - Analytelist_PhA	[M+H]+	2000	1626	[]	TRUE	2,6,6-Trimethyl-1-cyclohexen-1-acetaldehyde	-1.519	Analytelist_PhA	0	0	0	520	386	0	0	0	0	0	0	0	0	0	0	1700	1484	1626	1690	0	830	2112	0	3168	2838	1684	2042	0	2268	2054	2076	0
419.171	418.163	5.82		0.365	28.6	0	TRUE	C22H26O8	Analyte List - Analytelist_PhA	[M+H]+	2020	0	[]	TRUE	Lirioresinol A	0.871	Analytelist_PhA	0	0	0	0	0	0	2120	2416	1914	0	0	0	0	0	0	0	0	0	0	0	0	0	0	0	0	0	0	0	0	0	0	0
433.257	432.25	5.8		-1.46	37.5	0	TRUE	C25H36O6	Analyte List - Analytelist_PhA	[M+H]+	1010	0	[]	FALSE	Colupdox a	-3.371	Analytelist_PhA	0	0	0	0	0	0	0	0	0	0	0	0	0	0	0	0	0	0	0	0	0	0	0	0	0	0	0	0	0	0	0	0
491.299	490.292	5.81		-0.852	∞	0	TRUE	C28H42O7	Analyte List - Analytelist_PhA	[M+H]+	2000	0	[]	FALSE	Macrocarpal I	-1.734	Analytelist_PhA	0	0	0	0	0	0	0	0	0	0	0	0	0	0	0	0	0	0	0	0	0	0	0	0	0	0	0	0	0	0	0	0
137.096	136.089	5.81		0.246	10.2	0	TRUE	C9H12O	Analyte List - Analytelist_PhA	[M+H]+	2020	0	[]	FALSE	Nona-2,4,6-trienal	1.792	Analytelist_PhA	0	0	0	610	674	0	0	0	0	0	0	0	0	0	0	0	0	0	0	0	0	0	0	0	0	0	0	0	0	0	0	0
239.127	238.12	5.82		-0.78	∞	0	TRUE	C13H18O4	Analyte List - Analytelist_PhA	[M+H]+	1000	880	[]	TRUE	2,2,4,4,-Tetramethyl-6-(1-oxopropyl)-1,3,5-cyclohexanetrione	-3.261	Analytelist_PhA	1598	2044	1188	1064	1810	1246	1536	1434	1602	0	0	0	2198	0	0	0	0	0	0	0	0	0	0	2442	0	0	0	2684	2476	0	0	1610
349.199	348.192	5.84		-1.646	32.7	0	TRUE	C20H28O5	Analyte List - Analytelist_PhA	[M+H]+	1010	0	[]	TRUE	3b-Hydroxy-6b-angeloyloxy-7(11)-eremophilen-12,8b-olide	-4.712	Analytelist_PhA	0	0	0	0	0	0	0	0	0	0	0	0	0	0	0	0	0	0	0	0	0	0	0	0	0	0	0	0	0	0	0	0
449.289	448.281	5.83		-1.047	∞	0	TRUE	C26H40O6	Analyte List - Analytelist_PhA	[M+H]+	1000	0	[]	FALSE	(ent-2b,4S,9a)-2,4,9-Trihydroxy-10(14)-oplopen-3-one 2-(2-methylbutanoate) 9-(3-methyl-2E-pentenoate)	-2.33	Analytelist_PhA	0	0	0	0	0	0	0	0	0	0	0	0	0	0	0	0	0	0	0	0	0	0	0	0	0	0	0	0	0	0	0	0
271.226	270.219	5.88		-0.327	12.1	0	TRUE	C16H30O3	Analyte List - Analytelist_PhA	[M+H]+, [M-H2O+H]+	2020	0	[]	TRUE	3-Oxohexadecanoic acid	-1.205	Analytelist_PhA	0	0	664	0	0	0	0	2174	0	1316	0	0	0	0	0	0	1130	0	0	0	0	0	0	0	6730	0	0	26586	0	0	8938	15362
235.205	234.198	5.88		-0.191	12.8	0	TRUE	C16H26O	Analyte List - Analytelist_PhA	[M+H]+	2020	0	[]	TRUE	2,6-Di-tert-butyl-4-ethylphenol	-0.811	Analytelist_PhA	0	0	0	0	0	0	0	0	0	0	0	0	0	0	0	0	0	0	0	0	0	0	0	0	0	0	0	0	2078	0	0	0
311.221	310.213	5.88		-0.969	16.5	0	TRUE	C18H30O4	Analyte List - Analytelist_PhA	[M+H]+	1020	0	[]	TRUE	(9Z,11R,12S,13S,15Z)-12,13-Epoxy-11-hydroxy-9,15-octadecadienoic acid	-3.112	Analytelist_PhA	0	686	0	0	0	0	1088	1398	1276	0	0	0	0	0	0	0	0	0	0	0	0	0	0	0	0	0	0	0	0	0	0	0
217.195	216.188	5.88		-0.07	12.3	0	TRUE	C16H24	Analyte List - Analytelist_PhA	[M+H]+	2020	0	[]	TRUE	Cyperotundone	-0.323	Analytelist_PhA	0	0	0	0	0	0	0	0	0	0	0	0	0	0	0	0	0	0	0	0	0	0	0	374	0	0	0	0	702	768	0	1256
197.153	196.146	5.9		-0.014	37.6	0	TRUE	C12H20O2	Analyte List - Analytelist_PhA	[M+H]+	2010	0	[]	TRUE	(Z)-4-Hydroxy-6-dodecenoic acid lactone	-0.072	Analytelist_PhA	0	0	0	0	0	0	0	0	0	0	0	0	0	0	0	0	0	0	0	0	0	0	0	0	0	0	0	0	0	0	0	0
169.122	168.115	5.88		-0.23	46.9	0	TRUE	C10H16O2	Analyte List - Analytelist_PhA	[M+H]+	2010	0	[]	FALSE	2,4-Hexadienyl butyrate	-1.361	Analytelist_PhA	0	0	0	0	0	0	0	0	0	0	0	0	0	0	0	0	0	0	0	0	0	0	0	0	0	0	0	0	0	0	0	0
261.148	260.141	5.87		-0.606	∞	0	TRUE	C16H20O3	Analyte List - Analytelist_PhA	[M+H]+	1000	0	[]	FALSE	10-Hydroxy-3-methoxy-1,3,5,7-cadinatetraen-9-one	-2.322	Analytelist_PhA	0	0	0	0	0	0	0	0	0	0	0	0	0	0	0	0	0	0	0	0	0	1032	1544	2318	2210	0	0	0	0	0	0	0
277.179	276.172	5.88		-0.895	13.2	0	TRUE	C17H24O3	Analyte List - Analytelist_PhA	[M+H]+	1020	0	[]	TRUE	Panaquinquecol 2	-3.23	Analytelist_PhA	220	0	0	0	0	0	0	0	0	0	0	0	0	0	0	0	0	0	0	0	0	0	0	0	0	0	0	2378	0	1756	0	0
183.138	182.13	5.88		-0.288	45.1	0	TRUE	C11H18O2	Analyte List - Analytelist_PhA	[M+H]+	2010	0	[]	TRUE	5-Pentyl-3h-furan-2-one	-1.57	Analytelist_PhA	0	0	0	0	0	0	0	0	0	0	0	0	0	0	0	0	0	0	0	0	0	0	0	0	0	0	0	0	0	0	0	0
157.122	156.115	5.88		0.09	∞	0	TRUE	C9H16O2	Analyte List - Analytelist_PhA	[M+H]+	2000	0	[]	FALSE	Hept-trans-2-en-1-yl acetate	0.574	Analytelist_PhA	0	0	0	0	0	0	0	0	0	0	0	0	0	0	0	0	0	0	0	0	0	0	0	0	0	0	0	2754	0	1370	0	0
151.148	150.141	5.88		0.11	24.9	0	TRUE	C11H18	Analyte List - Analytelist_PhA	[M+H]+	2020	0	[]	FALSE	(E)-4,8-Dimethyl-1,3,7-nonatriene	0.728	Analytelist_PhA	0	0	0	0	244	0	0	0	272	0	0	0	0	200	0	0	0	0	0	0	0	0	0	0	0	0	0	0	0	0	0	0
139.112	138.105	5.88		0.189	6.8	0	TRUE	C9H14O	Analyte List - Analytelist_PhA	[M+H]+	2020	0	[]	TRUE	4-Acetyl-1-methylcyclohexene	1.356	Analytelist_PhA	0	0	0	0	0	0	0	0	0	0	0	0	0	0	0	0	0	0	0	0	0	0	0	0	0	0	0	0	0	0	0	0
401.16	400.153	5.88		0.572	25.1	0	TRUE	C22H24O7	Analyte List - Analytelist_PhA	[M+H]+	2020	0	[]	TRUE	Isoyatein	1.426	Analytelist_PhA	0	0	0	0	0	0	0	3458	3530	0	0	0	0	0	0	0	0	0	0	0	0	0	0	0	0	0	0	0	0	0	0	0
417.262	416.254	5.87		-1.927	28.5	0	TRUE	C25H36O5	Analyte List - Analytelist_PhA	[M+H]+	1020	0	[]	TRUE	Colupox a	-4.619	Analytelist_PhA	0	0	0	0	0	0	0	0	0	0	0	0	0	0	0	0	0	0	0	0	0	0	0	0	0	0	0	0	0	0	0	0
129.091	128.084	5.88		0.259	∞	0	TRUE	C7H12O2	Analyte List - Analytelist_PhA	[M+H]+	1000	0	[]	FALSE	3-Methyl-3-butenyl acetate	2.004	Analytelist_PhA	0	0	0	0	0	0	0	0	0	0	0	0	0	0	0	0	0	0	0	0	0	0	0	0	0	0	0	0	0	0	0	0
125.133	124.126	5.88		0.31	∞	0	TRUE	C9H16	Analyte List - Analytelist_PhA	[M+H]+	1000	0	[]	FALSE	Isobutylene-isoprene copolymer	2.48	Analytelist_PhA	0	0	0	0	0	0	0	372	0	0	0	0	0	0	0	0	0	0	0	0	0	0	0	0	0	0	0	0	442	0	0	0
193.158	192.151	5.88		-0.441	15.1	0	TRUE	C13H20O	Analyte List - Analytelist_PhA	[M+H]+	1020	0	[]	FALSE	Pseudoionone	-2.286	Analytelist_PhA	0	0	0	0	0	0	0	0	0	0	0	0	0	0	0	0	0	0	0	0	0	0	0	0	0	566	0	0	0	0	1630	0
205.122	204.115	5.88		-0.006	∞	0	TRUE	C13H16O2	Analyte List - Analytelist_PhA	[M+H]+	2000	0	[]	FALSE	cis-3-Hexenyl benzoate	-0.029	Analytelist_PhA	0	0	0	0	0	0	0	0	0	0	0	0	0	0	0	0	0	0	0	0	0	0	0	0	0	0	0	0	0	0	0	0
153.127	152.12	5.88		0.096	21.6	0	TRUE	C10H16O	Analyte List - Analytelist_PhA	[M+H]+	2020	0	[]	TRUE	2-(trans-2-Pentenyl)cyclopentanone	0.624	Analytelist_PhA	0	0	0	0	0	0	0	0	0	0	0	0	0	0	0	0	0	0	0	0	0	0	0	0	0	0	0	0	0	0	0	0
473.252	472.244	5.86		-1.82	∞	0	TRUE	C27H36O7	Analyte List - Analytelist_PhA	[M+H]+	1000	0	[]	FALSE	Lucidenic acid K	-3.846	Analytelist_PhA	0	0	0	0	0	0	0	0	0	0	0	0	0	0	0	0	0	0	0	0	0	0	0	0	0	0	0	0	0	0	0	0
441.299	440.292	5.86		-0.593	∞	0	TRUE	C28H40O4	Analyte List - Analytelist_PhA	[M+H]+	2000	0	[]	FALSE	Suillin	-1.343	Analytelist_PhA	0	0	0	0	0	0	0	0	0	0	0	0	0	0	0	0	0	0	0	0	0	0	0	0	0	0	0	0	0	0	0	0
207.101	206.093	5.86		-0.861	∞	0	TRUE	C12H14O3	Analyte List - Analytelist_PhA	[M+H]+	1000	0	[]	FALSE	Isoeugenyl acetate	-4.159	Analytelist_PhA	0	0	0	0	404	0	0	0	472	0	0	0	0	0	0	0	0	0	0	0	0	0	0	0	0	0	0	0	0	0	0	0
533.309	532.302	5.86		-1.696	∞	0	TRUE	C30H44O8	Analyte List - Analytelist_PhA	[M+H]+	1000	0	[]	FALSE	Ganoderic acid I	-3.18	Analytelist_PhA	0	0	0	0	0	0	0	0	0	0	0	0	0	0	0	0	0	0	0	0	0	0	0	0	0	0	0	0	0	0	0	0
491.263	490.255	5.88		-1.196	∞	0	TRUE	C27H38O8	Analyte List - Analytelist_PhA	[M+H]+	1000	0	[]	FALSE	Lucidenic acid J	-2.435	Analytelist_PhA	0	0	0	0	0	0	0	0	0	0	0	0	0	0	0	0	0	0	0	0	0	0	0	0	0	0	0	0	894	0	668	0
477.32	476.313	5.88		-0.905	∞	0	TRUE	C28H44O6	Analyte List - Analytelist_PhA	[M+H]+	2000	0	[]	FALSE	Polyporusterone B	-1.895	Analytelist_PhA	0	0	0	0	0	0	0	0	0	0	0	0	0	0	0	0	0	0	0	0	0	0	0	0	0	0	0	0	0	0	0	0
181.122	180.115	5.93		-0.22	7.2	0	TRUE	C11H16O2	Analyte List - Analytelist_PhA	[M+H]+	2020	2126	[]	TRUE	2-Phenylpropionaldehyde dimethyl acetal	-1.215	Analytelist_PhA	0	1132	0	0	0	0	0	0	936	2126	0	2314	2112	0	0	2082	2590	0	0	1736	1464	3984	0	10402	0	2600	4878	10418	16332	13618	14776	12478
207.138	206.13	5.94		-0.266	∞	0	TRUE	C13H18O2	Analyte List - Analytelist_PhA	[M+H]+	2000	0	[]	FALSE	(E)-6-Methyl-6-(5-methyl-2-furanyl)-3-hepten-2-one	-1.285	Analytelist_PhA	0	0	0	0	0	0	0	0	0	0	0	0	0	0	0	0	0	0	0	0	0	0	2062	0	3684	0	0	2760	0	0	0	0
225.148	224.141	5.96		-0.237	32.8	0	TRUE	C13H20O3	Analyte List - Analytelist_PhA	[M+H]+	2010	0	[]	FALSE	METHYL JASMONATE	-1.053	Analytelist_PhA	0	0	0	0	0	0	0	0	866	0	1016	0	0	0	0	0	0	2618	2482	0	0	2302	0	4454	4090	0	0	0	0	0	0	2220
279.158	278.151	5.96		-0.749	∞	0	TRUE	C16H22O4	Analyte List - Analytelist_PhA	[M+H]+	1000	0	[]	FALSE	Dibutyl phthalate	-2.684	Analytelist_PhA	414	0	0	394	0	344	0	0	0	0	0	0	0	0	0	0	0	0	0	0	0	0	0	0	0	0	0	0	0	0	0	0
477.283	476.276	5.99		-1.328	∞	0	TRUE	C27H40O7	Analyte List - Analytelist_PhA	[M+H]+	1000	0	[]	FALSE	Lucidenic acid G	-2.783	Analytelist_PhA	0	0	0	0	0	0	0	0	0	0	0	0	0	0	0	0	0	0	0	0	0	0	0	0	0	0	0	454	0	0	0	508
209.116	208.109	5.99		-0.906	∞	0	TRUE	C12H16O3	Analyte List - Analytelist_PhA	[M+H]+	1000	0	[]	TRUE	Elemicin	-4.334	Analytelist_PhA	2090	2510	0	1966	0	2148	1602	1522	0	2668	0	0	0	0	0	0	2532	0	0	2240	0	0	0	0	0	0	2254	0	0	0	0	0
431.241	430.234	5.99		-1.728	∞	0	TRUE	C25H34O6	Analyte List - Analytelist_PhA	[M+H]+	1000	0	[]	TRUE	Antibiotic CJ 15544	-4.008	Analytelist_PhA	0	0	0	0	0	0	0	0	0	0	0	0	0	0	0	0	0	0	0	0	0	0	0	0	0	0	0	0	0	0	1344	0
343.248	342.241	6.03		-0.171	24	0	TRUE	C19H34O5	Analyte List - Analytelist_PhA	[M+H]+, [M+Na]+	2020	0	[]	TRUE	13-Hydroxy-9-methoxy-10-oxo-11-octadecenoic acid	-0.498	Analytelist_PhA	0	0	0	0	0	0	0	0	0	0	0	0	0	0	0	0	0	0	0	0	0	0	0	0	0	0	0	13230	15052	0	14122	13020
263.2	262.193	6.01		-0.521	∞	0	TRUE	C17H26O2	Analyte List - Analytelist_PhA	[M+H]+	2000	0	[]	FALSE	Santalyl acetate	-1.981	Analytelist_PhA	0	0	0	0	0	0	0	0	0	0	0	194	0	0	0	0	0	0	0	0	0	0	0	0	0	0	0	0	0	776	0	0
193.158	192.151	6.02		-0.169	20.4	0	TRUE	C13H20O	Analyte List - Analytelist_PhA	[M+H]+	2020	0	[]	TRUE	Pseudoionone	-0.875	Analytelist_PhA	678	0	0	0	0	0	0	0	1206	0	828	0	0	460	0	880	0	0	0	774	0	0	0	0	0	0	0	0	0	0	0	0
305.247	304.24	6.01		-0.38	∞	0	TRUE	C20H32O2	Analyte List - Analytelist_PhA	[M+H]+	2000	0	[]	FALSE	Arachidonic acid	-1.243	Analytelist_PhA	0	0	0	0	0	0	0	0	0	0	0	0	0	0	0	0	0	0	0	0	0	0	0	0	0	0	0	0	0	0	0	0
203.143	202.136	6.03		0.067	∞	0	TRUE	C14H18O	Analyte List - Analytelist_PhA	[M+H]+	2000	0	[]	FALSE	Dictagymnin	0.329	Analytelist_PhA	0	0	0	0	0	0	0	0	0	0	0	0	0	0	0	0	0	0	0	0	0	0	0	0	0	0	0	0	0	0	506	0
221.116	220.109	6.01		-0.935	∞	0	TRUE	C13H16O3	Analyte List - Analytelist_PhA	[M+H]+	1000	0	[]	FALSE	1-(5-Acetyl-2-hydroxyphenyl)-3-methyl-1-butanone	-4.23	Analytelist_PhA	0	0	0	440	0	0	0	0	0	0	0	0	0	0	0	0	0	0	0	0	0	0	1590	3484	3368	0	0	2080	2604	1988	2226	0
195.138	194.131	6.05		-0.117	7.4	0	TRUE	C12H18O2	Analyte List - Analytelist_PhA	[M+H]+	2020	0	[]	TRUE	Hexylresorcinol	-0.602	Analytelist_PhA	0	0	0	0	0	0	0	0	0	0	0	0	0	0	0	0	0	0	0	0	0	0	0	0	0	0	0	4936	4526	3148	3612	0
155.107	154.099	6		0.056	∞	0	TRUE	C9H14O2	Analyte List - Analytelist_PhA	[M+H]+	2000	0	[]	TRUE	2,4-Hexadienyl propionate	0.362	Analytelist_PhA	2294	0	1700	1090	1176	1296	1176	0	0	0	0	0	0	1634	1562	0	1820	0	0	1852	0	0	0	0	2266	0	0	0	0	0	0	0
221.153	220.146	6.01		-0.243	10.3	0	TRUE	C14H20O2	Analyte List - Analytelist_PhA	[M+H]+	2020	0	[]	TRUE	3-Phenylpropyl isovalerate	-1.098	Analytelist_PhA	0	0	0	0	0	0	0	0	0	0	0	0	0	0	0	0	0	0	0	0	0	0	0	0	0	0	0	0	0	0	0	0
196.17	195.163	6.01		0.486	∞	0	TRUE	C12H21NO	Analyte List - Analytelist_PhA	[M+H]+	1000	0	[]	TRUE	2,5-Dibutyl-4-methyloxazole	2.476	Analytelist_PhA	0	0	0	0	0	0	0	0	0	0	0	0	0	0	0	0	0	0	0	0	0	0	0	0	0	0	0	0	0	0	0	0
307.226	306.219	6.01		-0.491	18.1	0	TRUE	C19H30O3	Analyte List - Analytelist_PhA	[M+H]+	2020	0	[]	TRUE	5-Androstene-3b,16b,17a-triol	-1.597	Analytelist_PhA	0	0	0	0	0	0	0	0	0	0	0	0	0	0	0	0	0	0	0	0	0	0	0	0	960	354	0	5496	5470	5562	5236	4790
369.263	368.256	6.01		-0.66	∞	0	TRUE	C21H36O5	Analyte List - Analytelist_PhA	[M+H]+	2000	0	[]	FALSE	gamma-Eudesmol rhamnoside	-1.787	Analytelist_PhA	0	0	0	0	0	0	0	0	0	0	0	0	0	0	0	0	0	0	0	0	0	0	0	0	0	0	0	0	0	0	0	0
223.169	222.161	6.01		-0.569	∞	0	TRUE	C14H22O2	Analyte List - Analytelist_PhA	[M+H]+	1000	0	[]	FALSE	Rishitin	-2.549	Analytelist_PhA	0	0	0	0	0	0	0	0	0	0	0	0	0	0	0	0	0	0	0	0	0	0	0	0	0	0	0	0	0	0	0	0
501.32	500.312	6.01		-1.394	∞	0	TRUE	C30H44O6	Analyte List - Analytelist_PhA	[M+H]+	1000	0	[]	TRUE	Ganoderic acid beta	-2.781	Analytelist_PhA	0	0	0	0	0	0	0	0	0	0	0	0	0	0	0	0	0	0	0	0	0	0	0	0	0	0	0	0	0	0	0	0
233.153	232.146	6.01		-0.209	36.7	0	TRUE	C15H20O2	Analyte List - Analytelist_PhA	[M+H]+	2010	0	[]	TRUE	1(10),11-Eremophiladiene-2,9-dione	-0.896	Analytelist_PhA	0	0	0	0	0	0	0	0	0	0	0	0	0	0	0	0	0	0	0	0	0	0	0	0	0	0	0	0	0	2694	2460	0
205.159	204.151	6.01		-0.274	7.8	0	TRUE	C14H20O	Analyte List - Analytelist_PhA	[M+H]+	2020	0	[]	FALSE	2-Benzylidene-1-heptanol	-1.336	Analytelist_PhA	0	0	0	0	0	0	0	0	0	0	0	0	0	0	0	0	0	0	0	0	0	0	0	0	0	0	362	0	0	0	0	0
407.241	406.233	6.03		-2.035	∞	0	TRUE	C23H34O6	Analyte List - Analytelist_PhA	[M+H]+	1000	0	[]	TRUE	Annoglabasin C	-4.997	Analytelist_PhA	0	0	0	0	0	0	0	0	0	0	0	0	0	0	0	0	0	0	0	0	0	0	0	0	0	0	0	0	0	0	0	0
347.221	346.213	6.04		-1.094	∞	0	TRUE	C21H30O4	Analyte List - Analytelist_PhA	[M+H]+	1000	0	[]	TRUE	REICHSTEIN?S SUBSTANCE S	-3.149	Analytelist_PhA	0	0	0	0	0	0	0	0	0	0	0	0	0	0	0	0	0	0	0	0	0	0	0	0	0	0	0	1054	0	452	638	478
177.127	176.12	6.08		0.103	∞	0	TRUE	C12H16O	Analyte List - Analytelist_PhA	[M+H]+	2000	0	[]	FALSE	(S)-4-(4-Methylphenyl)-2-pentanone	0.584	Analytelist_PhA	0	0	0	0	0	0	0	0	0	0	0	0	0	0	0	0	0	0	0	0	0	0	0	0	0	0	0	0	0	0	0	0
475.267	474.26	6.06		-1.58	∞	0	TRUE	C27H38O7	Analyte List - Analytelist_PhA	[M+H]+	1000	0	[]	FALSE	Lucidenic acid L	-3.325	Analytelist_PhA	0	0	0	0	0	0	0	0	0	0	0	0	0	0	0	214	0	0	0	0	0	0	0	0	0	0	0	0	0	0	0	0
214.089	213.082	6.13		-0.387	14.6	0	TRUE	C10H15NO2S	Analyte List - Analytelist_PhA	[M+H]+, [M+Na]+	2020	15262	[]	TRUE	2-(4-Methyl-5-thiazolyl)ethyl butanoate	-1.805	Analytelist_PhA	16690	15232	19002	17884	15984	15262	14398	15002	16822	18240	15842	15674	14248	16988	16654	14982	14794	13688	14364	17074	14302	10136	13070	8856	11480	14198	11618	14312	14940	16590	13664	15544
277.216	276.209	6.14		-0.14	13.3	0	TRUE	C18H28O2	Analyte List - Analytelist_PhA	[M+H]+, [M-H2O+H]+	2020	0	[]	TRUE	Phenethyl decanoate	-0.504	Analytelist_PhA	0	0	0	0	0	336	2058	1586	1658	406	0	0	0	0	0	0	0	0	0	0	352	0	0	0	0	0	0	0	3546	0	0	2180
219.174	218.167	6.13		-0.272	11.9	0	TRUE	C15H22O	Analyte List - Analytelist_PhA	[M+H]+, [M-H2O+H]+	2020	0	[]	TRUE	(5alpha,10alpha)-3,7(11)-Eudesmadien-2-one	-1.239	Analytelist_PhA	0	0	0	0	0	0	0	0	0	0	0	0	0	0	0	0	0	0	0	0	0	0	0	0	0	0	0	1854	0	0	0	0
141.018	158.022	6.13		0.131	8.3	0	TRUE	C6H6O5	Analyte List - Analytelist_PhA	[M-H2O+H]+, [M+H]+	2020	0	[]	TRUE	2-Methylene-4-oxopentanedioic acid	0.93	Analytelist_PhA	0	0	0	0	0	0	0	0	0	0	0	0	0	0	0	0	0	0	0	0	0	0	0	0	0	0	0	0	8580	7236	6804	0
181.122	180.115	6.13		-0.387	19.9	0	TRUE	C11H16O2	Analyte List - Analytelist_PhA	[M+H]+	1020	0	[]	FALSE	2-Phenylpropionaldehyde dimethyl acetal	-2.136	Analytelist_PhA	0	0	754	0	0	0	0	0	0	0	0	0	0	0	0	0	0	3438	0	0	0	0	4310	0	11354	5816	0	0	0	0	0	0
173.132	172.125	6.14		-0.047	15	0	TRUE	C13H16	Analyte List - Analytelist_PhA	[M+H]+	2020	0	[]	FALSE	1,2-Dihydro-1,1,6-trimethylnaphthalene	-0.27	Analytelist_PhA	0	0	0	0	0	0	0	0	0	0	0	0	0	0	0	0	0	0	0	0	0	0	0	0	0	654	0	0	0	0	0	0
295.19	294.183	6.13		-0.205	∞	0	TRUE	C17H26O4	Analyte List - Analytelist_PhA	[M+H]+	2000	0	[]	FALSE	Nordihydrocapsiate	-0.695	Analytelist_PhA	0	1010	0	1230	918	1176	0	1344	0	0	956	1204	1474	1338	1084	0	0	0	0	0	0	1494	0	0	0	0	1740	0	0	0	0	0
211.133	210.125	6.12		-0.141	8.3	0	TRUE	C12H18O3	Analyte List - Analytelist_PhA	[M+H]+	2020	0	[]	TRUE	Jasmonic acid	-0.67	Analytelist_PhA	0	0	0	0	0	0	0	0	0	0	0	0	0	0	0	0	1444	0	1998	0	0	0	0	0	3146	0	0	0	0	0	0	0
309.279	308.271	6.14		-0.187	18.7	0	TRUE	C20H36O2	Analyte List - Analytelist_PhA	[M+H]+	2020	0	[]	FALSE	Sclareol	-0.605	Analytelist_PhA	0	0	0	0	0	0	0	0	0	0	0	0	0	0	0	0	0	0	0	0	0	0	0	0	0	158	0	0	0	0	0	0
175.148	174.141	6.13		0.095	∞	0	TRUE	C13H18	Analyte List - Analytelist_PhA	[M+H]+	2000	0	[]	FALSE	5,7alpha-Dihydro-1,4,4,7a-tetramethyl-4H-indene	0.54	Analytelist_PhA	0	436	0	0	0	0	0	656	854	598	0	0	0	0	0	0	0	0	0	0	0	0	0	0	0	0	0	0	0	0	0	0
375.253	374.245	6.13		-0.307	∞	0	TRUE	C23H34O4	Analyte List - Analytelist_PhA	[M+H]+	2000	0	[]	FALSE	Calcitroic acid	-0.819	Analytelist_PhA	0	0	0	0	0	0	0	0	0	0	0	0	0	0	0	0	0	0	0	0	0	0	0	0	0	0	0	0	0	0	0	0
247.169	246.162	6.17		0.164	∞	0	TRUE	C16H22O2	Analyte List - Analytelist_PhA	[M+H]+	2000	0	[]	FALSE	alpha-Amylcinnamyl acetate	0.665	Analytelist_PhA	0	0	0	0	0	0	0	0	1346	0	0	0	0	0	0	0	0	0	0	0	0	0	0	0	0	0	0	0	2374	2194	2142	0
149.096	148.089	6.13		-0.082	∞	0	TRUE	C10H12O	Analyte List - Analytelist_PhA	[M+H]+	2000	0	[]	FALSE	2-(4-Methylphenyl)propanal	-0.55	Analytelist_PhA	0	0	0	0	0	0	0	450	0	0	0	0	0	0	0	0	0	0	0	0	0	0	0	0	0	0	0	0	0	0	0	0
199.148	198.141	6.14		0.009	∞	0	TRUE	C15H18	Analyte List - Analytelist_PhA	[M+H]+	2000	0	[]	FALSE	7-Isopropyl-1,4-dimethylazulene	0.046	Analytelist_PhA	0	0	0	0	0	0	0	0	0	0	0	0	0	0	0	0	0	0	0	0	0	0	0	0	0	0	0	0	0	0	0	0
191.143	190.136	6.14		-0.071	7	0	TRUE	C13H18O	Analyte List - Analytelist_PhA	[M+H]+	2020	0	[]	FALSE	2-(3-Phenylpropyl)tetrahydrofuran	-0.373	Analytelist_PhA	0	0	256	0	0	0	0	0	0	0	0	0	0	0	0	0	0	0	0	0	0	0	0	0	0	0	0	0	0	0	0	0
205.195	204.187	6.14		-0.308	∞	0	TRUE	C15H24	Analyte List - Analytelist_PhA	[M+H]+	2000	0	[]	FALSE	alpha-Santalene	-1.501	Analytelist_PhA	0	0	0	0	0	0	0	0	0	0	0	0	0	0	0	0	0	0	0	218	0	0	0	0	0	0	0	0	1118	812	810	886
235.169	234.162	6.14		-0.181	9.9	0	TRUE	C15H22O2	Analyte List - Analytelist_PhA	[M+H]+	2020	0	[]	TRUE	Curcumanolide A	-0.768	Analytelist_PhA	0	0	0	0	0	0	0	0	0	0	0	0	0	0	0	0	0	0	0	0	0	0	0	0	0	0	0	0	0	2282	0	2602
172.17	171.162	6.13		0.068	∞	0	TRUE	C10H21NO	Analyte List - Analytelist_PhA	[M+H]+	2000	0	[]	FALSE	N,2,3-Trimethyl-2-(1-methylethyl)butanamide	0.392	Analytelist_PhA	3186	0	0	0	0	0	0	2754	2290	0	0	2264	0	2530	0	2084	2564	0	0	0	0	1886	0	0	0	0	0	0	2442	0	2858	1654
439.357	438.35	6.14		-0.058	2.3	0	TRUE	C30H46O2	Analyte List - Analytelist_PhA	[M+H]+	2020	6742	[]	TRUE	Momordicinin	-0.133	Analytelist_PhA	0	0	0	0	0	0	0	0	0	0	0	2308	0	0	0	1318	0	0	0	0	0	0	0	14950	13468	0	0	68648	96492	76066	81090	64446
163.06	162.053	6.14		-0.181	∞	0	TRUE	C6H10O5	Analyte List - Analytelist_PhA	[M+H]+	2000	0	[]	FALSE	3-HYDROXY-3-METHYLGLUTARATE	-1.111	Analytelist_PhA	0	0	0	0	0	0	0	0	0	0	0	0	0	0	0	0	0	0	0	0	0	0	0	0	0	0	0	0	0	0	0	0
217.159	216.151	6.13		-0.105	∞	0	TRUE	C15H20O	Analyte List - Analytelist_PhA	[M+H]+	2000	0	[]	FALSE	(R)-ar-Turmerone	-0.482	Analytelist_PhA	0	0	0	0	0	272	0	562	0	0	0	0	0	0	0	0	0	0	0	0	0	0	0	0	0	0	0	0	0	0	0	0
203.179	202.172	6.13		-0.338	7.6	0	TRUE	C15H22	Analyte List - Analytelist_PhA	[M+H]+	2020	0	[]	FALSE	(6alpha,7alpha,10alpha)-1(5),3-Aromadendradiene	-1.665	Analytelist_PhA	160	0	0	0	0	302	0	0	0	328	0	0	578	0	0	0	0	0	0	0	0	0	0	0	0	0	0	1294	1796	1340	1366	0
281.173	280.166	6.13		-1.261	∞	0	TRUE	C16H24O4	Analyte List - Analytelist_PhA	[M+H]+	1000	0	[]	FALSE	6b-Hydroxy-8a-methoxy-7(11)-eremophilen-12,8-olide	-4.486	Analytelist_PhA	552	580	0	0	0	0	0	0	0	0	0	1712	0	0	0	0	0	0	0	0	0	0	0	0	0	0	0	0	0	0	0	0
185.133	184.125	6.13		0.059	∞	0	TRUE	C14H16	Analyte List - Analytelist_PhA	[M+H]+	2000	0	[]	FALSE	1,4-Dimethyl-7-ethylazulene	0.321	Analytelist_PhA	0	0	0	0	0	0	0	0	0	0	0	0	0	0	0	0	0	0	0	0	0	0	0	0	0	0	0	0	0	0	0	0
287.222	286.214	6.13		-0.108	∞	0	TRUE	C16H30O4	Analyte List - Analytelist_PhA	[M+H]+	2000	0	[]	FALSE	Hexadecanedioic acid	-0.378	Analytelist_PhA	0	0	128	0	0	0	0	0	0	0	0	0	0	0	0	0	0	0	0	0	0	0	0	0	0	0	0	0	0	0	0	0
211.169	210.162	6.13		-0.474	∞	0	TRUE	C13H22O2	Analyte List - Analytelist_PhA	[M+H]+	1000	888	[]	FALSE	Citral propylene glycol acetal	-2.245	Analytelist_PhA	876	0	798	830	1254	1432	2130	2496	0	1296	772	816	906	0	0	938	952	0	1310	1068	802	2242	1880	0	0	0	0	0	0	0	0	1796
237.185	236.178	6.14		-0.119	16.7	0	TRUE	C15H24O2	Analyte List - Analytelist_PhA	[M+H]+	2020	0	[]	TRUE	Geranyl tiglate	-0.501	Analytelist_PhA	0	0	0	0	0	0	0	0	0	0	0	0	0	0	0	0	0	0	0	0	0	0	0	1876	0	0	0	0	0	0	0	0
401.23	400.223	6.22		-1.825	∞	0	TRUE	C24H32O5	Analyte List - Analytelist_PhA	[M+H]+	1000	0	[]	FALSE	Lucidone B	-4.548	Analytelist_PhA	0	0	0	0	0	0	0	0	0	0	0	0	0	0	0	0	0	0	0	0	0	0	0	0	0	0	0	0	0	0	0	0
251.2	250.193	6.22		-0.333	18	0	TRUE	C16H26O2	Analyte List - Analytelist_PhA	[M+H]+	2020	0	[]	TRUE	Norambreinolide	-1.325	Analytelist_PhA	0	0	0	0	0	0	0	0	0	0	0	0	0	0	0	0	0	0	0	0	0	0	0	0	0	0	0	0	0	0	0	0
187.148	186.14	6.23		-0.418	15.6	0	TRUE	C14H18	Analyte List - Analytelist_PhA	[M+H]+	1020	0	[]	FALSE	7-Ethyl-5,6-dihydro-1,4-dimethylazulene	-2.233	Analytelist_PhA	0	0	0	0	0	0	0	0	0	0	0	0	0	0	0	0	0	0	0	0	0	0	0	0	0	0	0	0	0	0	0	0
517.314	516.307	6.24		-1.534	∞	0	TRUE	C30H44O7	Analyte List - Analytelist_PhA	[M+H]+	1000	0	[]	FALSE	Cucurbitacin D	-2.965	Analytelist_PhA	0	0	0	0	0	0	0	0	0	0	0	0	0	0	0	0	0	0	0	0	0	0	0	0	0	0	0	0	0	0	0	0
279.232	278.224	6.26		-0.343	13.2	0	TRUE	C18H30O2	Analyte List - Analytelist_PhA	[M+H]+, [M-H2O+H]+	2020	0	[]	TRUE	GAMMA-LINOLENIC ACID	-1.23	Analytelist_PhA	0	0	0	0	0	0	0	0	0	0	0	360	0	0	0	0	0	0	0	0	0	0	0	0	0	0	0	2848	0	2096	0	2472
139.112	156.115	6.26		-0.034	∞	0	TRUE	C9H16O2	Analyte List - Analytelist_PhA	[M-H2O+H]+, [M+H]+	2000	1764	[]	TRUE	Hept-trans-2-en-1-yl acetate	-0.243	Analytelist_PhA	4244	3708	2672	2324	1934	1744	1110	0	0	4710	2688	3778	4086	1358	2062	2702	1966	2114	3194	0	0	1936	1764	7036	7388	2174	1764	0	0	0	0	0
325.273	324.266	6.26		-0.671	40.7	0	TRUE	C20H36O3	Analyte List - Analytelist_PhA	[M+H]+, [M-H2O+H]+	1010	0	[]	FALSE	(13R,14R)-8-Labdene-13,14,15-triol	-2.064	Analytelist_PhA	0	0	0	0	0	0	0	0	0	0	0	0	0	0	0	0	134	0	0	0	0	0	0	0	0	0	0	0	0	0	0	0
299.185	316.188	6.26		-0.768	∞	0	TRUE	C16H28O6	Analyte List - Analytelist_PhA	[M-H2O+H]+, [M+Na]+	1000	0	[]	TRUE	5(6)-Butyl-1,4-dioxan-2-one	-2.568	Analytelist_PhA	1710	0	0	2278	0	0	0	1708	0	0	0	1734	1604	1430	0	1636	0	1566	0	1290	0	0	0	0	0	0	0	0	0	2212	1882	1922
155.033	172.037	6.26		-0.596	∞	0	TRUE	C7H8O5	Analyte List - Analytelist_PhA	[M-H2O+H]+, [M+H]+	1000	0	[]	FALSE	3-DEHYDROSHIKIMATE	-3.843	Analytelist_PhA	0	0	0	0	0	0	0	0	0	0	144	0	0	0	0	0	0	0	0	0	0	0	0	0	0	0	0	3182	1470	1722	648	1612
309.206	308.198	6.26		-0.285	16.3	0	TRUE	C18H28O4	Analyte List - Analytelist_PhA	[M+H]+	2020	0	[]	TRUE	Corchorifatty acid A	-0.923	Analytelist_PhA	0	0	0	0	0	0	0	0	0	0	0	0	0	0	0	0	748	0	0	0	0	0	0	2522	0	0	0	7904	0	0	0	0
365.268	364.26	6.26		-0.895	∞	0	TRUE	C22H36O4	Analyte List - Analytelist_PhA	[M+H]+	1000	0	[]	FALSE	6-O-Acetylaustroinulin	-2.451	Analytelist_PhA	0	0	0	0	0	0	0	0	0	0	0	0	0	0	0	0	0	0	0	0	0	0	0	0	0	0	0	0	0	0	0	0
463.305	462.298	6.26		-0.441	∞	0	TRUE	C27H42O6	Analyte List - Analytelist_PhA	[M+H]+	2000	0	[]	FALSE	Lucidenic acid M	-0.952	Analytelist_PhA	0	0	0	0	0	0	0	0	0	0	0	0	0	0	0	0	0	0	0	0	0	0	0	0	0	0	0	0	0	0	0	0
203.143	202.135	6.3		-0.323	∞	0	TRUE	C14H18O	Analyte List - Analytelist_PhA	[M+H]+	2000	0	[]	FALSE	Dictagymnin	-1.589	Analytelist_PhA	0	0	0	0	0	0	0	0	0	0	0	0	0	0	0	0	0	0	0	0	0	0	0	0	0	0	0	0	590	0	0	0
249.221	248.214	6.26		-0.21	28.2	0	TRUE	C17H28O	Analyte List - Analytelist_PhA	[M+H]+	2020	0	[]	FALSE	(all-Z)-8,11,14-Heptadecatrienal	-0.844	Analytelist_PhA	0	0	0	0	0	0	0	0	0	0	0	0	0	0	0	0	0	0	0	0	0	0	0	0	0	0	0	0	0	0	0	0
137.133	136.125	6.26		0.262	13.9	0	TRUE	C10H16	Analyte List - Analytelist_PhA	[M+H]+	2020	0	[]	FALSE	Polylimonene	1.913	Analytelist_PhA	522	592	0	272	0	350	0	0	0	0	0	0	0	0	0	0	0	0	0	0	0	0	0	0	0	0	0	0	0	0	0	0
377.231	376.224	6.27		-0.878	∞	0	TRUE	C22H32O5	Analyte List - Analytelist_PhA	[M+H]+	1000	0	[]	FALSE	9alpha-(Angeloyloxy)-4S-hydroxy-10(14)-oplopen-3-one 4-acetate	-2.329	Analytelist_PhA	0	0	0	0	0	0	1192	598	0	0	0	0	0	0	0	0	0	0	0	0	0	0	0	0	0	0	0	0	0	0	0	0
123.117	122.11	6.26		0.326	4.6	0	TRUE	C9H14	Analyte List - Analytelist_PhA	[M+H]+	1020	0	[]	FALSE	Santene	2.651	Analytelist_PhA	0	0	0	0	0	628	1282	950	0	0	0	0	0	0	0	0	0	0	0	0	0	0	0	0	0	0	0	0	0	0	0	0
357.265	356.257	6.26		1.066	∞	0	TRUE	C20H36O5	Analyte List - Analytelist_PhA	[M+H]+	1000	0	[]	FALSE	Prostaglandin F1a	2.985	Analytelist_PhA	0	0	0	0	0	0	0	0	0	0	0	0	0	0	0	0	0	0	0	0	0	0	0	0	0	0	0	0	0	0	0	0
151.148	150.141	6.26		-0.14	∞	0	TRUE	C11H18	Analyte List - Analytelist_PhA	[M+H]+	2000	0	[]	FALSE	(E)-4,8-Dimethyl-1,3,7-nonatriene	-0.929	Analytelist_PhA	0	0	0	0	0	0	0	0	0	0	0	0	310	0	0	0	0	0	0	0	0	0	0	0	0	0	0	0	0	0	0	0
179.106	178.099	6.26		-0.524	∞	0	TRUE	C11H14O2	Analyte List - Analytelist_PhA	[M+H]+	1000	0	[]	TRUE	Phenylmethyl butanoate	-2.927	Analytelist_PhA	1710	1664	0	976	1234	986	0	0	0	0	0	0	0	0	0	0	0	0	0	0	0	0	0	0	3978	0	0	0	0	0	0	0
183.138	182.131	6.26		-0.001	39.9	0	TRUE	C11H18O2	Analyte List - Analytelist_PhA	[M+H]+	2010	0	[]	FALSE	5-Pentyl-3h-furan-2-one	-0.007	Analytelist_PhA	0	0	0	0	0	0	0	0	0	0	0	0	0	0	0	0	0	0	0	0	0	0	0	0	0	0	0	0	1410	1556	1492	0
309.167	308.16	6.26		1.364	∞	0	TRUE	C12H24N2O7	Analyte List - Analytelist_PhA	[M+H]+	1000	0	[]	FALSE	1-[(5-Amino-5-carboxypentyl)amino]-1-deoxyfructose	4.413	Analytelist_PhA	0	0	0	0	428	378	0	0	0	0	0	0	0	0	0	0	0	0	0	0	0	0	0	0	0	0	0	0	0	0	0	0
379.284	378.276	6.26		-0.555	∞	0	TRUE	C23H38O4	Analyte List - Analytelist_PhA	[M+H]+	2000	0	[]	FALSE	1-Acetoxy-2-hydroxy-5,12,15-heneicosatrien-4-one	-1.464	Analytelist_PhA	0	0	0	0	0	0	0	0	0	0	0	0	0	0	0	0	0	0	0	0	0	0	0	0	0	0	0	0	0	0	0	0
224.128	223.12	6.26		-0.341	9.4	0	TRUE	C12H17NO3	Analyte List - Analytelist_PhA	[M+H]+	2020	0	[]	TRUE	2-octynoyl-HSL	-1.522	Analytelist_PhA	0	0	0	0	0	7046	5506	0	0	0	0	0	0	0	0	0	0	6412	5978	0	0	5644	0	5060	5156	5504	5646	0	0	0	0	0
193.123	192.116	6.26		0.509	∞	0	TRUE	C12H16O2	Analyte List - Analytelist_PhA	[M+H]+	1000	0	[]	FALSE	3-Methylbutyl benzoate	2.636	Analytelist_PhA	0	0	0	0	0	0	0	0	574	0	0	0	0	0	0	0	0	0	0	0	0	0	0	0	0	0	0	0	0	0	0	0
391.247	390.239	6.26		-1.165	24.3	0	TRUE	C23H34O5	Analyte List - Analytelist_PhA	[M+H]+	1020	0	[]	FALSE	Annoglabasin A	-2.978	Analytelist_PhA	0	0	0	0	0	0	0	0	0	0	0	0	0	0	0	0	0	0	0	0	0	0	0	0	0	0	0	0	0	0	0	466
267.158	266.151	6.3		-0.532	12.4	0	TRUE	C15H22O4	Analyte List - Analytelist_PhA	[M+H]+	2020	0	[]	TRUE	Absindiol	-1.99	Analytelist_PhA	0	0	0	0	0	0	0	0	0	0	0	0	0	0	0	0	0	0	0	0	0	0	0	0	0	0	0	0	0	0	0	0
335.257	334.25	6.3		-0.741	∞	0	TRUE	C21H34O3	Analyte List - Analytelist_PhA	[M+H]+	1000	0	[]	FALSE	Tetrahydrodeoxycorticosterone	-2.21	Analytelist_PhA	0	0	0	0	0	0	0	0	0	0	0	0	0	0	0	0	0	0	0	0	0	0	0	0	0	0	0	0	0	0	0	0
197.153	196.146	6.33		-0.278	∞	0	TRUE	C12H20O2	Analyte List - Analytelist_PhA	[M+H]+	2000	0	[]	TRUE	(Z)-4-Hydroxy-6-dodecenoic acid lactone	-1.411	Analytelist_PhA	0	0	0	0	0	0	0	0	0	0	0	0	0	0	0	0	0	0	0	0	0	0	0	0	0	0	0	0	0	0	0	0
263.127	262.119	6.33		-1.223	∞	0	TRUE	C15H18O4	Analyte List - Analytelist_PhA	[M+H]+	1000	0	[]	FALSE	Armexifolin	-4.648	Analytelist_PhA	0	0	0	0	0	0	0	0	0	0	0	0	0	0	0	0	0	0	0	0	0	0	0	0	2234	0	0	0	0	0	0	0
457.257	456.25	6.33		-1.005	32	0	TRUE	C27H36O6	Analyte List - Analytelist_PhA	[M+H]+	1010	0	[]	FALSE	Lucidenic acid F	-2.197	Analytelist_PhA	0	0	0	0	0	0	0	0	0	0	0	0	0	0	0	0	0	0	0	0	0	0	0	0	0	0	0	0	0	0	0	0
183.101	182.094	6.33		-0.523	∞	0	TRUE	C10H14O3	Analyte List - Analytelist_PhA	[M+H]+	1000	0	[]	TRUE	(±)-threo-Anethole glycol	-2.854	Analytelist_PhA	0	0	0	0	0	0	0	0	0	0	0	0	0	0	0	0	0	0	0	0	0	0	0	0	0	0	0	0	0	0	0	0
363.215	362.208	6.34		-1.13	∞	0	TRUE	C21H30O5	Analyte List - Analytelist_PhA	[M+H]+	1000	0	[]	TRUE	CORTISOL	-3.112	Analytelist_PhA	0	0	0	0	0	0	0	0	0	0	0	0	0	0	0	0	0	0	0	0	0	0	0	0	0	0	0	0	0	0	0	0
289.216	288.209	6.33		0.006	∞	0	TRUE	C19H28O2	Analyte List - Analytelist_PhA	[M+H]+	2000	0	[]	TRUE	Dehydroepiandrosterone	0.021	Analytelist_PhA	0	0	0	0	0	0	0	0	0	0	0	0	0	0	0	0	0	0	0	0	0	0	0	0	0	0	0	0	0	0	0	0
355.248	354.24	6.37		-0.041	24.3	0	TRUE	C20H34O5	Analyte List - Analytelist_PhA	[M+H]+, [M-H2O+H]+	2020	0	[]	TRUE	Prostaglandin F2a	-0.116	Analytelist_PhA	0	0	0	0	0	0	0	0	0	0	0	0	0	0	0	0	0	0	0	0	0	0	0	0	0	0	0	0	0	0	0	0
395.241	394.234	6.39		-1.705	28.4	0	TRUE	C22H34O6	Analyte List - Analytelist_PhA	[M+H]+	1020	0	[]	FALSE	3'-Methoxy-[6]-Gingerdiol 3,5-diacetate	-4.314	Analytelist_PhA	0	0	0	0	0	0	0	0	0	0	0	0	0	0	0	0	0	0	0	0	0	0	0	0	0	0	0	0	0	0	0	0
219.138	218.131	6.39		-0.117	8.8	0	TRUE	C14H18O2	Analyte List - Analytelist_PhA	[M+H]+	2020	0	[]	TRUE	Isoamyl cinnamate	-0.533	Analytelist_PhA	642	0	0	984	1046	0	10534	11870	12576	0	0	0	0	550	0	0	0	0	0	0	0	0	0	0	0	0	0	0	0	0	0	0
427.32	426.312	6.39		-1.005	∞	0	TRUE	C28H42O3	Analyte List - Analytelist_PhA	[M+H]+	1000	0	[]	TRUE	(3beta,5alpha,6alpha,7alpha,22E,24R)-5,6-Epoxyergosta-8,14,22-triene-3,7-diol	-2.352	Analytelist_PhA	0	0	0	0	0	0	0	0	0	0	0	0	0	0	0	0	0	0	0	0	0	0	0	0	0	0	0	0	0	0	0	0
223.205	222.198	6.39		-0.477	∞	0	TRUE	C15H26O	Analyte List - Analytelist_PhA	[M+H]+	1000	0	[]	FALSE	Pogostol	-2.139	Analytelist_PhA	0	0	0	0	0	0	0	0	0	0	0	0	0	0	0	0	0	0	0	0	0	0	0	0	0	0	0	0	0	0	0	0
445.329	444.322	6.39		-2.19	∞	0	TRUE	C28H44O4	Analyte List - Analytelist_PhA	[M+H]+	1000	0	[]	FALSE	5,9-Epidioxy-3-hydroxyergost-7-en-6-one	-4.918	Analytelist_PhA	0	0	0	0	0	0	0	0	0	0	0	0	0	0	0	0	0	0	0	0	0	0	0	0	0	0	0	0	0	0	0	0
357.205	356.197	6.39		-1.301	∞	0	TRUE	C22H28O4	Analyte List - Analytelist_PhA	[M+H]+	1000	0	[]	FALSE	gamma-Crocetin	-3.642	Analytelist_PhA	0	0	0	0	0	0	0	0	0	0	0	0	0	0	0	0	0	0	0	0	0	0	0	0	0	0	0	0	0	0	0	0
363.252	380.256	6.38		-0.83	∞	0	TRUE	C22H36O5	Analyte List - Analytelist_PhA	[M-H2O+H]+, [M+Na]+	1000	0	[]	TRUE	Bisnorcholic acid	-2.286	Analytelist_PhA	0	0	0	0	0	0	0	0	0	0	0	0	0	0	0	0	0	0	0	0	0	0	0	0	0	0	0	0	0	0	0	0
405.263	404.256	6.39		-0.757	∞	0	TRUE	C24H36O5	Analyte List - Analytelist_PhA	[M+H]+	2000	0	[]	TRUE	7a,12a-Dihydroxy-3-oxo-4-cholenoic acid	-1.867	Analytelist_PhA	0	0	0	0	0	0	0	0	0	0	0	0	0	0	0	0	0	0	0	0	0	0	0	0	0	0	0	0	0	0	0	0
431.278	430.271	6.38		-1.145	∞	0	TRUE	C26H38O5	Analyte List - Analytelist_PhA	[M+H]+	1000	0	[]	TRUE	2-(2-Methylbutanoyl)-9-(3-methyl-2E-pentenoyl)-2b,9a-dihydroxy-4Z,10(14)-oplopadien-3-one	-2.656	Analytelist_PhA	0	0	0	0	0	0	0	0	0	0	0	0	0	0	0	0	0	0	0	0	0	0	0	0	0	0	0	0	0	0	0	0
361.237	360.23	6.37		-0.191	∞	0	TRUE	C22H32O4	Analyte List - Analytelist_PhA	[M+H]+	2000	0	[]	FALSE	Neuroprotectin D1	-0.527	Analytelist_PhA	0	0	0	0	0	0	0	0	0	0	0	0	0	0	0	0	0	0	0	0	0	0	0	0	0	0	0	0	0	0	0	0
391.286	390.279	6.39		1.956	∞	0	TRUE	C24H38O4	Analyte List - Analytelist_PhA	[M+H]+	1000	0	[]	FALSE	BIS(2-ETHYLHEXYL)PHTHALATE	4.999	Analytelist_PhA	0	0	0	0	0	0	0	0	0	0	0	0	0	0	0	0	0	0	0	0	0	0	0	0	0	0	0	0	0	0	0	0
375.253	374.245	6.37		-0.347	∞	0	TRUE	C23H34O4	Analyte List - Analytelist_PhA	[M+H]+	2000	0	[]	TRUE	Calcitroic acid	-0.925	Analytelist_PhA	0	0	0	0	0	0	0	0	0	0	0	0	0	0	0	0	0	0	0	0	0	0	0	0	0	0	0	0	0	0	0	0
145.122	144.115	6.39		-0.08	∞	0	TRUE	C8H16O2	Analyte List - Analytelist_PhA	[M+H]+	2000	612	[]	FALSE	CAPRYLIC ACID	-0.554	Analytelist_PhA	0	0	858	1166	590	534	822	0	860	0	730	0	0	612	0	0	0	582	0	0	1028	0	0	1296	1550	972	0	912	1078	790	1668	934
393.226	392.218	6.39		-1.531	∞	0	TRUE	C22H32O6	Analyte List - Analytelist_PhA	[M+H]+	1000	0	[]	FALSE	Dihydrofukinolide	-3.893	Analytelist_PhA	0	0	0	0	0	0	0	0	0	0	0	0	0	0	0	0	0	0	0	0	0	0	0	0	0	0	0	0	0	0	0	0
207.138	206.13	6.39		-0.122	22.2	0	TRUE	C13H18O2	Analyte List - Analytelist_PhA	[M+H]+	2020	0	[]	FALSE	(E)-6-Methyl-6-(5-methyl-2-furanyl)-3-hepten-2-one	-0.588	Analytelist_PhA	0	0	0	0	0	0	0	0	0	0	0	0	2256	0	0	1754	1942	0	0	0	0	0	0	0	0	0	0	0	0	0	0	0
307.226	306.219	6.39		-0.398	16.3	0	TRUE	C19H30O3	Analyte List - Analytelist_PhA	[M+H]+	2020	0	[]	TRUE	5-Androstene-3b,16b,17a-triol	-1.296	Analytelist_PhA	0	0	0	0	0	0	0	0	0	0	0	0	0	0	0	0	0	0	0	0	0	0	0	0	0	0	0	0	0	0	0	0
331.227	330.219	6.41		-0.204	∞	0	TRUE	C21H30O3	Analyte List - Analytelist_PhA	[M+H]+	2000	0	[]	FALSE	Deoxycorticosterone	-0.617	Analytelist_PhA	0	0	0	0	0	0	0	0	0	0	0	0	0	0	0	0	0	0	0	0	0	0	0	0	0	0	0	0	0	0	0	0
275.163	274.156	6.39		-1.296	∞	0	TRUE	C17H22O3	Analyte List - Analytelist_PhA	[M+H]+	1000	0	[]	FALSE	1b-Furanoeudesm-4(15)-en-1-ol acetate	-4.711	Analytelist_PhA	0	480	0	0	0	0	0	0	0	0	0	0	0	0	0	0	0	0	0	0	0	0	0	0	0	0	0	0	0	0	0	0
381.263	380.256	6.39		-0.464	∞	0	TRUE	C22H36O5	Analyte List - Analytelist_PhA	[M+H]+	2000	0	[]	FALSE	Bisnorcholic acid	-1.217	Analytelist_PhA	0	0	0	0	0	0	0	0	0	0	0	0	0	0	0	0	0	0	0	0	0	0	0	0	0	0	0	0	0	0	0	0
217.158	216.151	6.39		-0.285	∞	0	TRUE	C15H20O	Analyte List - Analytelist_PhA	[M+H]+	2000	0	[]	FALSE	(R)-ar-Turmerone	-1.314	Analytelist_PhA	0	0	0	0	0	0	514	0	0	0	0	0	0	0	0	0	0	0	0	0	0	0	0	0	0	0	0	0	0	0	0	0
419.278	418.27	6.44		-1.438	∞	0	TRUE	C25H38O5	Analyte List - Analytelist_PhA	[M+H]+	1000	0	[]	FALSE	Simvastatin	-3.429	Analytelist_PhA	0	0	0	0	0	0	422	0	612	0	0	0	0	0	0	0	0	0	0	0	0	0	0	0	0	0	0	0	0	0	0	0
223.169	222.162	6.45		-0.292	33.8	0	TRUE	C14H22O2	Analyte List - Analytelist_PhA	[M+H]+	2010	0	[]	FALSE	Rishitin	-1.31	Analytelist_PhA	682	0	0	0	0	0	0	0	0	0	0	0	906	0	0	0	0	0	0	0	0	0	0	0	0	0	0	0	0	0	0	0
379.21	378.203	6.45		-1.509	∞	0	TRUE	C17H26N6O4	Analyte List - Analytelist_PhA	[M+H]+	1000	0	[]	FALSE	Pentosidine	-3.979	Analytelist_PhA	0	0	0	0	0	0	0	0	0	0	0	0	0	0	0	0	0	0	0	0	0	0	0	0	0	0	0	0	0	0	0	0
429.299	428.292	6.45		-0.519	∞	0	TRUE	C27H40O4	Analyte List - Analytelist_PhA	[M+H]+	2000	0	[]	FALSE	Schidigeragenin B	-1.208	Analytelist_PhA	0	0	0	0	0	0	0	0	0	0	0	0	0	0	0	0	0	0	0	0	0	0	0	0	0	0	0	0	0	0	0	0
221.19	220.182	6.51		-0.202	18.5	0	TRUE	C15H24O	Analyte List - Analytelist_PhA	[M+H]+	2020	0	[]	FALSE	2,6-Di-tert-butyl-4-methylphenol	-0.915	Analytelist_PhA	0	0	0	0	0	0	0	0	0	290	0	0	0	0	0	0	0	0	0	0	0	0	0	0	0	0	0	0	0	0	0	0
351.253	350.246	6.51		0.019	∞	0	TRUE	C21H34O4	Analyte List - Analytelist_PhA	[M+H]+	2000	0	[]	TRUE	Tetrahydrocorticosterone	0.054	Analytelist_PhA	0	0	0	0	0	0	0	0	0	0	0	0	0	0	0	0	0	0	0	0	0	0	0	0	0	0	0	0	0	0	0	0
203.18	202.172	6.47		0.211	25.8	0	TRUE	C15H22	Analyte List - Analytelist_PhA	[M+H]+	2020	0	[]	TRUE	(6alpha,7alpha,10alpha)-1(5),3-Aromadendradiene	1.04	Analytelist_PhA	0	250	190	0	0	0	0	0	0	0	0	0	0	0	0	0	0	0	0	0	0	0	0	0	0	0	0	0	0	0	0	0
177.054	176.047	6.51		-0.07	6.9	0	TRUE	C10H8O3	Analyte List - Analytelist_PhA	[M+H]+	2020	3156	[]	FALSE	1,4,5-Naphthalenetriol	-0.394	Analytelist_PhA	3742	3722	3670	3946	3466	2684	2342	2154	0	2970	3970	3280	2436	2522	3506	2806	3054	2396	3068	2940	3744	2634	2114	2966	2940	3374	2866	3042	3044	3374	3442	2642
193.085	192.078	6.49		-0.457	38.9	0	TRUE	C11H12O3	Analyte List - Analytelist_PhA	[M+H]+	1010	0	[]	FALSE	Dehydrozingerone	-2.365	Analytelist_PhA	0	0	598	0	0	0	0	0	0	0	0	0	0	0	0	0	0	0	0	0	0	0	0	0	0	0	0	0	0	0	0	0
459.31	458.302	6.48		-0.812	∞	0	TRUE	C28H42O5	Analyte List - Analytelist_PhA	[M+H]+	2000	0	[]	FALSE	Pubesenolide	-1.767	Analytelist_PhA	0	0	0	0	0	0	0	0	0	0	0	0	0	0	0	0	0	0	0	0	0	0	0	0	0	0	0	0	0	0	0	0
387.18	386.173	6.52		-0.572	2.9	0	TRUE	C22H26O6	Analyte List - Analytelist_PhA	[M+H]+, [M+K]+, [M+Na]+	2020	109048	[]	TRUE	Isogingerenone B	-1.477	Analytelist_PhA	135506	147984	152872	0	0	134368	168932	132182	0	0	178810	0	149080	147858	0	227162	0	164518	145982	188416	174096	109048	140262	121608	117078	0	114728	156766	70706	154522	96668	0
267.122	266.115	6.52		-0.524	12.5	0	TRUE	C14H18O5	Analyte List - Analytelist_PhA	[M+H]+, [M-H2O+H]+	2020	12614	[]	TRUE	3',4',5'-Trimethoxycinnamyl alcohol acetate	-1.961	Analytelist_PhA	12828	13456	15860	14650	10680	0	16002	13752	14932	15558	16898	13822	13728	13108	12494	24532	24368	17934	14338	18844	18754	9582	13244	0	11264	0	11080	0	0	0	8638	12238
245.078	222.089	6.52		-0.673	∞	0	TRUE	C12H14O4	Analyte List - Analytelist_PhA	[M+Na]+, [M+H]+	1000	0	[]	FALSE	Apiole	-2.744	Analytelist_PhA	0	2422	0	0	1350	1216	1764	0	0	0	1684	0	0	0	0	0	1324	0	0	1346	0	1268	0	0	0	0	1424	0	0	0	1366	0
165.127	164.12	6.52		-0.053	8.2	0	TRUE	C11H16O	Analyte List - Analytelist_PhA	[M+H]+	2020	0	[]	FALSE	(Z)-3-Methyl-2-(2-pentenyl)-2-cyclopenten-1-one	-0.322	Analytelist_PhA	0	0	0	0	0	0	0	0	0	0	0	0	0	0	0	0	0	0	0	0	0	0	0	1882	2302	0	0	0	0	0	0	0
237.185	236.177	6.52		-0.166	33.9	0	TRUE	C15H24O2	Analyte List - Analytelist_PhA	[M+H]+	2010	0	[]	TRUE	Geranyl tiglate	-0.698	Analytelist_PhA	0	0	0	0	0	0	0	0	0	0	0	0	0	0	0	0	0	0	0	0	0	0	0	0	0	0	0	0	0	0	0	0
277.179	276.172	6.51		-0.922	13.2	0	TRUE	C17H24O3	Analyte List - Analytelist_PhA	[M+H]+	1020	0	[]	TRUE	Panaquinquecol 2	-3.328	Analytelist_PhA	0	0	514	518	0	0	0	1482	0	0	0	0	0	330	0	0	0	0	0	0	0	0	0	0	0	0	0	0	0	0	0	0
447.31	446.303	6.53		-0.482	∞	0	TRUE	C27H42O5	Analyte List - Analytelist_PhA	[M+H]+	2000	0	[]	FALSE	Neoporrigenin B	-1.078	Analytelist_PhA	0	0	0	0	0	0	0	0	0	0	0	0	0	0	0	0	0	0	0	0	0	0	0	0	0	0	0	0	0	0	0	0
265.106	264.099	6.52		-0.709	∞	0	TRUE	C14H16O5	Analyte List - Analytelist_PhA	[M+H]+	1000	0	[]	TRUE	1'-Acetoxyeugenol acetate	-2.673	Analytelist_PhA	0	0	0	548	0	0	0	2008	1120	0	0	0	0	564	0	0	0	0	0	1002	0	0	0	0	0	742	0	0	0	0	0	0
195.174	194.167	6.52		-0.152	∞	0	TRUE	C13H22O	Analyte List - Analytelist_PhA	[M+H]+	2000	0	[]	FALSE	(+/-)-[R-(E)]-5-Isopropyl-8-methylnona-6,8-dien-2-one	-0.778	Analytelist_PhA	0	0	0	0	0	0	0	0	280	0	0	0	0	0	0	0	0	0	278	0	0	0	0	0	0	0	0	0	0	0	0	0
455.315	454.308	6.52		-0.183	∞	0	TRUE	C29H42O4	Analyte List - Analytelist_PhA	[M+H]+	2000	0	[]	FALSE	Ceanothenic acid	-0.401	Analytelist_PhA	0	0	0	0	0	0	0	0	0	0	0	0	0	0	0	0	0	0	0	0	0	0	0	0	0	0	0	0	0	0	5040	0
169.158	168.151	6.52		-0.593	∞	0	TRUE	C11H20O	Analyte List - Analytelist_PhA	[M+H]+	1000	0	[]	FALSE	10-Undecen-2-one	-3.503	Analytelist_PhA	0	0	0	0	0	0	0	0	654	992	880	1708	592	768	732	0	808	0	0	702	672	0	0	0	0	750	504	1228	462	692	0	0
121.065	120.058	6.52		0.26	∞	0	TRUE	C8H8O	Analyte List - Analytelist_PhA	[M+H]+	1000	6604	[]	FALSE	PHENYLACETALDEHYDE	2.147	Analytelist_PhA	7404	6604	7990	6416	5898	5892	7316	5832	6808	7582	9660	6774	6070	8088	7856	12856	13736	9028	8912	10308	8692	6808	7334	6276	5954	6822	6034	5618	3022	7746	5564	5530
379.284	378.277	6.54		-0.69	28.4	0	TRUE	C23H38O4	Analyte List - Analytelist_PhA	[M+H]+	2020	0	[]	FALSE	1-Acetoxy-2-hydroxy-5,12,15-heneicosatrien-4-one	-1.82	Analytelist_PhA	0	0	0	0	0	0	0	0	0	0	0	0	0	0	0	0	0	0	0	0	0	0	0	0	0	0	0	0	0	0	0	0
297.242	296.235	6.52		-0.6	24.6	0	TRUE	C18H32O3	Analyte List - Analytelist_PhA	[M+H]+	1020	0	[]	TRUE	9-HODE	-2.02	Analytelist_PhA	0	0	0	0	0	0	0	0	0	0	0	0	0	0	0	0	0	0	0	0	0	0	0	0	560	0	0	0	0	3278	2826	0
127.112	126.105	6.52		0.358	38	0	TRUE	C8H14O	Analyte List - Analytelist_PhA	[M+H]+	1010	0	[]	FALSE	6-Methyl-3-hepten-2-one, trans-	2.814	Analytelist_PhA	0	0	0	0	0	0	0	0	0	0	0	0	0	0	0	0	0	0	0	0	0	0	0	0	0	0	0	0	0	0	0	0
149.096	148.089	6.52		-0.008	24.3	0	TRUE	C10H12O	Analyte List - Analytelist_PhA	[M+H]+	2020	0	[]	FALSE	2-(4-Methylphenyl)propanal	-0.052	Analytelist_PhA	0	0	0	0	0	296	0	0	0	0	0	0	0	0	0	0	0	0	0	0	0	0	0	0	0	0	0	0	0	0	0	0
177.164	176.156	6.52		-0.003	13.6	0	TRUE	C13H20	Analyte List - Analytelist_PhA	[M+H]+	2020	0	[]	FALSE	(6E,8E)-4,6,8-Megastigmatriene	-0.02	Analytelist_PhA	0	0	0	0	0	0	0	0	0	0	0	0	0	0	0	0	0	0	0	0	0	0	0	0	0	0	0	0	0	0	0	0
369.262	368.255	6.52		-1.769	30.1	0	TRUE	C21H36O5	Analyte List - Analytelist_PhA	[M+H]+	1010	0	[]	TRUE	gamma-Eudesmol rhamnoside	-4.79	Analytelist_PhA	0	0	0	0	0	0	0	0	0	0	0	0	0	0	0	0	0	0	0	0	0	0	0	0	0	0	0	0	0	0	0	0
111.045	110.037	6.52		0.465	∞	0	TRUE	C6H6O2	Analyte List - Analytelist_PhA	[M+H]+	1000	0	[]	FALSE	CATECHOL	4.183	Analytelist_PhA	304	0	0	0	0	422	0	0	0	0	0	0	0	0	0	0	0	0	0	0	0	0	0	0	0	0	0	0	0	0	0	0
119.049	118.042	6.52		0.275	∞	0	TRUE	C8H6O	Analyte List - Analytelist_PhA	[M+H]+	1000	0	[]	FALSE	Benzofuran	2.311	Analytelist_PhA	0	840	0	590	808	0	0	1680	1064	1352	1330	0	0	922	1056	1012	1380	0	0	0	0	0	350	0	630	674	0	0	410	630	0	0
191.143	190.136	6.52		-0.022	29.3	0	TRUE	C13H18O	Analyte List - Analytelist_PhA	[M+H]+	2020	0	[]	FALSE	2-(3-Phenylpropyl)tetrahydrofuran	-0.113	Analytelist_PhA	0	412	0	0	350	278	0	0	0	0	0	0	0	0	0	0	0	0	0	500	0	0	0	0	0	0	0	0	0	0	0	0
121.101	120.094	6.58		0.3	7.5	0	TRUE	C9H12	Analyte List - Analytelist_PhA	[M+H]+	1020	0	[]	FALSE	Isopropylbenzene	2.478	Analytelist_PhA	0	0	0	0	422	0	0	0	0	0	0	0	0	0	0	0	0	0	0	0	0	0	0	0	0	0	0	0	0	0	0	0
209.153	208.146	6.58		-0.214	8.1	0	TRUE	C13H20O2	Analyte List - Analytelist_PhA	[M+H]+	2020	6096	[]	TRUE	(5alpha,8beta,9beta)-5,9-Epoxy-3,6-megastigmadien-8-ol	-1.025	Analytelist_PhA	5328	5172	5322	5970	6636	4864	4728	5936	5768	5360	5128	6302	5532	5810	5228	5250	5242	6042	6214	5640	5548	5584	6048	7274	6612	5744	6886	5894	6620	6096	6910	6938
459.273	458.266	6.6		-1.207	42.3	0	TRUE	C27H38O6	Analyte List - Analytelist_PhA	[M+H]+	1010	0	[]	FALSE	Lucidenic acid A	-2.627	Analytelist_PhA	0	0	0	0	0	0	0	0	0	0	0	0	0	0	0	0	0	0	0	0	0	0	0	0	0	0	0	0	0	0	0	0
299.258	298.25	6.64		-0.316	14.8	0	TRUE	C18H34O3	Analyte List - Analytelist_PhA	[M+H]+, [M-H2O+H]+	2020	0	[]	TRUE	3-Oxooctadecanoic acid	-1.058	Analytelist_PhA	0	0	0	0	0	0	0	0	0	0	0	0	0	0	0	0	0	0	0	0	0	0	0	1028	0	0	0	0	0	0	0	0
307.19	306.183	6.64		-0.411	15.7	0	TRUE	C18H26O4	Analyte List - Analytelist_PhA	[M+H]+, [M-H2O+H]+	2020	0	[]	TRUE	Capsiate	-1.338	Analytelist_PhA	0	0	0	0	0	0	1070	0	1374	0	0	0	0	0	366	0	0	0	0	0	0	0	0	1932	0	0	0	4966	7988	6650	7450	5902
253.18	252.173	6.64		-0.304	16.3	0	TRUE	C15H24O3	Analyte List - Analytelist_PhA	[M+H]+, [M+Na]+	2020	0	[]	TRUE	(4R,5S,7R,11R)-11,12-Dihydroxy-1(10)-spirovetiven-2-one	-1.2	Analytelist_PhA	0	0	0	0	0	0	0	0	0	0	0	0	0	0	0	0	0	0	0	0	0	0	0	0	0	0	0	1914	0	0	0	0
233.153	232.146	6.64		-0.206	10.4	0	TRUE	C15H20O2	Analyte List - Analytelist_PhA	[M+H]+, [M-H2O+H]+	2020	0	[]	TRUE	1(10),11-Eremophiladiene-2,9-dione	-0.884	Analytelist_PhA	0	432	260	0	0	0	0	0	698	0	0	0	0	292	0	0	0	0	0	0	0	0	0	0	0	0	0	0	0	0	0	0
271.169	270.162	6.64		-0.336	∞	0	TRUE	C18H22O2	Analyte List - Analytelist_PhA	[M+H]+	2000	0	[]	FALSE	Estrone	-1.24	Analytelist_PhA	0	0	0	0	0	0	0	0	0	0	0	0	0	0	0	0	0	0	0	0	0	0	0	0	0	0	0	0	0	0	0	0
317.268	316.261	6.64		-0.225	1.6	0	TRUE	C18H36O4	Analyte List - Analytelist_PhA	[M+H]+	2020	0	[]	TRUE	MG(0:0/i-15:0/0:0)	-0.71	Analytelist_PhA	0	0	0	0	0	0	0	0	0	0	0	0	0	0	0	0	0	0	0	0	0	0	0	0	0	0	0	0	0	0	0	0
255.122	254.115	6.63		-0.583	∞	0	TRUE	C13H18O5	Analyte List - Analytelist_PhA	[M+H]+	1000	0	[]	TRUE	Methyl 3-(2,3-dihydroxy-3-methylbutyl)-4-hydroxybenzoate	-2.283	Analytelist_PhA	0	0	0	0	0	0	1734	0	2194	0	0	0	0	0	0	0	0	0	0	0	0	0	0	0	0	0	0	0	0	0	0	0
261.185	260.177	6.64		-0.378	12.3	0	TRUE	C17H24O2	Analyte List - Analytelist_PhA	[M+H]+	2020	0	[]	TRUE	Falcarindiol	-1.449	Analytelist_PhA	0	0	104	0	0	0	952	868	650	0	0	0	0	0	0	0	0	0	280	0	0	0	0	0	0	0	0	0	0	0	0	0
449.326	448.318	6.63		-0.399	∞	0	TRUE	C27H44O5	Analyte List - Analytelist_PhA	[M+H]+	2000	0	[]	FALSE	Porrigenin A	-0.889	Analytelist_PhA	0	0	0	0	0	0	0	0	0	0	0	0	0	0	0	0	0	0	0	0	0	0	0	0	0	0	0	0	0	0	0	0
461.289	460.281	6.66		-1.095	∞	0	TRUE	C27H40O6	Analyte List - Analytelist_PhA	[M+H]+	1000	0	[]	FALSE	Lucidenic acid N	-2.373	Analytelist_PhA	0	0	0	0	0	0	0	0	0	0	0	0	0	0	0	0	0	0	0	0	0	0	0	0	0	0	0	0	0	0	0	0
243.174	242.166	6.64		-0.806	∞	0	TRUE	C17H22O	Analyte List - Analytelist_PhA	[M+H]+	1000	0	[]	FALSE	(Z,Z)-2,9,16-Heptadecatriene-4,6-diyn-8-ol	-3.316	Analytelist_PhA	0	0	0	0	0	0	0	0	0	0	0	0	0	0	0	0	0	0	0	0	0	0	0	0	0	0	0	0	0	0	0	0
403.283	402.276	6.64		-1.225	∞	0	TRUE	C25H38O4	Analyte List - Analytelist_PhA	[M+H]+	1000	0	[]	TRUE	7b-Hydroxy-3-oxo-5b-cholanoic acid	-3.037	Analytelist_PhA	0	0	0	0	0	0	0	0	0	0	0	0	0	0	0	0	0	0	0	0	0	0	0	0	0	0	0	0	0	0	0	0
381.226	380.218	6.64		-1.452	∞	0	TRUE	C21H32O6	Analyte List - Analytelist_PhA	[M+H]+	1000	0	[]	FALSE	[6]-Gingerdiol 3,5-diacetate	-3.809	Analytelist_PhA	0	0	0	0	0	0	0	0	0	0	0	0	0	0	0	0	0	0	0	0	0	0	0	0	0	0	0	0	0	0	0	0
[truncated: 794 more rows]
[truncated: 34 more columns]

## Sheet: AM-noAnnotation
POSITIVE
[truncated: 5,798 more rows]
[truncated: 34 more columns]

## Sheet: TN-Spectrallibrary
POSITIVE
[truncated: 178 more rows]
[truncated: 65 more columns]

## Sheet: TN-Analytelist
POSiTIVE
[truncated: 2,712 more rows]
[truncated: 65 more columns]

## Sheet: TN-noAnnotation
POSITIVE
[truncated: 5,289 more rows]
[truncated: 65 more columns]
