# Supplementary material for: Extraction efficiency and bioactive evaluation of Tamarix nilotica and Arthrocnemum macrostachyum extracts for anti-cancer potential
Source: PLoS One. 2025 Jan 21;20(1):e0311567. doi: 10.1371/journal.pone.0311567 (PMC11750082; doi:10.1371/journal.pone.0311567)
Supplement: S2 Table — (CSV) [file pone.0311567.s002.csv]

Sample	AMW1	AMW2	AMW3	TNW1	TNW2	TNW3
Label	A. macrostachyum	A. macrostachyum	A. macrostachyum	T. nilotica	T. nilotica	T. nilotica
(9Z,12Z)_8R_Hydroxyoctadeca-9,12-dienoic acid	48175	34170	40452	0	0	0
1,2-Bis_4-hydroxy-3-methoxyphenyl_ethylene	1005	991	1057	34	0	0
1,2-Bis-O-sinapoyl-beta-D-glucoside	1410	1382	1373	0	0	0
1,2-DIDECANOYL-SN-GLYCERO-3-PHOSPHOCHOLINE	97	168	171	5776	177	176
1,3,8-Naphthalenertriol	14315	15898	15684	26210	32945	29085
1,6-Dihydro-1-_3-methoxyphenethyl_-6-oxonicotinic acid	16242	21630	20643	0	337	882
1_-Acetoxychavicol acetate	860	486	504	707	678	662
1_-Acetoxyeugenol acetate	10889	10759	11593	4701	4158	4030
10,16-Dihydroxyhexadecanoic acid	5585	3570	4226	13020	14972	13427
100-1	408	85	0	550	722	376
1001.44845 Da 464.14 s	2790	4167	4525	0	0	0
109.00155 Da 16.45 s	10436	9541	9891	8091	9069	8323
10-Formyltetrahydrofolate	84	207	229	1365	1504	1397
10S_-Juvenile hormone III diol	0	0	0	2017	1701	1831
1104.09414 Da 227.61 s	0	0	0	350	177	528
111.88874 Da 18.58 s	1151	1459	992	174	174	0
1133.50562 Da 479.81 s	0	1365	2350	0	0	0
123.07983 Da 369.57 s	0	0	0	907	1022	1138
123.07986 Da 460.92 s	0	0	37	532	1031	862
124.97911 Da 16.52 s	67	0	0	3681	5503	6258
1250.15167 Da 234.89 s	0	0	0	458	491	502
127.01213 Da 16.44 s	6809	5325	5742	6881	6708	4395
128.01083 Da 28.28 s	0	0	0	1366	903	920
12-OPDA	7125	5809	6887	12100	14220	12139
13_S_-HPOT	6876	5128	6133	9780	11031	11312
130.04195 Da 320.60 s	258	116	287	1201	2768	2830
130.07859 Da 257.31 s	354	550	394	1005	1312	933
135.05535 Da 28.37 s	94	488	0	3503	4231	4247
13-Apo-beta-carotenone	0	0	0	403	0	0
140.00833 Da 30.85 s	0	0	0	1281	1484	1438
1404.72481 Da 482.46 s	5628	6560	7390	0	0	0
142.98948 Da 16.43 s	0	0	0	1101	1345	1596
147.10065 Da 26.91 s	0	0	0	1195	1236	898
14-Demethyllanosterol	0	0	0	1931	0	0
151.06092 Da 21.70 s	0	0	0	8066	8105	8145
152.01070 Da 428.89 s	0	0	0	1085	1056	917
152.01089 Da 237.38 s	0	0	0	980	985	989
155.94114 Da 21.33 s	4527	3686	3785	0	0	0
1556.75677 Da 482.40 s	5558	5800	6516	0	0	95
156.00345 Da 26.17 s	2047	1748	1788	2379	2701	2324
158.05543 Da 23.48 s	1037	705	923	1087	1279	1264
1588.81785 Da 515.40 s	7456	7232	9598	0	0	0
15S_-15-Hydroxy-5,8,11-cis-13-trans-eicosatetraenoate	372	156	189	357	247	337
160.12510 Da 267.43 s	0	0	0	1029	1065	986
161.11629 Da 22.17 s	0	0	0	2263	1938	1750
163.91308 Da 17.83 s	8509	6715	6705	3897	6060	6856
164.15647 Da 454.99 s	0	0	0	3566	3618	3429
16alpha-Hydroxysteroid	0	0	0	346	9	6
16-Feruloyloxypalmitate	0	0	0	389	0	0
16-Glucuronide-estriol	0	0	0	3124	3265	3396
16-Oxopalmitate	10659	6890	8169	22161	25603	24644
170.14184 Da 349.22 s	71	28	63	141	133	130
174.14073 Da 292.00 s	0	0	0	5039	5866	5654
176.11996 Da 480.64 s	358	324	247	1105	1084	997
176.15641 Da 279.69 s	0	0	0	3339	3449	3190
177.07891 Da 35.97 s	10442	7175	6696	0	74	355
179.07908 Da 94.17 s	132	169	175	1115	913	1000
179.88690 Da 18.31 s	752	612	626	1025	1312	1497
180.02591 Da 22.59 s	1549	1561	1447	0	0	0
183.02953 Da 19.59 s	0	0	0	7948	7910	7292
184.04975 Da 109.91 s	0	0	0	1756	1942	1725
1855.82646 Da 485.25 s	220	0	0	0	0	0
189.12154 Da 28.47 s	0	166	163	1885	1847	1935
190.13565 Da 324.87 s	1122	1146	1085	1289	2723	2594
190.17201 Da 965.31 s	0	0	0	853	0	0
190.17202 Da 998.87 s	0	0	0	1000	0	0
190.17205 Da 917.31 s	0	0	0	445	0	0
190.17216 Da 516.66 s	807	814	864	0	0	0
195.85774 Da 19.07 s	1522	1671	1568	505	506	554
196.09336 Da 19.87 s	153	215	135	3533	3368	2998
196.10972 Da 280.15 s	1080	823	920	3305	3217	3232
196.10978 Da 242.17 s	158	67	212	2465	2748	2477
196.10979 Da 301.27 s	7963	6675	7099	34554	37893	35665
199.23003 Da 553.87 s	0	140	575	3346	42	1575
199.96616 Da 19.21 s	1703	1802	1706	1891	1747	1592
1-Acetoxypinoresinol	5016	4027	4710	21168	24212	21393
1-Caffeoyl-4-deoxyquinic acid	99	944	968	1223	1284	1117
1-HYDROXY-2-NAPHTHOATE	764	757	1293	1266	2057	1956
1-Monopalmitin	0	0	0	7833	1543	1796
1-OLEOYL-RAC-GLYCEROL	48	143	147	2625	355	470
2,3,9,10-Tetrahydroxyberbine	5913	13431	14096	0	176	909
2,3-Dihydroxycyclopentaneundecanoic acid	943	535	812	3210	3339	3190
2,3-Dihydroxy-p-cumate	511	703	1151	1995	2628	2413
2,3-Dinor-8-iso prostaglandin F1alpha	14459	11980	13697	5385	5482	5750
2,5-Dichloro-4-oxohex-2-enedioate	1286	1178	649	0	0	0
2_,4_-Dihydroxyacetophenone	1279	2385	2628	0	0	0
2-_2,4,5-Trimethoxyphenyl_-5,6,7,8-tetramethoxy-4H-1-benzopyran-4-one	125	67	100	748	939	789
2-_3_-Methylthio_propylmalic acid	0	2171	23	4163	0	0
2-_3-Ethyl-5-_4-methoxyphenyl_-1H-pyrazol-4-yl_phenol	695	1730	1410	0	0	61
2-_Acetamidomethylene_succinate	258	165	486	7060	7041	6793
202.04515 Da 22.79 s	15397	10108	10349	14764	11093	10371
202.09693 Da 481.72 s	1410	995	1087	4854	6707	3152
205.88639 Da 18.45 s	1739	1781	1555	0	172	147
210.16176 Da 316.56 s	0	0	0	7329	8561	7376
210.16176 Da 424.37 s	0	0	0	2186	1498	1996
210.16177 Da 349.59 s	0	0	0	808	1366	1277
210.16181 Da 292.08 s	0	0	0	8879	9356	9202
213.08211 Da 517.48 s	1089	833	698	838	940	1315
213.24565 Da 565.24 s	0	608	344	1244	207	1788
214.00841 Da 27.84 s	2056	2527	2516	3161	3101	3567
214.00841 Da 28.16 s	8963	8525	8294	65766	64719	70228
214.04505 Da 26.13 s	1031	1418	1675	1521	1602	1396
215.91514 Da 17.72 s	2987	2387	2387	0	0	99
216.06074 Da 23.88 s	577	1010	1062	10663	10387	10905
216.18757 Da 495.72 s	613	424	501	1343	1487	1423
217.97533 Da 16.49 s	1331	1325	1240	1863	1101	1056
218.01902 Da 18.69 s	5896	4379	4306	4845	4191	4123
218.07501 Da 20.82 s	50	35	0	1448	1605	1148
218.09198 Da 301.11 s	1949	1779	1836	511	635	610
220.14413 Da 492.85 s	0	54	82	1216	1267	1009
220.17879 Da 21.04 s	12177	10242	10695	0	0	0
221.87128 Da 17.83 s	2225	1762	1879	1721	1755	1891
222.05615 Da 801.38 s	0	3247	850	1784	0	119
222.05617 Da 909.84 s	97	3239	1832	3007	1606	1077
222.12566 Da 264.79 s	253	173	287	3009	2909	2678
222.98165 Da 16.57 s	4900	4986	5067	7837	7972	8092
224.07145 Da 29.78 s	0	0	0	1979	1973	1848
226.00892 Da 28.11 s	3566	3141	3148	0	0	0
226.12140 Da 255.58 s	659	229	452	12326	12350	11161
226.15675 Da 266.42 s	0	0	0	3590	4241	3206
226.15690 Da 235.93 s	0	0	0	1547	1142	1614
227.22491 Da 792.16 s	13928	13911	4596	3240	6937	14811
227.26133 Da 605.85 s	1138	1155	0	518	0	88
227.26135 Da 634.40 s	0	0	0	430	0	0
227.91634 Da 17.67 s	1530	489	1216	1209	1063	1054
228.02406 Da 28.86 s	174	187	220	1836	1749	1793
228.02658 Da 181.72 s	0	0	0	696	1094	1482
228.14716 Da 30.64 s	1427	1228	1157	2364	2573	2527
229.08540 Da 51.07 s	1178	1012	949	0	0	0
229.24060 Da 573.57 s	406	41205	109427	59537	14477	190314
230.05530 Da 307.01 s	0	0	0	1314	1176	1243
230.07606 Da 28.46 s	430	141	410	654	818	678
230.12786 Da 397.38 s	33	0	0	3036	1951	2094
232.05559 Da 25.21 s	3073	2188	2079	5909	5001	4478
233.13906 Da 861.16 s	2193	2235	1479	309	1340	1966
234.19802 Da 998.80 s	0	0	0	410	0	0
234.19820 Da 965.41 s	0	0	0	636	0	0
234.19828 Da 495.53 s	1895	1228	1500	4760	4800	4753
238.15587 Da 434.76 s	0	0	0	2428	2608	2502
240.06675 Da 909.86 s	0	732	812	1355	640	167
240.09956 Da 134.33 s	250	117	72	1417	1373	1296
240.17235 Da 422.15 s	0	0	0	6421	6816	5859
240.99197 Da 16.45 s	6957	7641	7259	12103	10048	10102
241.27692 Da 646.53 s	0	0	0	353	0	229
244.13086 Da 1021.31 s	0	0	0	415	0	0
244.13103 Da 343.95 s	2080	1635	1904	331	458	414
244.21906 Da 958.25 s	438	0	0	151	0	0
244.21910 Da 860.96 s	2081	810	1022	603	1268	2126
246.07102 Da 28.27 s	3313	4683	4992	7655	8711	7363
248.17738 Da 486.44 s	454	363	414	2331	2404	2293
24-Norursa-3,12-diene	0	0	0	2055	0	0
250.15270 Da 16.25 s	681	1107	1231	125	128	298
251.09454 Da 276.30 s	992	1196	1116	0	0	0
252.12188 Da 79.45 s	0	0	0	2326	2020	2229
253.15369 Da 31.47 s	0	0	0	742	629	676
253.81636 Da 19.27 s	1593	1708	1948	0	0	0
254.00134 Da 23.23 s	1089	986	1030	0	0	0
254.03788 Da 22.74 s	1233	959	892	1282	1208	1197
255.25625 Da 899.85 s	59408	43012	25062	10568	30068	52498
256.13995 Da 19.19 s	46664	38839	44893	0	0	0
256.16624 Da 438.82 s	0	0	0	1307	1671	1333
257.27188 Da 651.57 s	0	43949	37944	59007	6294	139533
258.01953 Da 196.82 s	0	0	0	1484	1524	1820
258.10162 Da 34.00 s	1617	1779	1823	0	0	67
258.15956 Da 960.87 s	1148	411	402	148	47	0
260.05077 Da 28.46 s	936	1187	1506	94	150	0
260.10795 Da 407.34 s	0	0	0	1694	1802	1707
260.21409 Da 723.54 s	984	801	1109	146	216	134
262.03218 Da 426.08 s	1010	963	1179	0	0	0
262.03221 Da 515.58 s	1134	1153	1388	0	0	0
262.03227 Da 482.48 s	1789	1699	1895	0	0	0
262.12361 Da 454.77 s	0	0	0	2506	2770	2487
263.15203 Da 87.76 s	449	665	1079	0	0	0
263.15206 Da 204.90 s	3344	4122	4328	0	0	0
263.15211 Da 239.82 s	4581	6046	6248	0	0	152
263.22493 Da 457.98 s	766	1577	1165	2085	2747	1554
263.99143 Da 63.13 s	688	774	889	879	964	601
263.99292 Da 95.62 s	0	0	0	1065	1180	1036
264.15853 Da 27.22 s	511	581	359	0	0	0
264.24516 Da 1012.05 s	234	0	0	415	0	0
264.24531 Da 927.45 s	8500	6794	5785	1952	5925	7212
266.07805 Da 37.78 s	611	437	537	1256	1428	1020
266.11547 Da 301.39 s	0	59	99	4301	5138	4529
267.11042 Da 28.34 s	2794	2208	1734	0	0	0
268.01715 Da 24.78 s	1275	1280	1158	0	43	82
268.16733 Da 454.59 s	0	34	37	126	689	461
268.20370 Da 513.91 s	720	535	581	2307	2779	2590
269.12381 Da 27.99 s	1103	578	1156	0	0	0
270.13683 Da 221.07 s	694	1000	868	0	47	267
271.09691 Da 184.35 s	0	0	0	4739	4673	3596
271.85816 Da 19.97 s	2044	2039	1893	0	0	0
272.07711 Da 290.00 s	3722	3338	3375	1865	2853	2333
273.12108 Da 248.51 s	0	0	0	6652	7956	7977
274.12686 Da 28.20 s	0	0	0	2027	3302	2813
274.16316 Da 28.39 s	0	0	0	2035	2028	2047
274.25072 Da 993.32 s	0	0	0	52	0	0
276.06658 Da 207.56 s	1288	1209	1245	0	0	0
277.23816 Da 899.81 s	4604	3479	2490	577	2776	4224
277.24053 Da 655.22 s	1257	1917	801	451	827	1213
278.00776 Da 140.00 s	0	0	0	862	1141	1019
278.00945 Da 204.09 s	0	0	0	39138	46176	38687
279.11065 Da 51.54 s	1064	1151	1028	0	0	0
279.13079 Da 28.27 s	0	0	0	1416	1332	1046
279.25621 Da 861.02 s	64773	63586	31853	16539	38674	61600
279.83022 Da 17.88 s	1284	981	1179	0	623	691
282.13241 Da 38.98 s	0	0	0	2248	2196	2111
285.30325 Da 726.27 s	0	2417	0	3212	0	16010
287.13674 Da 93.80 s	0	0	0	929	1124	1017
287.28248 Da 560.03 s	2379	4933	229	1857	1098	1299
287.28250 Da 547.98 s	435	888	46	404	155	91
287.28253 Da 573.79 s	2187	3777	296	1337	988	311
287.99035 Da 217.03 s	0	0	0	1163	1297	1355
290.04582 Da 100.89 s	0	0	0	2468	2282	2522
290.15819 Da 27.84 s	0	0	0	2264	2435	2119
291.06869 Da 110.43 s	0	0	0	988	983	1001
292.02261 Da 195.26 s	0	0	0	5248	6149	5161
292.11561 Da 291.69 s	1501	1689	1658	0	0	0
292.95392 Da 17.07 s	1824	1873	1861	1826	1477	975
293.14698 Da 31.23 s	1164	1116	1151	4357	4266	3641
295.03607 Da 204.82 s	0	0	0	2306	2346	2281
295.08433 Da 248.03 s	653	698	706	0	0	0
296.01672 Da 139.04 s	0	0	0	1045	1459	1171
296.01995 Da 204.95 s	0	0	0	3808	3912	3630
296.07505 Da 801.40 s	0	4590	1440	2271	125	422
296.07505 Da 909.84 s	183	6253	3430	6194	2791	1917
296.07507 Da 680.78 s	0	411	0	448	0	0
296.17356 Da 28.35 s	785	1186	1136	0	0	0
299.13649 Da 28.69 s	718	884	838	217	350	384
2-Aceto-2-hydroxybutanoate	975	953	914	0	0	0
2-Arachidonoylglycerol	228	0	0	2476	0	0
2-C-Methyl-D-erythritol 4-phosphate	102	110	56	2195	2307	2267
2-Maleylacetate	1415	1508	1674	0	0	0
2-Oxooctadecanoic acid	2379	903	1293	63	0	133
2-Phytyl-1,4-naphthoquinone	1082	1180	1387	0	0	0
2-Protocatechoylphloroglucinolcarboxylate	0	0	0	3143	3250	3109
3,3-Difluoro-5alpha-androstan-17beta-yl acetate	37347	28846	33878	146	445	756
3,4-DIHYDROXY-L-PHENYLALANINE	446	450	376	1657	1642	1479
3,4-Dihydroxymandelate	0	0	0	731	823	836
3,4-Dihydroxyphenylethyleneglycol	1040	691	857	1429	1331	1148
3,4-Methylenedioxymethamphetamine	1961	2166	1893	0	49	79
3,7,4_-Tri-O-methylquercetin	0	0	0	1361	1786	1559
3,7-Di-O-methylquercetin	0	0	0	3578	4542	4017
3,9-Dihydroxypterocarpan	0	0	0	16837	19008	16719
3_,5_-Cyclic IMP	0	0	0	33498	35698	33506
3-_3,4-Dihydroxyphenyl_lactate	1683	1135	1236	716	645	613
3-_4-Hydroxyphenyl_pyruvate	2115	1978	2209	4946	5445	5053
3-_Dimethylamino_propyl benzoate	1859	2041	1811	0	0	44
301.10811 Da 197.27 s	0	0	0	2296	1913	2363
303.18336 Da 270.04 s	2486	3460	3302	0	0	0
303.18338 Da 285.54 s	2107	2887	3049	0	0	0
303.29273 Da 662.37 s	0	0	0	595	0	0
304.09792 Da 265.00 s	799	864	1190	0	0	0
306.00078 Da 44.06 s	0	0	0	2104	1827	1762
306.00096 Da 216.95 s	0	0	0	1170	1248	1346
306.07915 Da 179.40 s	0	0	0	6044	6599	6292
307.17837 Da 267.66 s	51274	53367	54070	0	0	0
307.28762 Da 974.95 s	742	705	902	1037	527	1484
308.23513 Da 903.31 s	0	0	0	523	0	0
309.12117 Da 33.35 s	5335	2297	2257	0	0	0
312.26653 Da 752.46 s	0	0	0	605	0	0
312.26654 Da 786.29 s	108	107	142	928	40	120
313.07946 Da 28.13 s	1303	1736	1304	3656	3926	2588
314.18591 Da 712.89 s	0	0	0	0	0	0
315.13154 Da 27.57 s	1043	1353	1443	114	174	255
315.27721 Da 592.50 s	428	692	351	633	0	123
316.02156 Da 265.22 s	0	0	0	934	1426	1438
316.02166 Da 289.22 s	0	0	0	1692	2760	2573
316.02175 Da 346.18 s	0	0	0	3153	3151	3128
316.04066 Da 17.78 s	0	0	0	1547	1156	1475
316.20138 Da 758.75 s	535	0	0	10262	6008	6781
316.20142 Da 693.18 s	4415	1849	2293	4195	4451	5930
318.09207 Da 28.30 s	0	74	0	1449	1112	1205
318.21705 Da 813.08 s	0	0	0	392	27	6
318.21721 Da 736.68 s	3732	1529	1865	10358	9066	12156
318.21734 Da 584.01 s	1572	1261	1590	242	330	349
319.12449 Da 21.05 s	4440	2551	3022	0	0	79
320.01645 Da 35.04 s	0	0	0	1457	1626	1445
320.10817 Da 27.89 s	2053	2214	2577	738	899	719
321.19404 Da 306.73 s	2546	2863	3074	0	0	0
322.04523 Da 369.68 s	0	0	0	1857	1762	1925
323.28245 Da 823.31 s	996	462	555	1073	528	473
324.08211 Da 38.28 s	925	1003	1479	624	883	773
324.13210 Da 239.05 s	2760	4223	4826	6652	7851	7261
327.13165 Da 45.35 s	2418	2877	2704	939	1076	873
328.06147 Da 229.71 s	0	0	0	2656	2690	2347
328.16501 Da 576.66 s	1291	832	963	1247	1390	1504
328.26135 Da 648.21 s	0	0	0	449	0	0
329.22027 Da 546.44 s	405	506	598	650	475	445
330.11609 Da 28.59 s	0	0	0	1309	1979	1164
330.19610 Da 668.29 s	437	319	233	1526	1335	1663
330.21716 Da 901.16 s	0	0	0	507	97	0
330.27710 Da 740.50 s	0	0	0	559	0	0
330.27714 Da 753.15 s	60	433	452	3515	667	828
332.15249 Da 331.39 s	574	462	204	0	0	0
333.14232 Da 61.56 s	1046	1001	959	0	0	0
333.26689 Da 952.43 s	1335	1766	2087	1148	248	546
334.03228 Da 284.21 s	0	0	0	715	709	747
334.14460 Da 310.66 s	0	0	0	1712	2198	2077
334.21204 Da 655.24 s	114	56	22	2311	2883	2823
334.21230 Da 598.59 s	1016	852	1077	279	406	338
336.03027 Da 104.71 s	0	0	0	4057	4018	3910
336.03028 Da 246.68 s	0	0	0	1950	2116	1907
336.06099 Da 462.39 s	0	0	0	2101	2346	2413
336.16000 Da 379.00 s	0	0	0	880	1067	904
336.16414 Da 18.80 s	45	176	217	4884	4167	4276
337.78906 Da 18.00 s	346	525	596	0	156	204
338.02353 Da 17.97 s	0	0	0	1193	1314	1232
338.02723 Da 50.18 s	0	0	0	6692	6440	5998
338.04834 Da 426.27 s	890	1231	1442	0	0	0
338.04834 Da 515.82 s	630	1205	1278	0	0	0
338.04842 Da 482.41 s	835	1095	1219	0	0	0
338.09754 Da 59.41 s	787	1230	1588	0	0	0
342.16769 Da 311.36 s	3282	3077	3491	0	0	0
342.24070 Da 628.48 s	0	0	0	623	0	0
342.27688 Da 381.46 s	111	0	46	1391	1373	1222
344.05631 Da 321.17 s	1101	1166	1189	5576	6560	5203
344.05654 Da 245.72 s	881	1072	1228	811	764	773
344.21974 Da 425.52 s	0	0	46	2767	2759	2451
344.29256 Da 451.45 s	0	0	0	1053	1338	1195
344.29263 Da 439.33 s	0	0	0	1563	1408	870
344.29269 Da 370.64 s	0	0	67	2402	2438	2507
345.25207 Da 453.99 s	2430	2093	2189	4098	3667	3718
345.99353 Da 43.99 s	0	0	0	2217	2446	2298
346.07211 Da 229.66 s	0	0	0	3004	3217	2887
346.23548 Da 396.89 s	26566	19319	22382	130	185	573
346.23562 Da 368.28 s	3028	2282	2376	0	0	31
346.24851 Da 925.68 s	0	0	0	950	0	0
347.11914 Da 22.08 s	0	0	0	2811	2143	2217
347.20978 Da 367.95 s	1287	4103	3491	0	0	0
347.26722 Da 480.55 s	3474	2626	2925	11522	12620	11263
348.08197 Da 176.14 s	211	205	309	1487	1548	1615
348.12694 Da 28.16 s	0	0	0	7612	7421	6840
348.18834 Da 737.33 s	444	228	269	658	661	829
348.25112 Da 385.83 s	7329	5501	6391	0	0	0
350.00948 Da 364.95 s	0	0	0	1322	1439	1607
350.12645 Da 282.54 s	830	709	707	0	0	561
350.22214 Da 595.04 s	2255	1162	1585	45	71	118
352.02518 Da 343.65 s	0	0	0	22302	25747	25001
352.02531 Da 355.03 s	0	0	0	4799	6923	5942
352.22251 Da 450.12 s	10886	8039	9896	164	205	392
352.25883 Da 933.44 s	0	0	0	5137	2630	2904
353.15079 Da 435.06 s	0	0	0	1847	1764	1722
354.09261 Da 50.07 s	788	632	946	923	960	813
358.16269 Da 242.37 s	63	0	0	5936	6873	5909
358.27182 Da 391.36 s	0	0	0	853	1560	1340
360.15661 Da 398.17 s	0	0	0	1262	1143	944
360.28731 Da 400.40 s	0	0	0	740	1010	1012
360.28747 Da 382.39 s	71	0	0	2357	2246	2182
360.28755 Da 453.32 s	0	0	0	1275	1269	994
361.11634 Da 234.54 s	159	138	458	1443	1370	1402
361.13467 Da 21.66 s	0	0	0	1843	2014	1952
361.13734 Da 98.40 s	2610	1847	2254	0	0	0
362.26682 Da 465.96 s	0	0	0	945	0	0
363.20461 Da 289.22 s	3369	4286	4795	0	0	0
364.14239 Da 267.44 s	3441	4710	4560	0	0	689
364.20173 Da 496.35 s	5127	3538	4397	0	0	0
364.26143 Da 903.92 s	0	0	0	702	0	0
366.00441 Da 302.70 s	0	0	0	11808	12493	12912
366.00449 Da 359.13 s	0	0	0	18893	24262	22848
366.00452 Da 246.39 s	0	0	0	2611	3233	2962
366.09266 Da 99.17 s	954	1302	1265	0	0	0
366.11290 Da 21.81 s	1259	1151	1203	0	0	0
367.09348 Da 93.90 s	0	0	0	1107	1179	976
368.02009 Da 339.67 s	0	0	0	2708	3590	3131
368.21638 Da 463.75 s	1188	998	1215	0	0	0
368.21751 Da 396.85 s	7667	6168	7446	55	57	0
370.09381 Da 1003.83 s	0	0	0	9663	0	0
370.09394 Da 909.77 s	113	5044	2688	4839	2334	1641
370.19897 Da 322.79 s	0	0	33	2326	6043	5051
370.19902 Da 283.72 s	417	442	427	1343	1458	1232
370.23314 Da 386.34 s	1332	1177	1178	0	0	0
371.24617 Da 423.24 s	1343	2451	1428	0	244	1056
371.30349 Da 890.47 s	0	0	0	739	0	0
372.21451 Da 349.52 s	0	0	0	641	1885	1389
372.21458 Da 316.51 s	0	0	0	4732	5405	4994
373.13756 Da 219.46 s	1790	1679	1751	0	0	0
374.24340 Da 832.54 s	0	0	0	174	0	0
374.26688 Da 586.78 s	1186	2905	3413	0	0	137
376.31911 Da 909.88 s	0	0	0	0	0	0
378.09269 Da 219.29 s	1383	1250	1337	0	46	0
378.15803 Da 294.27 s	325	401	440	0	0	0
381.96290 Da 270.13 s	0	0	0	8174	7843	8337
381.96303 Da 231.51 s	0	0	0	2216	2264	2143
382.10871 Da 22.64 s	2549	1487	1535	1906	753	1000
383.30352 Da 787.76 s	0	0	0	402	0	0
386.12426 Da 29.70 s	0	0	0	6833	7153	6209
386.19393 Da 236.99 s	246	209	210	2598	4847	4264
386.24333 Da 904.06 s	0	0	0	353	0	0
388.10446 Da 801.41 s	0	4680	1500	2453	8	13
392.23285 Da 816.39 s	0	0	0	49	0	27
392.23302 Da 891.03 s	0	0	0	318	0	0
392.25400 Da 681.47 s	0	0	0	2474	326	215
392.34453 Da 515.47 s	1889	2179	2528	0	0	0
393.08817 Da 282.69 s	0	0	0	1213	1491	1324
393.34568 Da 910.03 s	0	0	0	0	0	0
394.02047 Da 227.06 s	0	0	0	1362	1612	1588
394.02124 Da 265.65 s	0	0	0	1509	1816	1659
394.03581 Da 462.11 s	0	0	0	66612	77977	77320
394.23339 Da 555.20 s	412	879	1175	0	45	47
395.97854 Da 318.84 s	0	0	0	6725	6608	6514
395.97866 Da 294.84 s	0	0	0	4944	3374	4339
396.01483 Da 366.06 s	0	0	0	875	1027	960
396.01496 Da 322.34 s	0	0	0	30886	36182	34271
396.01526 Da 184.58 s	0	0	0	692	928	827
396.01543 Da 262.75 s	0	0	0	1878	1930	1590
396.12432 Da 22.11 s	31	0	0	3581	3137	3091
398.11893 Da 32.34 s	1725	2290	2543	3013	3048	2795
399.27721 Da 453.73 s	134	159	416	0	0	356
3-Butylidene-7-hydroxyphthalide	2002	1916	2043	812	877	725
3-Dehydroecdysone	66	0	0	0	0	0
3-Hydroxybenzaldehyde	0	0	0	1392	1776	1605
3-Indoleacrylate	1395	1418	1539	367	0	184
3-Ketosphingosine	177	0	0	469	49	0
3-Methyldioxyindole	366	863	759	0	0	0
3-O-Methylquercetin	22351	28227	29935	31260	42588	39148
3-oxo-7-octynoyl-HSL	3680	3400	3122	0	0	54
3-Oxo-C10-HSL	503	615	400	469	570	334
3-Oxododecanoic acid	0	0	0	627	1445	1214
3-tert-Butyl-5-methylcatechol	4628	3855	3631	15652	22002	15887
3Z,6Z,9Z_-3,6,9-Dodecatrien-1-ol	0	0	0	3688	3881	3771
4,4_-Diapophytofluene	0	0	0	1090	0	0
4,4-Dimethyl-5alpha-cholesta-8,14,24-trien-3beta-ol	0	0	0	369	0	0
4,8-Dihydroxyquinoline	825	974	796	0	0	0
4_-Demethyldeoxypodophyllotoxin	0	0	47	702	520	534
400.12311 Da 109.69 s	0	0	0	832	922	1124
400.17861 Da 490.43 s	2099	1443	1795	0	0	0
400.20433 Da 480.48 s	496	612	473	1976	1706	1714
400.28260 Da 751.17 s	0	0	0	900	0	0
402.05323 Da 462.87 s	0	0	0	1321	1252	1290
406.10892 Da 28.42 s	644	633	1271	0	317	541
408.13258 Da 211.82 s	1153	1227	1355	0	0	0
408.32429 Da 1038.04 s	114	0	0	827	0	0
409.99431 Da 338.62 s	0	0	0	28502	28810	27649
410.03071 Da 410.92 s	0	0	0	7778	9121	9071
410.03078 Da 359.38 s	0	0	0	7958	9108	8481
410.10368 Da 300.96 s	0	0	0	10629	8628	8389
410.13995 Da 22.57 s	0	0	0	2630	2656	2606
410.15505 Da 211.16 s	1225	1360	1500	0	0	0
410.15513 Da 257.78 s	2444	2607	2730	1870	1779	1697
410.19392 Da 428.95 s	0	0	0	2871	2973	2546
411.06246 Da 462.39 s	0	0	0	1553	1577	1552
415.98715 Da 105.18 s	0	0	0	3508	3767	3481
416.01791 Da 462.45 s	0	0	0	2390	2773	2706
418.05443 Da 61.37 s	2542	3598	4296	0	0	33
418.05650 Da 361.19 s	0	0	0	1150	1344	1078
418.24858 Da 850.51 s	0	0	0	0	0	0
419.14976 Da 261.40 s	0	0	0	921	1186	1162
419.26708 Da 394.36 s	974	950	842	0	0	317
420.28541 Da 848.87 s	0	0	0	372	0	0
420.30302 Da 431.23 s	2949	3136	3315	0	0	0
421.08292 Da 319.45 s	0	0	0	786	1171	1072
422.05625 Da 21.44 s	238	893	830	1279	1470	1284
422.31842 Da 535.58 s	1238	1469	1480	0	0	0
422.31876 Da 603.64 s	13246	9886	11353	54	406	510
422.35484 Da 1020.78 s	0	0	0	532	0	0
424.04630 Da 448.06 s	0	0	0	5344	6236	5803
426.08304 Da 103.27 s	0	0	0	1990	2301	1768
426.11694 Da 264.13 s	1006	1134	1371	0	0	0
428.12944 Da 35.47 s	1433	1382	1731	2942	3284	3104
431.23115 Da 633.28 s	3370	1912	3003	1306	1578	1008
431.30387 Da 538.95 s	0	0	0	0	107	323
432.08455 Da 21.85 s	0	195	297	1038	1092	1088
432.21801 Da 413.45 s	0	0	0	2947	3194	2861
434.04878 Da 49.51 s	575	531	718	1010	1220	902
435.13536 Da 322.46 s	2414	3569	3341	0	0	0
436.29784 Da 561.44 s	4986	4059	4946	0	0	51
436.29798 Da 451.77 s	11409	11234	14025	0	125	110
437.37186 Da 908.15 s	0	0	0	0	0	0
438.15577 Da 316.99 s	0	0	0	1563	1758	1542
438.31359 Da 533.66 s	4398	3604	3872	0	0	63
438.31362 Da 431.27 s	8916	9472	10358	0	0	123
439.16655 Da 260.21 s	1382	2060	2016	0	0	0
439.16673 Da 156.21 s	2752	4161	4297	0	0	56
441.02763 Da 339.54 s	0	0	0	1053	913	1149
442.18722 Da 425.56 s	0	0	0	5145	5514	4977
442.32769 Da 908.00 s	0	0	0	0	0	0
444.12715 Da 236.15 s	1462	1740	1873	0	0	0
444.22559 Da 617.72 s	0	0	0	220	0	0
445.96146 Da 246.30 s	0	0	0	6921	7799	7624
446.04854 Da 237.41 s	0	0	0	771	909	884
446.14722 Da 264.49 s	0	887	0	0	0	0
447.26221 Da 370.25 s	232	946	70014	2634	1078	1469
447.29868 Da 420.20 s	1455	1430	1424	0	34	116
447.37131 Da 1073.77 s	0	0	0	142	0	0
450.15585 Da 239.24 s	0	0	0	1494	1877	1704
450.15604 Da 283.73 s	0	81	0	5054	5694	5217
452.17147 Da 316.49 s	0	0	0	24476	29534	25193
452.17149 Da 292.07 s	90	0	0	27979	31301	28875
452.33496 Da 302.91 s	5685	5940	5823	0	0	0
452.33633 Da 302.39 s	23338	22281	23099	0	0	0
452.33635 Da 287.61 s	42729	42776	42501	3313	0	4294
452.33638 Da 284.17 s	32251	34439	31643	11823	12451	10624
453.28586 Da 701.34 s	0	0	0	711	0	0
453.28595 Da 716.99 s	0	0	0	4518	0	0
454.12951 Da 362.12 s	0	0	0	776	1732	1344
454.18703 Da 323.95 s	0	0	0	2114	1961	1854
454.18732 Da 279.58 s	114	0	0	22582	24739	22010
454.23337 Da 688.90 s	0	0	0	378	114	0
454.30857 Da 451.77 s	5138	4957	5308	0	0	0
454.30865 Da 561.59 s	2146	1639	1873	0	0	0
454.34423 Da 580.12 s	1041	645	653	0	0	68
456.24877 Da 656.85 s	0	0	0	1327	0	411
456.24896 Da 642.03 s	0	0	0	1298	463	341
457.34056 Da 825.40 s	0	0	0	0	0	114
458.32470 Da 685.85 s	0	110	0	739	689	704
458.48184 Da 572.44 s	0	0	3930	1545	0	6457
459.97719 Da 294.63 s	0	0	0	21550	19295	20795
461.27776 Da 395.65 s	1065	533	740	0	0	0
461.27793 Da 372.80 s	1046	772	944	0	0	0
461.92002 Da 236.02 s	0	0	0	1225	1250	1242
462.12333 Da 909.89 s	246	13559	7214	14532	6607	4347
464.05922 Da 208.85 s	0	0	0	814	1031	980
464.05922 Da 248.58 s	0	0	0	8444	11373	11462
464.11078 Da 522.94 s	0	0	0	353	0	0
464.25343 Da 751.02 s	0	0	0	919	53	111
465.27278 Da 639.57 s	0	0	0	705	576	411
466.07495 Da 48.88 s	0	56	0	777	904	776
466.22366 Da 335.05 s	0	0	0	3274	3876	3379
466.30863 Da 464.11 s	8745	8962	10202	0	0	71
466.30876 Da 576.28 s	3180	2660	3149	0	0	58
466.31580 Da 268.03 s	1068	1178	1055	415	347	390
468.00254 Da 284.34 s	0	0	0	1105	1260	1192
468.00330 Da 254.52 s	0	0	0	1218	1506	1367
468.10888 Da 291.31 s	0	0	0	1867	3536	3357
468.10902 Da 279.01 s	0	0	0	7061	8516	7582
468.16523 Da 255.47 s	502	316	345	2186	2565	2221
468.34515 Da 1004.34 s	0	0	0	143	0	0
469.35751 Da 580.77 s	0	0	0	0	0	0
469.36303 Da 303.20 s	473	542	208	0	0	0
470.22799 Da 639.41 s	0	0	0	939	888	784
470.22855 Da 625.81 s	0	0	0	1065	763	867
473.97749 Da 227.47 s	0	0	0	822	1009	856
474.13777 Da 271.10 s	1394	1900	2021	0	0	0
474.31823 Da 280.81 s	5657	5952	5767	0	0	0
474.31835 Da 1076.64 s	36	0	0	0	0	0
475.93601 Da 261.36 s	0	0	0	2505	2437	2306
475.97197 Da 262.47 s	0	0	0	6534	7747	7172
475.97198 Da 298.15 s	0	0	0	3556	3132	3286
475.97236 Da 183.98 s	0	0	0	738	916	898
476.13185 Da 429.15 s	0	0	0	1046	1806	1530
477.28572 Da 691.13 s	0	0	0	2232	0	0
478.07487 Da 298.67 s	0	0	0	89421	107055	99357
478.11128 Da 303.78 s	2788	3553	3921	0	0	0
479.15006 Da 909.84 s	133	2750	1915	2961	1626	938
480.10904 Da 317.03 s	310	0	0	4982	5263	5043
480.10934 Da 245.00 s	855	1080	1131	856	923	940
480.17809 Da 325.41 s	492	106	382	1000	994	778
481.26001 Da 438.00 s	1005	870	1007	0	0	214
481.30402 Da 325.14 s	4090	4196	4598	0	0	0
481.39819 Da 905.96 s	0	0	0	0	0	0
482.06982 Da 50.27 s	0	0	0	1316	1453	1293
482.33983 Da 498.19 s	2638	3006	3487	0	0	0
484.02784 Da 262.36 s	0	0	0	348	583	640
484.14016 Da 354.87 s	0	0	0	3030	3034	2330
484.14032 Da 262.97 s	0	0	0	3889	4325	3612
484.32682 Da 353.49 s	0	0	0	815	1010	991
485.14775 Da 425.44 s	0	0	0	267	186	0
486.18518 Da 234.89 s	1861	1821	1902	57	64	135
486.34197 Da 373.31 s	0	121	142	2308	2335	2383
489.95124 Da 279.02 s	0	0	0	4615	5045	4815
491.19447 Da 375.31 s	0	50	178	2154	2559	2018
491.19470 Da 440.07 s	51	47	0	1797	1078	958
495.33308 Da 721.43 s	534	699	623	20753	1068	1158
496.10417 Da 184.89 s	0	0	0	1791	2259	1986
496.10421 Da 291.04 s	96	100	96	1362	2020	1581
498.01115 Da 33.99 s	1356	1521	1952	0	0	0
498.11938 Da 244.72 s	2057	2043	2296	2126	1780	1706
498.11941 Da 272.35 s	0	0	0	1566	1588	1491
498.11946 Da 329.21 s	0	0	0	1747	1789	1695
498.11959 Da 318.10 s	838	936	1076	4906	5354	5312
4-Coumarate	1156	919	1016	25681	14654	15670
4-Dodecylphenol	8350	8292	4432	3239	4971	8190
4-Guanidinobutanal	566	558	381	45469	30962	35302
4-Heptyloxyphenol	4039	4157	4030	19348	26882	23747
4-Hexyloxyphenol	1244	1143	1170	1778	2214	2085
4-Hydroxybenzaldehyde	0	0	0	2098	3059	2476
4-HYDROXY-L-PHENYLGLYCINE	0	0	73	29147	27317	26529
4-Isopropylbenzaldehyde	261	381	350	1776	1990	1700
4-Methylumbelliferone glucuronide	2321	7709	7409	0	0	0
4-Methylumbelliferone sulfate	0	0	0	6258	6051	6277
4-Oxoproline	1537	1162	1628	4731	4243	1264
4-Propylphenol	43	0	0	4663	4343	4075
4-PYRIDOXATE	314	249	214	1117	1076	943
4-Vinylcyclohexene	335	245	216	1980	2164	2211
5_-METHYLTHIOADENOSINE	0	0	0	3739	4441	4282
5_-Prenylhomoeriodictyol	1679	1329	1348	8382	9086	8224
5-_tert-Butylamino_-2_-hydroxypropoxy_-1,2,3,4-tetrahydro-1-naphthol	1817	2582	2384	0	0	0
500.04487 Da 261.23 s	1291	1281	1341	0	0	0
500.07932 Da 909.71 s	424	2241	1862	1889	1904	1394
500.08044 Da 50.20 s	0	0	0	4435	4525	4343
500.13463 Da 255.47 s	0	0	0	1220	1407	1089
500.37118 Da 1021.37 s	31	0	32	475	42	0
500.37167 Da 795.56 s	0	0	0	734	0	0
500.37179 Da 1025.89 s	0	0	0	972	0	0
501.36682 Da 824.47 s	0	0	99	0	0	760
502.18434 Da 297.91 s	1476	2049	2276	100	267	381
506.32442 Da 420.89 s	1000	981	947	0	0	0
506.34572 Da 370.77 s	0	0	0	2483	3062	2613
506.34574 Da 451.44 s	0	0	0	2088	2455	2671
508.21000 Da 372.24 s	0	0	0	1248	1182	1124
508.28048 Da 741.94 s	0	0	0	368	44	44
509.20643 Da 376.58 s	133	101	340	1375	1325	1089
509.35671 Da 786.30 s	154	0	0	1132	0	56
510.29623 Da 814.88 s	0	0	0	674	0	0
512.29865 Da 562.44 s	0	127	230	855	1072	1181
512.29881 Da 523.03 s	0	0	0	416	876	875
514.11479 Da 287.28 s	893	803	819	2521	2987	2822
514.31229 Da 786.26 s	96	133	184	1169	91	305
514.31437 Da 644.61 s	0	0	0	636	52	0
514.54449 Da 651.79 s	0	402	542	1382	0	3491
517.31703 Da 654.79 s	0	0	0	1915	0	0
517.39824 Da 1023.79 s	0	0	0	903	0	0
518.19988 Da 330.70 s	2235	1970	2448	0	0	0
518.19989 Da 311.47 s	7070	6642	7090	0	0	0
519.33292 Da 695.74 s	0	0	0	15068	0	68
520.32493 Da 391.26 s	0	0	0	960	1033	1104
521.20535 Da 367.92 s	0	0	83	1415	1541	1622
521.20539 Da 384.60 s	0	0	0	868	1047	1080
521.20558 Da 434.55 s	0	0	0	677	317	430
521.27533 Da 690.03 s	0	0	0	733	0	0
521.34848 Da 746.07 s	0	0	0	5019	60	54
521.59068 Da 1075.41 s	461	829	794	369	309	43
522.06205 Da 50.11 s	0	0	0	2440	2361	2499
522.28266 Da 588.86 s	0	0	0	740	310	350
522.34054 Da 382.25 s	196	200	86	2639	3354	2805
522.35582 Da 798.07 s	0	0	0	457	0	0
522.35593 Da 809.89 s	0	0	0	431	0	0
523.29126 Da 743.87 s	0	0	0	259	0	0
524.35595 Da 397.26 s	0	0	0	3046	3631	3179
524.35628 Da 370.67 s	388	293	505	1292	1611	1391
524.37148 Da 839.89 s	0	0	0	333	0	0
524.37167 Da 987.76 s	0	0	0	539	0	0
526.13231 Da 402.26 s	303	1074	939	0	0	0
528.34517 Da 798.98 s	0	0	0	581	0	0
530.37989 Da 904.24 s	0	0	0	0	0	0
531.33913 Da 706.78 s	0	0	0	1065	64	0
533.31209 Da 581.08 s	0	0	0	603	205	61
533.31220 Da 565.69 s	0	0	0	577	269	73
533.35612 Da 753.86 s	0	0	0	2101	0	0
535.32768 Da 557.15 s	0	0	48	1013	605	612
535.37237 Da 811.90 s	0	0	0	243	0	0
536.13475 Da 28.69 s	0	0	0	1135	1086	968
536.14219 Da 1004.03 s	10	0	0	7567	898	0
537.30698 Da 718.78 s	0	0	0	2099	51	105
538.14961 Da 28.31 s	0	0	0	1779	1081	1523
538.22032 Da 371.15 s	0	0	0	795	857	826
538.25657 Da 891.65 s	0	0	0	315	0	0
538.31151 Da 753.92 s	0	0	0	1345	0	47
538.35080 Da 827.82 s	0	0	0	407	0	0
539.18307 Da 286.86 s	2010	2103	2737	430	197	359
539.21764 Da 375.29 s	0	0	0	514	513	580
539.23654 Da 330.89 s	0	0	0	1735	1905	2000
540.32778 Da 811.91 s	0	0	0	298	0	0
541.39834 Da 987.66 s	0	0	0	602	0	0
542.07314 Da 282.86 s	0	0	0	1168	1629	1461
542.45507 Da 969.78 s	0	0	0	413	0	0
544.01611 Da 231.50 s	0	0	0	1210	1367	1401
544.19284 Da 330.96 s	0	0	0	856	1490	1374
544.26504 Da 589.25 s	0	0	0	658	0	114
544.26642 Da 893.74 s	0	0	0	117	0	0
545.39320 Da 822.50 s	0	0	918	0	0	1948
548.44460 Da 976.91 s	0	0	0	534	0	0
552.41840 Da 691.56 s	391	0	0	468	751	969
553.16891 Da 1003.88 s	0	0	0	11463	0	0
554.30684 Da 594.38 s	0	0	0	426	405	387
555.14131 Da 285.28 s	0	0	0	1596	1599	2016
556.29220 Da 752.93 s	0	392	464	2710	544	623
556.29245 Da 739.92 s	0	0	0	499	34	0
556.43423 Da 800.18 s	0	0	0	790	0	0
556.44972 Da 737.77 s	428	0	0	3412	1664	2162
558.03201 Da 252.38 s	0	0	0	847	1190	1075
558.44984 Da 755.73 s	0	0	0	1641	0	42
558.44989 Da 777.32 s	0	0	0	7002	0	0
561.30687 Da 690.89 s	0	0	0	1491	0	0
562.54457 Da 927.48 s	58935	43608	31653	10139	36132	52716
563.32264 Da 746.94 s	0	0	0	588	0	0
564.20024 Da 451.74 s	831	609	497	1763	1874	1588
564.23777 Da 1022.21 s	0	0	0	1375	657	554
564.43917 Da 994.61 s	0	0	0	428	0	0
565.42076 Da 316.08 s	1286	1418	1234	0	0	0
568.12217 Da 382.92 s	0	0	0	1519	1870	1838
57.95918 Da 19.12 s	4601	4802	4699	2010	1867	1930
572.15661 Da 303.00 s	0	0	0	4407	4748	3505
572.29677 Da 716.88 s	0	280	379	2092	155	369
572.42908 Da 759.72 s	0	0	0	430	0	0
573.31877 Da 753.10 s	0	372	301	1687	410	508
573.31913 Da 740.41 s	0	0	0	318	0	0
574.06319 Da 227.46 s	0	0	0	1475	1250	1311
575.09502 Da 156.89 s	0	0	0	1069	1284	1210
578.07662 Da 243.73 s	7568	8195	8346	6131	6224	5913
578.10684 Da 27.35 s	0	0	0	898	887	530
578.27757 Da 670.14 s	0	0	0	533	205	359
578.28597 Da 689.05 s	0	59	0	1495	283	274
578.41604 Da 799.71 s	0	0	0	412	0	0
580.09231 Da 188.65 s	0	0	0	1165	1212	1311
580.29240 Da 721.12 s	0	0	0	981	116	327
580.30168 Da 747.84 s	0	0	0	633	0	0
580.30400 Da 781.17 s	0	0	0	434	0	0
580.43175 Da 755.67 s	0	0	0	436	0	0
580.43185 Da 777.43 s	0	0	0	1684	0	0
582.21031 Da 385.12 s	170	86	157	1035	1039	823
582.22001 Da 432.90 s	0	0	0	439	502	256
582.30781 Da 789.91 s	0	0	0	1969	93	80
584.22586 Da 423.90 s	0	0	0	2702	2768	2422
584.28679 Da 380.81 s	0	0	0	2320	2509	2184
586.13268 Da 355.38 s	0	0	0	1924	2393	2081
586.42138 Da 994.37 s	0	0	0	1177	0	0
587.40243 Da 316.12 s	399	557	551	0	0	0
589.41940 Da 820.47 s	0	0	1669	130	0	2261
590.49167 Da 1068.00 s	0	0	0	301	0	0
591.12834 Da 254.64 s	0	185	162	0	0	0
591.25898 Da 977.60 s	0	0	0	727	82	154
595.10333 Da 245.50 s	1652	1478	1510	761	860	940
595.20700 Da 407.76 s	0	0	0	846	1055	1082
596.22286 Da 371.55 s	1327	3596	3693	416	997	1040
596.22561 Da 432.42 s	402	386	354	1055	1268	1177
596.26407 Da 849.98 s	33	0	0	523	162	204
596.29816 Da 672.32 s	0	0	0	314	109	49
597.31893 Da 721.55 s	0	0	0	457	0	0
597.37296 Da 751.39 s	0	0	0	600	0	0
598.31238 Da 748.01 s	0	0	0	652	0	0
598.41860 Da 736.96 s	421	0	0	1097	918	1329
599.33434 Da 790.03 s	0	0	0	952	0	0
599.46148 Da 845.96 s	0	0	0	0	0	0
5-Amino-6-_5_-phosphoribosylamino_uracil	0	0	0	1852	2105	2102
5beta-Pregnane-3alpha,17alpha,20alpha-triol	0	0	0	419	0	0
5-O-Methylembelin	2487	2101	2188	2379	2922	2632
5-Oxo-delta-bilirubin	565	535	581	474	522	560
6-_1,2,3,4-Tetrahydro-6-methoxy-2-naphthyl_-2_1H_-pyridone	44464	62144	59646	0	1787	3861
600.05861 Da 245.91 s	925	964	1065	365	131	576
600.11189 Da 368.01 s	0	0	0	378	0	0
600.28138 Da 391.28 s	0	0	0	1200	1431	1445
602.16729 Da 302.98 s	0	0	0	1634	1868	1753
602.29753 Da 381.97 s	42	0	0	4144	5220	4636
604.31315 Da 370.57 s	0	0	0	7824	9115	8472
606.24833 Da 884.24 s	0	0	0	3707	1713	1477
607.25613 Da 959.58 s	0	0	0	420	0	0
608.09928 Da 395.71 s	0	0	0	608	551	531
608.09930 Da 333.70 s	0	0	0	10911	12277	11017
608.15343 Da 421.66 s	0	0	0	3852	4019	3757
608.22410 Da 398.19 s	0	0	0	1272	1181	1104
608.26374 Da 895.23 s	0	0	0	391	0	0
610.16948 Da 452.24 s	0	0	0	1215	1089	890
610.42142 Da 770.32 s	0	0	0	5641	348	457
610.42148 Da 758.72 s	0	0	0	5630	333	1047
612.22076 Da 463.90 s	311	309	439	508	703	623
612.22111 Da 397.58 s	557	435	493	2109	2684	2289
612.47569 Da 1060.41 s	0	0	0	492	0	0
613.47718 Da 898.08 s	0	0	0	0	0	0
614.23653 Da 422.12 s	0	0	0	1912	1712	1635
614.25123 Da 982.84 s	0	0	0	969	204	307
614.45233 Da 737.93 s	0	0	0	872	930	1275
616.07041 Da 41.05 s	0	0	0	927	1014	1029
616.07046 Da 237.26 s	0	0	0	3932	4479	4106
616.21616 Da 490.81 s	0	0	0	628	671	723
618.08588 Da 286.84 s	0	0	0	2756	1025	843
618.08624 Da 347.10 s	0	0	0	347	333	210
618.30296 Da 828.66 s	0	0	0	306	0	196
620.17474 Da 405.99 s	4915	16355	15823	0	129	489
620.30794 Da 322.33 s	0	0	0	1199	1779	1411
620.40855 Da 831.99 s	0	0	0	1867	0	0
621.22110 Da 420.38 s	0	0	0	1070	1133	897
622.22822 Da 422.73 s	0	0	0	497	328	333
622.24327 Da 830.52 s	0	0	0	533	283	481
622.24330 Da 858.01 s	0	0	0	964	517	695
624.08550 Da 368.72 s	0	0	0	3505	3897	3569
624.13314 Da 239.65 s	0	0	0	1592	1874	1886
624.14838 Da 395.18 s	0	0	0	5235	5759	5349
624.14839 Da 426.46 s	0	0	0	867	613	858
624.16933 Da 291.80 s	23591	26162	27937	0	466	821
624.16937 Da 319.77 s	94473	123151	133036	660	2575	3994
624.16941 Da 303.92 s	10511	15336	15698	0	0	0
624.25899 Da 942.88 s	1785	552	277	13489	3542	4005
624.29551 Da 914.42 s	0	0	0	630	47	154
625.20126 Da 199.55 s	2713	2797	3275	0	0	0
626.11216 Da 208.89 s	0	0	0	920	948	875
626.23669 Da 369.79 s	601	560	597	610	1176	1111
627.19570 Da 345.14 s	0	0	0	1795	2533	2165
627.19597 Da 327.88 s	0	0	0	1408	1596	1572
628.25221 Da 410.09 s	1353	705	1383	1671	2503	1407
630.34096 Da 448.33 s	1273	1261	1482	0	0	0
630.50745 Da 807.83 s	0	0	0	0	0	0
632.31860 Da 912.74 s	0	0	0	392	0	143
632.35667 Da 531.75 s	2020	1425	1644	0	0	0
632.35696 Da 426.93 s	2939	3263	3504	0	0	0
632.48693 Da 733.23 s	0	0	0	978	0	0
633.44570 Da 818.31 s	0	0	1415	81	0	1964
634.27987 Da 1023.41 s	0	0	0	744	0	33
634.38769 Da 803.72 s	0	0	0	1188	0	0
636.00949 Da 227.39 s	0	0	0	1559	1531	1575
636.29523 Da 1071.51 s	0	0	0	273	0	54
636.37259 Da 709.53 s	0	0	0	523	0	0
638.02492 Da 189.20 s	0	0	0	840	1039	989
638.02527 Da 156.03 s	0	0	0	4194	4847	4384
638.16407 Da 423.53 s	0	0	0	1897	2662	2050
638.27476 Da 983.50 s	923	384	336	4983	1125	1249
640.10645 Da 349.23 s	0	0	0	1164	1481	1298
642.23168 Da 457.99 s	1222	865	923	1182	1232	1205
642.23189 Da 394.19 s	723	593	682	2037	2413	2422
642.47079 Da 668.97 s	0	0	0	0	0	0
643.00364 Da 16.72 s	910	950	751	5181	112	119
643.26350 Da 216.03 s	68	870	948	0	0	0
643.48750 Da 843.57 s	0	0	0	0	0	0
644.21117 Da 331.25 s	0	0	0	1741	1864	1633
646.15165 Da 319.85 s	2802	3206	3482	0	0	0
646.50247 Da 712.01 s	0	0	0	0	0	170
646.50267 Da 700.05 s	0	0	0	0	0	0
648.09655 Da 67.29 s	0	0	0	754	912	803
648.09664 Da 175.07 s	0	0	0	832	1012	959
648.12738 Da 292.62 s	1390	1398	1214	0	0	0
648.38817 Da 463.16 s	1782	1765	1944	0	0	0
648.47265 Da 1011.65 s	0	0	0	0	0	0
650.18537 Da 401.90 s	1354	4500	4426	0	0	0
650.27489 Da 985.04 s	0	0	0	161	0	0
651.10755 Da 40.36 s	0	0	0	1462	1693	1617
651.23200 Da 426.08 s	0	0	0	2431	2562	2470
652.11708 Da 462.27 s	0	0	0	3973	4547	4495
654.02001 Da 227.46 s	0	0	0	6028	6604	6253
655.22723 Da 398.21 s	0	0	0	1976	2331	2410
656.06300 Da 36.00 s	0	0	0	2169	2727	2609
656.26209 Da 1023.42 s	0	0	0	0	0	0
657.50342 Da 895.23 s	0	0	0	0	0	0
658.22648 Da 416.04 s	702	680	406	794	803	761
658.26417 Da 521.45 s	0	0	0	1107	1283	1277
658.26468 Da 445.17 s	0	0	0	591	612	541
658.97749 Da 16.87 s	794	912	549	2616	47	0
660.24232 Da 394.57 s	458	128	66	990	1130	1085
660.27957 Da 480.03 s	0	0	0	611	1786	1620
660.37286 Da 684.55 s	0	0	0	541	0	0
660.48154 Da 655.63 s	0	0	0	0	0	0
662.06187 Da 281.71 s	0	0	0	1031	1274	1117
662.32934 Da 833.22 s	0	0	0	272	0	127
662.49722 Da 626.89 s	0	0	0	0	0	0
666.10721 Da 221.94 s	0	0	0	1016	1074	1087
666.16131 Da 27.65 s	439	549	669	4651	4072	3976
668.46378 Da 1076.45 s	0	0	0	382	0	0
671.40957 Da 709.85 s	0	0	0	2493	0	0
671.41013 Da 692.75 s	0	0	0	361	0	0
674.35204 Da 523.06 s	0	0	0	429	674	765
676.21628 Da 301.79 s	0	0	0	1118	1097	1074
676.34523 Da 917.47 s	0	0	0	391	0	237
676.36498 Da 709.91 s	0	0	0	2400	0	0
677.19908 Da 285.11 s	1018	1154	1117	0	0	0
677.47184 Da 816.39 s	0	0	886	70	0	1161
679.45128 Da 885.38 s	0	0	0	339	0	0
680.25275 Da 311.52 s	1905	1691	2117	0	0	0
680.42721 Da 950.31 s	0	0	0	338	0	0
682.46373 Da 480.51 s	1662	1264	1402	22433	23202	21363
684.44018 Da 480.45 s	1673	1023	1153	10478	10503	10031
686.47389 Da 1011.80 s	0	0	0	696	0	0
688.05600 Da 339.62 s	0	0	0	1286	1652	1452
688.05602 Da 325.08 s	0	0	0	1861	1901	1772
69.05872 Da 20.51 s	0	0	0	3158	2049	2072
692.26971 Da 341.66 s	2311	2166	2333	0	0	0
692.36288 Da 558.59 s	0	0	0	349	458	482
693.39431 Da 644.74 s	0	0	0	1426	0	77
694.24782 Da 401.93 s	2915	3698	3697	0	0	0
694.24795 Da 421.18 s	949	1311	1471	0	0	0
695.40967 Da 669.58 s	0	0	0	446	0	0
695.41001 Da 684.39 s	0	0	0	2928	0	0
697.42554 Da 732.90 s	0	0	0	435	0	0
698.34973 Da 644.83 s	0	0	0	1115	181	0
6alpha,9-Difluoro-11beta-hydroxypregn-4-ene-3,20-dione	591	283	351	748	747	895
6-Amino-2-oxohexanoate	0	0	0	15655	12778	12764
6-Deoxyjacareubin	197	0	79	0	0	0
6-Methoxymellein	5611	3878	5637	9703	12214	12583
6-O-Methylnorlaudanosoline	4727	5738	6251	0	0	0
6-Oxocineole	0	0	76	1196	1486	1032
6S,9R_-Vomifoliol	4009	4565	4696	21020	25300	21552
6-Thioxanthine 5_-monophosphate	0	0	0	89577	95340	92404
6Z,9Z,12Z_-Octadecatrienoic acid	27548	15546	17844	28862	22033	25784
700.36496 Da 669.57 s	0	0	0	477	0	0
701.53011 Da 892.47 s	0	0	0	0	0	0
702.06589 Da 368.78 s	0	0	0	1283	1095	1190
702.38077 Da 732.93 s	0	0	0	446	0	0
704.48648 Da 888.69 s	0	0	0	662	0	0
708.17191 Da 29.37 s	0	0	0	2142	2225	2151
715.51602 Da 1078.40 s	510	320	466	486	489	622
716.34106 Da 524.18 s	922	537	972	0	0	0
716.34149 Da 561.30 s	8784	6793	8320	0	0	0
716.34158 Da 451.75 s	20457	21357	23765	0	0	0
716.36020 Da 553.35 s	0	0	0	425	458	505
717.24659 Da 370.85 s	2136	2332	2759	431	659	690
718.35711 Da 431.25 s	42004	47121	52866	0	0	0
718.35745 Da 533.69 s	28408	22705	26427	0	596	843
718.39368 Da 496.81 s	1252	1295	1862	0	0	0
720.37140 Da 918.97 s	0	0	0	0	0	66
721.49837 Da 814.65 s	0	0	325	0	0	381
726.26819 Da 464.27 s	0	0	0	499	240	511
726.38695 Da 866.63 s	0	0	0	573	0	0
728.26859 Da 341.16 s	1546	1619	1670	0	0	0
728.26874 Da 381.04 s	0	0	0	1505	1936	1664
730.09732 Da 462.37 s	0	0	0	1756	2240	2345
732.37253 Da 486.70 s	6841	6763	7934	0	0	0
732.37270 Da 607.97 s	1496	1003	1205	0	0	0
734.38847 Da 565.34 s	1362	1036	1184	0	0	0
734.38852 Da 451.04 s	3654	3790	4299	0	0	0
734.38866 Da 466.26 s	16019	17270	20245	0	0	95
734.38868 Da 579.50 s	5792	3326	4577	0	0	0
737.46043 Da 921.24 s	0	120	0	98	0	171
738.10776 Da 361.02 s	0	0	0	318	0	0
740.03221 Da 338.25 s	0	0	0	3260	3474	3017
740.12946 Da 285.26 s	2339	2491	2883	0	0	0
741.53175 Da 1058.03 s	36	0	420	450	437	452
742.39120 Da 816.67 s	0	0	0	806	0	0
745.55621 Da 889.63 s	0	0	0	0	0	0
746.27935 Da 380.39 s	0	0	0	1938	2137	1330
746.35201 Da 576.16 s	3911	3219	3444	0	0	0
746.35205 Da 464.20 s	8089	8076	10238	0	0	0
747.25695 Da 367.30 s	3684	4115	4612	611	736	826
747.29035 Da 483.95 s	0	0	0	395	150	166
748.36853 Da 866.69 s	0	0	0	449	0	0
756.12484 Da 260.56 s	1531	1548	1884	0	0	0
756.17318 Da 301.56 s	0	0	0	1828	1696	1601
756.21178 Da 282.09 s	2129	2861	3084	0	0	0
756.21186 Da 266.73 s	3063	4100	4628	0	0	0
757.05873 Da 338.38 s	0	0	0	1839	1876	1573
760.36804 Da 482.34 s	3128	3567	3870	0	0	0
761.41459 Da 500.45 s	0	55	6714	609	102	108
768.08164 Da 276.92 s	0	0	0	3679	2962	2855
770.09731 Da 310.55 s	0	0	0	4594	246	99
770.22751 Da 291.92 s	265023	315874	324640	0	5231	6961
770.49743 Da 871.40 s	0	0	0	332	0	0
776.39880 Da 536.39 s	1916	1545	1846	0	0	0
776.39909 Da 515.34 s	1640	1823	2195	0	0	0
776.39944 Da 496.99 s	1375	1579	1860	0	0	0
778.37820 Da 603.51 s	1274	930	1085	0	0	0
778.52338 Da 797.67 s	0	0	0	406	0	0
778.52363 Da 780.66 s	0	0	0	385	0	0
780.39405 Da 471.40 s	2682	2279	2516	0	0	0
786.22250 Da 246.30 s	864	2282	2738	0	0	0
786.22270 Da 308.37 s	1713	2346	2247	0	0	0
789.58292 Da 886.78 s	0	0	0	93	0	174
790.21736 Da 260.29 s	1380	1335	1562	0	0	0
792.35748 Da 452.01 s	2900	3145	3727	0	0	0
792.35788 Da 427.65 s	891	955	1059	0	0	0
795.40544 Da 603.60 s	9270	7225	8286	38	379	321
795.40578 Da 482.54 s	3503	3972	4249	0	0	0
7-Ethoxycoumarin	676	685	775	4127	5536	4777
7-Hydroxy-3-_4-methoxyphenyl_-4-propyl-2H-1-benzopyran-2-one	190	0	233	1146	1150	1157
7-Methyl-2-hydroxy-6-oxoocta-2,4-dienoate	148	53	117	3977	4388	3925
7-O-Methylluteone	1019	569	493	1024	531	262
8-_3,3-Dimethylallyl_-3-methylgalangin	0	0	0	2405	3146	2038
8-_3,3-Dimethylallyl_spatheliachromene	0	0	0	2803	3120	2608
800.36076 Da 603.68 s	4168	3800	4292	0	74	215
801.24888 Da 315.49 s	1119	2115	1819	0	0	0
803.11871 Da 237.26 s	0	0	0	1290	1412	1632
808.07390 Da 237.48 s	0	0	0	480	799	772
809.38455 Da 561.33 s	7567	6221	7088	0	0	0
810.40393 Da 466.83 s	1787	1671	2171	0	0	0
811.40038 Da 533.73 s	6788	5621	6283	0	0	330
811.43641 Da 650.77 s	2376	1472	1651	0	0	67
811.43656 Da 515.56 s	2189	2222	2634	0	0	0
814.25321 Da 314.00 s	1251	1198	1116	0	0	0
814.33968 Da 561.38 s	3315	3218	3583	0	0	0
816.35551 Da 533.66 s	3229	2905	3490	0	0	0
819.98880 Da 338.22 s	0	0	0	4166	4316	3872
820.35246 Da 457.00 s	757	593	939	0	0	0
825.41596 Da 607.70 s	1431	1146	1325	0	0	0
827.43172 Da 579.43 s	1726	1247	1438	0	0	0
829.44744 Da 536.67 s	3559	2815	3688	0	0	0
831.41992 Da 521.21 s	0	0	0	0	0	0
836.38454 Da 490.66 s	1249	1421	1765	0	0	0
839.39484 Da 576.13 s	3287	2581	3013	0	0	0
841.50450 Da 795.93 s	0	0	0	967	0	0
844.35015 Da 576.52 s	1484	1300	1439	0	0	0
846.45998 Da 795.95 s	0	0	0	879	0	0
847.49509 Da 924.78 s	0	67	0	116	0	88
85.08976 Da 31.37 s	1109	694	580	1867	1863	1570
854.32252 Da 298.95 s	1369	1310	1584	0	0	0
857.46296 Da 646.75 s	0	0	0	319	0	0
888.23427 Da 338.64 s	893	1320	1355	0	0	0
896.44170 Da 450.92 s	3928	4356	4773	0	0	0
896.44197 Da 466.33 s	11547	11831	14724	0	0	71
9,10,18-Trihydroxystearate	107815	77956	91604	1360	3100	3751
9,12,13-TriHOME	46951	35880	40510	32735	33367	32903
909.30991 Da 331.11 s	1329	1328	1578	0	0	0
932.28040 Da 279.02 s	2802	3819	3848	0	0	0
94.07872 Da 267.53 s	109	91	130	1848	2163	1941
94.07872 Da 454.54 s	185	158	80	1189	1331	1330
943.47865 Da 523.93 s	1321	1067	1500	0	0	0
950.10331 Da 262.00 s	0	0	0	1765	1769	1446
954.41097 Da 432.05 s	860	993	1119	0	0	0
957.45820 Da 482.57 s	10491	10319	10270	0	0	691
962.41339 Da 482.61 s	3330	3729	3562	0	0	0
964.39195 Da 482.91 s	1858	1767	1896	0	0	0
968.11377 Da 174.59 s	0	0	0	635	573	667
971.43820 Da 451.73 s	8174	8286	8908	0	0	0
973.45343 Da 431.19 s	7658	7580	8114	0	0	0
973.48929 Da 515.28 s	8830	9002	9746	0	170	480
973.48999 Da 496.75 s	2835	3387	3670	0	0	0
976.39348 Da 451.99 s	2738	3005	3087	0	0	0
978.37667 Da 482.68 s	1294	1555	1581	0	0	0
978.40858 Da 431.37 s	2944	3314	3268	0	0	0
978.44410 Da 515.32 s	3174	3587	3818	0	0	108
978.44488 Da 496.84 s	1117	1449	1528	0	0	0
980.42328 Da 515.39 s	1915	1732	2212	0	0	0
991.50026 Da 426.07 s	6493	6257	6002	0	0	0
994.40766 Da 515.39 s	1368	1335	1473	0	0	0
9-Oxononanoic acid	1702	1250	1574	1724	2150	1909
9R,10R_-Dihydroxyoctadecanoic acid	1012	343	730	77	111	67
9Z,11E_-_13S_-13-Hydroperoxyoctadeca-9,11-dienoic acid	7576	5704	6681	228	289	128
9Z_-_13S_-12,13-Epoxyoctadeca-9,11-dienoic acid	14847	9996	11609	13269	14692	16213
9Z_-_7S,8S_-Dihydroxyoctadecenoic acid	1326	590	615	342	413	559
9Z_-Hexadecenoic acid	30	0	0	1943	675	866
9Z_-Octadecenoic acid	230	0	0	1286	0	0
Abyssinone I	0	0	0	3399	4282	3203
Actinodaphnine	7833	11132	10679	11904	12478	13333
Alectrol	0	0	0	2485	2552	2095
Allamandin	0	0	0	973	1466	1360
all-trans-Heptaprenyl diphosphate	0	0	0	740	0	0
alpha-Methylstyrene	3157	3023	5215	4572	8681	8005
alpha-Oxo-benzeneacetic acid	883	1153	1234	0	40	72
alpha-Phocaecholic acid	0	0	0	1087	0	0
alpha-Santonin	956	828	1060	893	941	850
alpha-Sinensal	370	559	413	466	598	445
AMD 070	963	748	1118	0	0	0
AMP	0	0	0	1855	1422	1348
Amphetamine	792	757	1048	920	1740	1611
Anastrozole	2316	2430	2725	0	0	0
Ancymidol	965	1378	1017	297	0	0
Aniracetam	2705	3698	3784	0	129	270
Ankorine	4981	5223	5350	0	0	0
Antioside	0	46	47	442	449	503
Aphidicolin	427	999	937	0	0	0
Apigenin	0	0	0	4930	3874	3607
Apigenin 7,4_-dimethyl ether	638	547	688	0	80	329
Arborinine	1779	1972	1731	0	0	180
Aspidodasycarpine	467	292	353	1708	1480	1548
Avenanthramide A	628	943	742	0	0	0
Avermectin A2a aglycone	1790	2172	2133	0	0	0
AZELAIC ACID	0	0	0	511	0	0
Baicalein 5,6,7-trimethyl ether	2320	2244	2627	0	460	804
Bendiocarb	4490	5307	5330	0	0	0
Benzyl _2R,3S_-2-methyl-3-hydroxybutanoate	5801	5172	17042	12237	12841	12399
Betagarin	1497	1447	1779	0	474	883
Betaine	93232	87957	93442	2155	6844	7926
Betaxolol	3321	2194	2767	371	229	904
Betulin	0	0	0	15971	0	151
Betulinic acid	18997	19153	20737	1065	0	592
Biochanin A	0	0	0	638	97	52
BIOTIN	3823	3345	3741	2150	2715	2179
Bixin	0	0	0	0	0	0
Bluensidine 6-phosphate	541	423	376	1259	1273	1198
Buddledin A	2068	1482	1380	1192	1149	1185
Butopyronoxyl	3367	3156	3621	9942	10561	9877
Caffeic acid 3-glucoside	3907	3683	4124	6517	7179	6317
Cannabisin B	0	0	0	0	0	0
Cannabisin D	0	158	569	14365	10632	9673
Capsi-amide	655	642	942	561	607	991
Carnegine	5319	6202	6668	0	0	0
Carpacin	470	693	843	8163	9091	8888
Cassaidine	0	0	0	487	0	0
Cassaine	0	62	85	0	94	540
Cassythine	4277	5129	5809	1089	1373	1405
Casuarictin	0	0	0	3456	4558	4351
Cellobiose	1985	9946	9547	20763	24571	24320
Cerbertin	0	0	0	616	0	0
Cerulenin	924	847	900	796	946	941
Cetraxate	5305	5165	5414	0	0	68
Chalcomycin	0	0	0	2327	0	0
Choline	29366	26724	27449	37218	33719	30362
Chrysoeriol	0	0	0	86435	104692	99174
Cibarian	1444	1318	1688	385	402	378
Cinnamyl anthranilate	2150	2439	2703	0	0	0
Cinosulfuron	2418	2137	2162	0	0	0
cis-1,2-Dihydronaphthalene-1,2-diol	72	71	111	6399	7080	6775
cis-1,2-Dihydroxy-1,2-dihydrodibenzothiophene	1641	1099	1382	1107	854	1048
cis-11-Methyl-2-dodecenoic acid	0	0	158	7680	7996	7089
cis-3,4-Leucopelargonidin	62	0	47	3337	3630	2706
cis-4-Carboxymethylenebut-2-en-4-olide	794	812	896	0	0	0
Citrate	162	89	0	4045	3837	2510
CITRULLINE	986	723	878	787	790	693
Cobinamide	4904	4952	5171	0	0	0
Cocaine	2800	3580	3437	0	0	0
Codeine-6-glucuronide	0	89	0	7526	12621	11622
Codeinone	176	616	807	980	878	943
Compactin diol lactone	2519	1999	1868	2186	3036	2886
Corilagin	0	0	0	1976	2213	2248
Cortol	0	0	0	2718	962	650
Coumarin	0	0	0	1650	1893	1794
Cucurbic acid	3663	3041	3391	16266	18427	17082
Cupreine	506	302	379	898	919	877
Cyclohexane-1,3-dione	0	0	0	1296	1286	1236
Cyclokievitone	844	943	1072	0	0	0
Cypendazole	1845	3041	3356	0	123	340
Danielone	0	0	0	4881	5667	4978
Dantrolene	0	0	0	5260	5350	5386
D-Cathinone	1249	937	962	0	37	0
Decylubiquinol	4267	2164	2823	819	614	748
Dehydrovomifoliol	1204	1123	1190	38	0	37
Delcorine	1614	1612	1918	0	0	0
delta-Guanidinovaleric acid	69	105	54	964	1154	994
Demethyllactenocin	0	0	0	472	0	0
Demethylphylloquinol	33100	33069	39563	5362	1128	1561
Dichloromethane	0	0	0	2425	3357	3817
diHSL-decandioate	460	424	288	2065	2109	1818
Dihydroanhydropodorhizol	8769	8401	9427	12604	14926	12692
Dihydroeuparin	0	0	0	2427	2507	2170
Dihydrokaempferol	0	0	0	764	841	709
Diisopropyl phthalate	1358	1326	1451	0	0	0
Diosmin	1267	2180	2219	0	155	132
Disperse Blue 1	7068	9925	10124	0	75	249
DL-Norvaline	63510	58570	61840	1161	12768	14706
Dodecanoic acid	0	0	0	11596	12989	12072
Dodemorph	445456	363440	300794	98798	321169	400350
Dopamine	175	5855	5442	125	499	168
Dothistromin	0	0	0	2293	2947	2394
D-Ribitol 5-phosphate	0	0	0	3601	3716	3841
dTDP-3,4-dioxo-2,6-dideoxy-D-glucose	0	0	0	2091	2981	2344
dTDP-4-deoxy-4-thio-alpha-D-digitoxose	1004	1289	1354	0	0	0
D-Xylonate	0	5354	2405	4249	1466	1064
Ectocarpen	747	642	598	4309	4200	3847
EDTA	0	0	0	1115	1087	1110
Eleganin	4965	5229	5140	6335	6862	5948
Ellagic acid	0	0	0	18139	22121	20865
Emedastine	397	328	203	4100	4241	4061
enantio-PAF C-16	0	0	0	0	0	0
Enoxacin	0	0	0	5963	5802	5535
Epoxypheophorbide a	2651	1907	1636	34922	6350	7170
Eriocarpin	0	0	0	1172	964	1331
Estra-1,3,5_10_,16-tetraen-3-ol benzoate	1112	863	991	1605	1583	1532
Estrane	2252	1656	1520	496	1435	1839
Ethyl 3-oxohexanoate	0	0	0	1340	1754	1354
Ethyl cinnamate	0	0	0	1280	1541	1362
Eucommin A	711	595	623	2334	3126	3025
Euparotin acetate	5729	5795	6897	2065	2113	1952
Evoxanthidine	206	455	383	0	0	0
Farrerol	0	0	0	2056	2047	1648
FERULATE	25306	28052	31375	48713	49657	48283
Feruloylputrescine	0	80	30	1554	1222	1184
Fructoselysine	0	0	0	267	0	0
Funtumine	1038	1123	1078	878	1115	1046
Furmecyclox	3881	4913	4811	0	0	0
Gabapentin	2868	3099	2979	912	3011	2898
Gallic Acid	218	76	106	1322	1239	1458
Gambiriin A1	0	0	0	844	757	592
Gartanin	0	0	0	951	1104	896
Genipin	1649	2912	3056	10868	13182	11490
Geosmin	0	0	0	1406	1369	1197
Glepidotin B	823	592	610	1400	1218	1053
Glutathionylaminopropylcadaverine	0	0	0	4413	3638	3564
Glutinone	0	0	0	4935	0	0
Glycerophospho-N-Oleoyl Ethanolamine	0	0	0	567	0	0
GLYCOCHOLATE	136855	141477	148418	0	3886	12441
Glycodeoxycholate	840	662	801	0	36	386
Glycyrrhetaldehyde	2161	2576	2794	1004	73	84
Glycyrrhetinate	980	1098	1249	0	0	0
Gratiogenin	0	0	0	478	0	0
Guanine	3379	1912	1789	4331	4135	3938
GV 150013X	0	0	0	3165	711	618
Gymnodimine	0	0	0	592	0	0
Hallactone B	0	0	0	9812	9776	9290
Harrisonin	0	0	0	1491	1747	1474
Hexadecanoic acid	812	0	0	1182	0	0
Hexadecenal	0	0	0	778	0	0
Histamine	0	0	0	11512	6508	6032
HOMOVANILLATE	0	0	0	6654	6678	5559
Hydrogenobyrinate	34565	37006	40922	0	279	0
Ibuprofen	88	81	294	4062	7343	6315
Indan-1-ol	4841	5025	7553	7531	12422	11194
Indolelactate	7551	7875	7687	1348	1501	1531
Isobrucein A	0	0	0	1419	1592	1532
Isodomedin	0	0	224	27711	29629	27493
Isodonal	0	0	0	2495	3022	2050
Isolobinine	958	997	1724	1534	2569	2274
Isoorientin 2_-O-rhamnoside	13395	19763	21200	0	0	0
Isoquinoline	1038	1082	948	607	743	560
Isorhamnetin 3-glucoside	10076	12634	13677	0	0	149
Isosamidin	2669	2480	2205	4420	4558	4496
Isoscoparine	705	875	924	2265	3267	2938
Jadomycin A	207	622	484	0	0	0
Jasmonic acid	686	646	665	2812	3438	3491
Juvenile hormone II acid	449	261	372	2630	3057	2588
Kanokoside C	385	0	111	910	668	644
Karounidiol	0	0	0	1880	0	0
Kievitone	397	185	333	702	623	606
Kievitone hydrate	536	256	528	1071	1045	983
L-2-Aminoadipate	0	0	0	1628	1692	1768
Lappaol B	0	0	0	1591	2341	2045
Lappaol D	0	39	0	1847	1833	1574
L-Arginine	1256	955	933	64918	84778	84219
Laserpitin	0	0	0	1119	617	644
Lathodoratin	1907	2545	2808	0	72	236
Leukotriene A3	1082	995	1277	115	174	131
L-Homocystine	4295	3984	3571	3996	4179	4060
Limonene	383	0	49	593	519	585
Linoleate	846	27	38	2892	0	0
L-Leucine	1373	1817	2012	0	0	0
Loganate	1467	1531	1539	1236	1398	1331
Longifolonine	1123	2244	1888	0	0	0
Lovastatin	0	0	0	0	0	0
Lovastatin acid	0	0	0	955	0	0
L-Pipecolate	0	0	0	2110	3272	3762
L-PROLINE	0	0	0	2305	0	0
L-Tryptophan	1760	1699	2003	408	0	471
L-Tyrosine methyl ester	1705	1277	1813	164	249	151
LUMICHROME	95	162	79	932	1026	901
Luteolin	0	0	63	38395	42874	36929
Luteolin 7-O-glucuronide	0	0	0	63403	76222	66035
L-Valine	64888	57726	60448	152	2997	3290
Lycofawcine	1751	2100	1878	1558	1739	1995
Magnoshinin	12628	7482	11435	4670	6130	4182
Mallotophenone	1055	810	731	2430	2011	1309
Mefenamic acid	2974	3766	3916	0	0	0
Megastachine	1510	2539	2360	0	0	0
Metalaxyl	967	1065	1113	0	0	0
Methacrifos	1289	1016	1176	768	681	697
Methyl acetyl ricinoleate	0	0	0	5423	49	57
Methylphenidate	2579	3139	3087	0	0	0
Mevastatin	52	0	30	2826	257	296
ML-236C	6711	5347	5655	5114	6897	7424
Montanin A	0	0	0	958	1127	1035
Montanol	146	94	144	9334	2768	2736
Morphinone	2000	2439	2331	35	0	104
Mucronine A	0	0	0	941	0	31
Muramic acid	0	0	0	3304	3009	2826
Myxalamid D	930	994	1299	708	185	332
N-_L-Arginino_succinate	0	0	0	5126	5975	5214
N1,N5,N10-Tricoumaroyl spermidine	0	0	0	1202	0	0
N2-Malonyl-D-tryptophan	34886	30780	30403	17530	21208	18044
N-3-Hydroxyoctanoyl-L-homoserine lactone	84	49	0	1750	1743	1902
N-Acetylanthranilate	982	966	1009	0	0	0
N-ACETYL-L-PHENYLALANINE	2101	3529	3645	0	0	195
NALPHA-ACETYL-L-LYSINE	638	591	690	1347	1429	835
Nandrolone	646	124	607	1271	1105	1041
Narcotoline	570	0	60	1603	2025	2139
Naringenin	0	0	0	17416	20980	18189
Naringenin 7-O-beta-D-glucoside	0	0	0	11906	20091	17982
N-Benzoyl-4-methoxyanthranilate	1733	2953	2764	0	0	42
N-Ethylmaleimide-S-glutathione	121	1563	1335	0	0	133
Neuraminic acid	0	0	0	11164	24677	21739
N-Feruloylglycine	14539	15255	16589	2971	3073	2902
N-Feruloyltyramine	11556	16123	16153	88655	82607	80585
N-Hydroxy-2-acetamidofluorene	3308	4467	3807	0	0	0
N-Monomethyl-2-aminoethylphosphonate	95	0	0	1921	2571	2019
Oblongolide	45	0	0	3780	3843	3736
Octadecanoic acid	2064	1324	1668	1085	891	934
Oleanoic acid 3-O-glucuronide	1696	1814	2086	0	0	0
Oleoylethanolamide	718	204	336	484	0	0
p-Cymene	0	0	0	1250	1260	977
Peimine	204	0	81	0	0	134
Penbutolol	190	0	0	0	0	0
Petunidin 3-galactoside	849	735	380	2816	3064	3478
Pfaffic acid	56235	60085	66116	0	1822	2448
Phantomolin	0	0	0	6492	7065	6311
Phaseollidin	0	0	0	2843	3570	2977
Phaseollidin hydrate	0	0	0	2860	2577	2638
Phenacetin	17979	17641	16984	0	502	627
Phenolic steroid	288	272	332	565	643	615
Phenyl acetate	0	159	337	2878	3282	3070
Phenylacetic acid	2074	5648	5442	1269	1793	1742
Phenylalanine	9976	12040	12422	0	449	778
Phenylethanolamine	5618	4482	2615	1016	1120	942
Phenylethyl alcohol	217	247	204	2078	2007	1835
Phenylpyruvate	0	43	43	1326	1750	1157
Pheophorbide a	320	418	342	40774	8889	8439
Phloretin	35	0	0	3358	3634	3641
Phorbol 12,13-dibutanoate	0	0	0	828	478	270
Phosphoagmatine	1627	1470	1708	484	442	310
Phospho-anandamide	0	0	0	19	0	0
Phthalate	0	0	0	3520	4855	4169
Phyllanthin	117	0	0	205	0	191
Picropodophyllin	852	669	538	2175	3838	3119
Pikromycin	0	0	0	1161	0	0
Pinoresinol	0	0	0	7247	8198	6574
Pipecuronium	0	0	0	213	0	0
Piplartine	2937	3490	3152	0	0	0
Pirbuterol	911	810	619	1480	1553	1486
Plantagoside	2283	2854	2715	0	0	0
Podolide	0	0	0	26639	24501	21343
Praziquantel	581	378	463	2217	2001	2259
Precocene II	0	0	0	4987	5211	4781
Prenyl caffeate	0	0	42	2740	3326	2866
Propapyriogenin A2	2062	2158	2358	0	0	0
Propofol	1041	811	1138	1714	1111	1387
Propyl cinnamate	461	442	520	985	1192	956
Proscillaridin	69	0	182	0	0	58
Prosopinine	0	0	0	591	0	0
Prostaglandin H2	1021	845	984	869	1018	934
Prostanoic acid	0	0	0	81	0	0
Provincialin	0	0	0	1325	1977	1629
Quercetin	217	421	162	12826	15306	13683
Quercetin 3,3_-bissulfate	0	0	0	3194	3286	3228
Quercetin 3-O-glucoside	474	766	834	5280	6047	5654
Quercetin 3-sulfate	0	0	0	9550	11143	11295
Quercitrin	2194	0	2535	26132	37223	35358
Rehmaionoside C	72	77	0	2131	2663	2228
REICHSTEIN_S SUBSTANCE S	5028	2534	2915	664	715	879
RETINOATE	3815	2785	3646	565	743	1222
Rhodexin A	0	0	0	1011	49	60
Rishitin	44	47	65	5287	5498	4847
Robinin	6418	8620	8895	0	0	66
ROSMARINIC ACID	0	0	0	10852	9400	8664
Rutin	3737	6318	6012	908	1443	1151
S_-Norcoclaurine	3191	4709	5065	0	0	0
S_-Norlaudanosoline	7953	9016	9472	0	0	0
Salannin	0	0	0	2241	424	381
Salvianolic acid A	0	0	0	528	0	0
Samaderin A	0	0	0	1176	1326	1098
Scytalone	2503	1393	1655	25204	27856	25935
Secologanin	92	541	607	1725	2338	1893
Sinapyl alcohol	912	830	939	1162	1265	1603
Stearidonic acid	17989	10956	14125	31489	22565	29473
Stigmatellin Y	0	83	32	1790	104	59
Stovaine	16052	22556	23305	0	0	753
Symlandine	3297	3735	3653	0	0	38
Sympatol	7304	6904	5867	373	272	534
Talatizamine	14644	14415	15167	0	669	1833
Tellimagrandin I	0	0	0	1353	1249	1269
Testosterone decanoate	0	0	0	617	236	79
Testosterone glucuronide	0	0	0	882	640	711
Tetracosanoyl-CoA	0	992	1634	0	0	0
Tetradecanoic acid	0	0	0	15	0	0
Tetrahydrocorticosterone	0	155	0	3114	1344	990
Tetrahydrocortisone	0	43	0	499	598	449
Tetralin	0	0	0	7082	7968	6469
Tolmetin	2069	1729	2181	0	0	0
Tolylacetate	19667	17908	16650	314	683	705
TRANS-CINNAMATE	0	0	0	3676	4030	4071
Tribuloside	0	0	0	2959	2662	2258
Trimethoprim	0	0	68	8168	7675	8186
Triptolide	0	0	0	14567	15049	13962
Tyrosine	6488	4339	3988	0	42	143
UDP-2-acetamido-2,6-dideoxy-beta-L-talose	0	0	0	1433	1262	1331
Umbelliferone	97	589	562	6046	6388	5857
Uridine	1010	1424	852	1184	1484	1139
UROCANATE	680	381	266	364	256	528
Vanillyl alcohol	197	264	312	1424	1828	1522
Venlafaxine	1895	2676	2464	0	714	1479
Ventinone A	901	1332	1128	72318	98822	90591
Vermelone	402	125	179	9044	9818	10777
Viguiestenin	0	0	0	6123	7322	6215
Vitexin	0	0	0	9285	15069	15052
Wyerone	0	0	0	1360	1812	1589
XANTHURENIC ACID	196	92	409	0	0	0
