# Supplementary material for: Extraction efficiency and bioactive evaluation of Tamarix nilotica and Arthrocnemum macrostachyum extracts for anti-cancer potential
Source: PLoS One. 2025 Jan 21;20(1):e0311567. doi: 10.1371/journal.pone.0311567 (PMC11750082; doi:10.1371/journal.pone.0311567)
Supplement: S3 Table — (CSV) [file pone.0311567.s003.csv]

Sample	TN31	TN32	TN33	TN71	TN72	TN73
Label	TN_30%	TN_30%	TN_30%	TN_70%	TN_70%	TN_70%
2-(3,4-dimethoxyphenyl)ethanamine	4944	4609	3372.75	0	0	0
2,5-Diisopropylphenol	9126.8	9502.4	8775.4	0	0	0
2-Benzylidene-1-heptanol	6058	6214	5746	0	0	0
2-Methylbenzoic acid	157132	147334	127614	0	0	0
2-Methylmaleate	9858	9604	7531	0	0	0
2-Methylpropanal Oxime	21576	19066	16267.5	0	0	0
2-Methylpropyl 2-aminobenzoate	14121	12887	13825.75	0	0	0
2-Propenyl propyl disulfide	4584	5028	3892	0	0	0
2-Tetradecylcyclobutanone	15328	17048.28571	12486.5	0	0	0
3 Hydroxycoumarin	5033.6	4610.4	5218.6	0	0	0
3,4-Methylenedioxybenzoic acid	7892.5	7053	5847.5	0	0	0
3-Dehydroshikimate	11922	13052	10090.5	0	0	0
3-Hydroxy-3-Methylglutarate	1192	1332	1083.75	0	0	0
3-Hydroxybenzaldehyde	37396	33770	31274	0	0	0
4,11,13,15-Tetrahydroridentin B	1573	1385.5	1242.125	0	0	0
7-Methyl-2-benzofurancarboxaldehyde	0	0	0	11528	12196.5	12390
a-L-Fucopyranosyl-(1->2)-b-D-galactopyranosyl-(1->2)-D-xylose	36806	39116	26938.5	0	0	0
Apiole	0	0	0	1993	1754.666667	1519.333333
Benzenemethanol, 2-(2-hydroxypropoxy)-3-methyl-	0	0	0	12879	16631	16268
Benzofuran	0	0	0	6450	7590	8025
Benzoic acid	0	0	0	22418	28568	29235
Bisnorcholic acid	0	0	0	5328.333333	5039	5175.333333
Blumenol C glucoside	0	0	0	7187	8745	8994
Cinncassiol A	0	0	0	313296	331427	377950
cis-3 and trans-2-Hexenyl propionate	0	0	0	158624	162071	180115
cis-3-Hexenyl pyruvate	0	0	0	54752	63761	71217
cis-4-Hydroxycyclohexylacetic acid	0	0	0	4998	6041.5	6374.5
Citral propylene glycol acetal	0	0	0	23051.5	24052.5	26273.25
Curcumanolide A	0	0	0	6211	7008.333333	7707.666667
Diosmetin	0	0	0	7852	7774	8689.333333
Dorsteniol	0	0	0	9386	12058	12895
Dulxanthone F	0	0	0	1002	1151	1052
Estragonoside	0	0	0	1705	1691	1277
Estrone	0	0	0	23150	26249	29221
Ethylene brassylate	0	0	0	3222	2323	2964
Garbogiol	0	0	0	7029.5	7001	7533.5
Heptyl 4-hydroxybenzoate	0	0	9.5	25072.75	23449.25	21054
Homoveratric acid	0	0	0	29717	27609	31890
Lactapiperanol C	5604.666667	6226.666667	5748.166667	62.66666667	76.33333333	103.6666667
Momilactone B	31840	33190	28699	0	0	0
N,N-dimethyl-Safingol	6862	7506	6249	0	0	0
Norisodomesticine	18498	18470	16613	0	0	0
N-Undecylbenzenesulfonic acid	14416	16165	15632.75	0	0	0
Octadecanamide	61113	63144	47942.75	426.5	332.5	241.5
Sebacic acid	141587	140782	114850	166.5	303	283
Sissotrin	9310	9384	7967.5	0	0	0
Sorbate	194707	189696	162691	1025.5	1033.5	1316
Succinylacetone	0	0	0	26819	32894	34606
7-epi Jasmonic Acid	8876	11661	10469.5	0	0	0
5,7-Dihydroxy-4H-1-benzopyran-4-one	4245	4666	3302.25	0	0	0
