# Supplementary material for: Extraction efficiency and bioactive evaluation of Tamarix nilotica and Arthrocnemum macrostachyum extracts for anti-cancer potential
Source: PLoS One. 2025 Jan 21;20(1):e0311567. doi: 10.1371/journal.pone.0311567 (PMC11750082; doi:10.1371/journal.pone.0311567)
Supplement: S4 Table — (CSV) [file pone.0311567.s004.csv]

Metabolite	Label	Degree	Betweenness
7-Methyl-2-benzofurancarboxaldehyde	7-Methyl-2-benzofurancarboxaldehyde	18	199.77
Citral propylene glycol acetal	Citral propylene glycol acetal	16	105.37
Curcumanolide A	Curcumanolide A	16	46.28
Garbogiol	Garbogiol	15	88.04
Estrone	Estrone	15	27.29
Norisodomesticine	Norisodomesticine	14	196.54
2-Benzylidene-1-heptanol	2-Benzylidene-1-heptanol	14	142.97
2-Methylmaleate	2-Methylmaleate	14	71.77
Sissotrin	Sissotrin	14	68.66
Benzofuran	Benzofuran	14	21
Cinncassiol A	Cinncassiol A	14	11.59
Blumenol C glucoside	Blumenol C glucoside	13	19.71
Octadecanamide	Octadecanamide	13	8.01
cis-3-Hexenyl pyruvate	cis-3-Hexenyl pyruvate	13	5.05
2,5-Diisopropylphenol	2,5-Diisopropylphenol	12	85.03
Bisnorcholic acid	Bisnorcholic acid	12	84.49
Momilactone B	Momilactone B	12	32.91
Diosmetin	Diosmetin	12	29.66
cis-4-Hydroxycyclohexylacetic acid	cis-4-Hydroxycyclohexylacetic acid	12	3.77
Succinylacetone	Succinylacetone	12	3.77
2-Propenyl propyl disulfide	2-Propenyl propyl disulfide	11	33.43
3-Dehydroshikimate	3-Dehydroshikimate	11	33.43
2-Methylbenzoic acid	2-Methylbenzoic acid	11	21.12
cis-3 and trans-2-Hexenyl propionate	cis-3 and trans-2-Hexenyl propionate	11	4.18
Sorbate	Sorbate	9	127.9
3-Hydroxybenzaldehyde	3-Hydroxybenzaldehyde	9	26.49
N,N-dimethyl-Safingol	N,N-dimethyl-Safingol	9	14.23
2-Tetradecylcyclobutanone	2-Tetradecylcyclobutanone	9	8.61
Benzenemethanol, 2-(2-hydroxypropoxy)-3-methyl-	Benzenemethanol, 2-(2-hydroxypropoxy)-3-methyl-	9	0
Benzoic acid	Benzoic acid	9	0
Dorsteniol	Dorsteniol	9	0
Heptyl 4-hydroxybenzoate	Heptyl 4-hydroxybenzoate	8	2.4
3,4-Methylenedioxybenzoic acid	3,4-Methylenedioxybenzoic acid	7	6.72
Homoveratric acid	Homoveratric acid	7	2.71
a-L-Fucopyranosyl-(1->2)-b-D-galactopyranosyl-(1->2)-D-xylose	a-L-Fucopyranosyl-(1->2)-b-D-galactopyranosyl-(1->2)-D-xylose	7	0.9
5,7-Dihydroxy-4H-1-benzopyran-4-one	5,7-Dihydroxy-4H-1-benzopyran-4-one	7	0.9
N-Undecylbenzenesulfonic acid	N-Undecylbenzenesulfonic acid	6	44
2-Methylpropanal Oxime	2-Methylpropanal Oxime	6	4.04
2-(3,4-dimethoxyphenyl)ethanamine	2-(3,4-dimethoxyphenyl)ethanamine	6	2
2-Methylpropyl 2-aminobenzoate	2-Methylpropyl 2-aminobenzoate	5	7.77
Lactapiperanol C	Lactapiperanol C	4	87.61
3 Hydroxycoumarin	3 Hydroxycoumarin	4	0
Sebacic acid	Sebacic acid	2	11.91
Apiole	Apiole	2	0
Estragonoside	Estragonoside	2	0
7-epi Jasmonic Acid	7-epi Jasmonic Acid	1	0
